# Supplementary material for: High-resolution structural and functional retinal imaging in the awake behaving mouse
Source: Commun Biol. 2023 May 29;6:572. doi: 10.1038/s42003-023-04896-x (PMC10227058; doi:10.1038/s42003-023-04896-x)
Supplement: Supplementary file 14 — Supplementary Data [file 42003_2023_4896_MOESM14_ESM.xlsx]

## Sheet: Figure 2c_ Clipping& persistent
	Mouse
	1		5		4		3		2
Time point (s)	1.6 mm	2.0 mm	1.6mm	2.0mm	1.6mm	2.0mm	1.6mm	2.0mm	1.6mm	2.0mm
0	0	0	0	0.0791139	0	0	0	0	0	1.22699
0.113636	0	0	0	0	0	0	0	0	0	1.67317
0.227273	0	0	0	0	0	0	0	0	0	2.78862
0.340909	0	0	0	0	0	0	0	0	0	1.0039
0.454545	0	0	0	0	0	0	0	0	0	3.62521
0.568182	0	0	0	0	0	0	0	0	0	5.35416
0.681818	0	0	0	0	0	0	0	0	0	2.62131
0.795455	0	0	0	0	0	0	0	0	0	3.79253
0.909091	0	0	0	0	0	0	0	0	0	5.68879
1.02273	0	0	0	0.039557	0	0	0	0	0	2.78862
1.13636	0	0	0	0	0	0	0	0	0	4.18293
1.25	0	0	0	0	0	0	0	0	0	7.97546
1.36364	0	0	0	0	0	0	0	0	0	5.57724
1.47727	0	0	0	0	0	0	0	0	0	8.14278
1.59091	0	0	0	0	0	0	0	0	0	4.18293
1.70455	0	0	0	0	0	0	0	0	0	8.25432
1.81818	0	0	0	0	0	0	0	0	0	8.08701
1.93182	0	0	0	0	0	0	0	0	0	5.13107
2.04545	0	0	0	0	0	0	0	0	0	5.07529
2.15909	0	0	0	0	0	0	0	0	0	6.97156
2.27273	0	1.11814	0	0	0	0	0	0	0	8.31009
2.38636	0	2.99578	0	0	0	0	0	0	0	4.23871
2.5	0	1.35021	0	0	0	0	0	0	0	5.96765
2.61364	NaN	NaN	0	0	0	0	0	0	0	4.07139
2.72727	0	0.738397	0	0	0	0	0	0	0	4.07139
2.84091	NaN	NaN	0	0	0	0	0	0	0	4.4618
2.95455	NaN	NaN	0	0	0	0	0	0	0	3.79253
3.06818	NaN	NaN	0	0	0	0	0	0	0	4.12716
3.18182	0	0	0	0	0	0	0	0	0	2.06358
3.29545	NaN	NaN	0	0	0	0	0	0	0	5.57724
3.40909	0	0.400844	0	0	0	0	0	0.318578	0	2.73285
3.52273	0	0	0	0	0	0	0	0	0	4.62911
3.63636	NaN	NaN	0	0	0	0	0	0	0	6.24651
3.75	0	1.83544	0	0	0	0	0	0	0	4.57334
3.86364	0	0.801688	0	0	0	0	0	0	0	7.0831
3.97727	0	1.4557	0	0	0	0	0	0	0	7.30619
4.09091	0	0.548523	0	0	0	0	0	0	0	6.24651
4.20455	0	0.0632911	0	0	0	0	0	0	0	6.19074
4.31818	0	0.295359	0	0	0	0	0	0	0.607112	11.0987
4.43182	0	0.253165	0	0	0	0	0	0	0.520382	10.2064
4.54545	NaN	NaN	0	0	0	0	0	0	0	6.19074
4.65909	0	0.0421941	0	0	0	0	0	0	0.520382	10.2064
4.77273	NaN	NaN	0	0	0	0	0	0	0.346921	9.53709
4.88636	0	0.295359	0	0	0	0	0	0	0	4.57334
5	0	0.548523	0	0	0	0	0	0	0.433651	9.64863
5.11364	0	1.05485	0	0	0	0	0	0	0	8.03123
5.22727	0	0.527426	0	0	0	0	0	0	0.607112	10.541
5.34091	0	0.780591	0	0	0	0	0	0	0	8.03123
5.45455	NaN	NaN	0	0	0	0	0	0	0	7.97546
5.56818	0	0.443038	0	0	0	0	0	0	1.21422	12.3815
5.68182	0	0.759494	0	0	0	0	0	0	0	7.0831
5.79545	0	2.173	0	0	0	0	0	0	1.73461	13.8316
5.90909	0	1.20253	0	0	0	0	0	0	0.433651	10.2064
6.02273	0	1.18143	0	0	0	0	0	0	0.520382	10.3179
6.13636	0	0.485232	0	0	0	0	0	0	0.433651	10.1506
6.25	0	0.7173	0	0	0	0	0	0	1.73461	12.6046
6.36364	0	0.485232	0	0	0	0	0	0	2.08153	12.7161
6.47727	0	1.4135	0	0	0	0	0	0	2.42845	14.8355
6.59091	0	0	0	0	0	0	0	0	1.82134	13.7758
6.70455	0	1.91983	0	0	0	0	0	0	0.433651	10.1506
6.81818	0	2.00422	0	0	0	0	0	0	0	4.96375
6.93182	0	0.92827	0	0	0	0	0	0	0	8.08701
7.04545	0	0.274262	0	0	0	0	85.0104	81.0195	0	7.41774
7.15909	0	0.56962	0	0	0	0	0	0	0.173461	10.4294
7.27273	0	1.4135	0	0	0	0	0	0	0	9.14668
7.38636	0	0.590717	0	0	0	0	0	0	0	8.19855
7.5	0	0.126582	0	0	0	0	0	0	0	6.19074
7.61364	0	1.39241	0	0	0	0	0	0	0	6.13497
7.72727	0	1.54008	0	0	0	0	0	0	0	4.96375
7.84091	0	0.232068	0	0	0	0	0	0	0	7.13887
7.95455	0	2.38397	0	0	0	0	0	0	0	8.86782
8.06818	0	2.51055	0	0	0	0	0	0	0	2.73285
8.18182	0	0.632911	0	0	0	0	0	0	0	4.4618
8.29545	0	0.949367	0	0	0	0	0	0	0	5.01952
8.40909	0	0.675105	0	0	0	0	0	0	0	0.892359
8.52273	0	1.98312	0	0	0	0	0	0	0	1.33854
8.63636	0	3.01688	0	0	0	0	0	0	0	2.39822
8.75	0	0.675105	0	0	0	0	0	0	0	1.72895
8.86364	0	0.611814	0	0	0	0	0	0	0	0
8.97727	0	0	0	0	0	0	0	0	0	0.836587
9.09091	0	0.316456	0	0	0	0	0	0	0	0
9.20455	0	0.0843882	0	0	0	0	0	0	0	0.22309
9.31818	0	3.92405	0	0	0	0	0	0	0	0.0557724
9.43182	0	7.1097	0	0	0	0	0	0	0	0.0557724
9.54545	0	5.78059	0	0	0	0	0	0	0	0.0557724
9.65909	0	1.47679	0	0	0	0	0	0.0503018	0	0
9.77273	0	0.105485	0	0	0	0	0	0	0	0
9.88636	0	0	0	0	0	0	0	0	0	0
10	0	0	0	0	0	0	0	0	0	0.0557724
10.1136	0	0	0	0	0	0	0	0	0	0.0557724
10.2273	0	0	0	0	0	0	0	0	0	0.948132
10.3409	0	0	0	0	0	0	0	0	0	0.0557724
10.4545	0	1.4346	0	0	0	0	0	0	0	0.22309
10.5682	0	3.01688	0	0	0	0	0	0	0	0.167317
10.6818	0	2.53165	0	0	0	0	0	0	0	0
10.7955	0	1.03376	0	0	0	0	0	0	0	0.0557724
10.9091	0	2.93249	0	0	0	0	0	0	0	0.44618
11.0227	0	0.316456	0	0	0	0	0	0	0	0.0557724
11.1364	0	0.337553	0	0	0	0	0	0	0	0.111545
11.25	0	0.105485	0	0	0	0	0	0	0	0.892359
11.3636	0	1.28692	0	0	0	0	0	0	0	0.167317
11.4773	0	1.4135	0	0	0	0	0	0	0	0.22309
11.5909	NaN	NaN	0	0	0	0	0	0	0	0
11.7045	0	0.126582	0	0	0	0	0	0	0	0.669269
11.8182	NaN	NaN	0	0	0	0	0	0	0	0.0557724
11.9318	0	0.0632911	0	0	0	0	0	0	0	0.501952
12.0455	0	1.07595	0	0	0	0	0	0	0	0.334635
12.1591	0	1.96203	0	0	0	0	0	0	0	0
12.2727	0	1.47679	0	0	0	0	0	0	0	0
12.3864	0	0.443038	0	0	0	0	0	0	0	0.167317
12.5	0	0	0	0	0	0	0	0	0	0.334635
12.6136	0	0	0	0	0	0	0	0	0	0.948132
12.7273	0	0	0	0	0	0	0	0	0	0.334635
12.8409	0	0	0	0	0	0	0	0	0	0.948132
12.9545	0	0	0	0	0	0	0	0	0	0.0557724
13.0682	0	0	0	0	0	0	0	0	0	0.0557724
13.1818	0	0	0	0	0	0	0	0	0	0.948132
13.2955	0	0	0	0	0	0	0	0	0	0.0557724
13.4091	0	0	0	0	0	0	0	0	0	0.0557724
13.5227	0	0	0	0	0	0	0	0	0	0.22309
13.6364	0	0	0	0	0	0	0	0	0	0
13.75	0	0	0	0	0	0	0	0	0	0.0557724
13.8636	0	0	0	0	0	0	0	0	0	0.22309
13.9773	0	0	0	0	0	0	0	0	0	0.0557724
14.0909	0	0	0	0	0	0	0	0	0	0
14.2045	0	0	0	0	0	0	0	0	0	0.0557724
14.3182	0	0	0	0	0	0	0	0	0	0.0557724
14.4318	0	0	0	0	0	0	0	0	NaN	NaN
14.5455	0	0	0	0	0	0	0	0	1.12749	11.4334
14.6591	0	0	0	0	0	0	0	0	24.4579	39.3753
14.7727	0	0	0	0	0	0	0	0	0	4.90798
14.8864	0	0	0	0	0	0	0	0	0	2.73285
15	0	0	0	0	0	0	0	0	NaN	NaN
15.1136	0	0	0	0	0	0	0	0	0	8.86782
15.2273	0	0.0632911	0	0	0	0	0	0	0	2.84439
15.3409	0	0.232068	0	0	0	0	0	0	0	2.78862
15.4545	0	0	0	0	0	0	0	0	0	1.05968
15.5682	NaN	NaN	0	0	0	0	0	0	0	4.51757
15.6818	0.0330688	10.8228	0	0	0	0	0	0	0	2.84439
15.7955	0	0	0	0	0	0	0	0	0	4.07139
15.9091	0	0.970464	0	0	0	0	0	0	0	2.45399
16.0227	0	0	0	0	0	0	0	0	0	2.50976
16.1364	0	0.949367	0	0	0	0	0	0	0	2.73285
16.25	0	0.232068	0	0	0	0	0	2.12944	0	2.56553
16.3636	0	0.907173	0	0	0	0	0	0	0	3.34635
16.4773	0	0.864979	0	0	0	0	0	0	0	2.45399
16.5909	0	1.64557	0	0	0	0	0	0	0	2.67708
16.7045	0	1.66667	0	0	0	0	0	0	0	3.2348
16.8182	0	1.47679	0	0	0	0	0	0	0	4.18293
16.9318	0	1.09705	0	0	0	0	0	0	0	3.79253
17.0455	0	0	0	0	0	0	0	0	0	3.2348
17.1591	0	0	0	0	0	0	0	0	0	2.28667
17.2727	0	0.21097	0	0	0	0	0	0	0	2.39822
17.3864	0	0	0	0	0	0	0	0	0	2.28667
17.5	0	0	0	0	0	0	0	0	0	2.50976
17.6136	0	2.97468	0	0	0	0	0	0	0	1.67317
17.7273	0	0.337553	0	0	0	0	0	0	0	2.45399
17.8409	0	1.56118	0	0	0	0	0	0	0	2.39822
17.9545	0	0.864979	0	0	0	0	0	0	0	1.89626
18.0682	0	1.39241	0	0	0	0	0	0	0	1.22699
18.1818	0	0.886076	0	0	0	0	0	0	0	1.22699
18.2955	0	1.16034	0	0	0	0	0	0	0	1.05968
18.4091	0	1.81435	0	0	0	0	0	0	0	1.72895
18.5227	0	0.907173	0	0	0	0	0	0	0	1.56163
18.6364	0	0.400844	0	0	0	0	0	0	0	1.22699
18.75	0	3.08017	0	0	0	0	0	0	0	1.22699
18.8636	0	2.97468	0	0	0	0	0	0	0	1.11545
18.9773	0	1.4135	0	0	0	0	0	0	0	0.22309
19.0909	0	0.907173	0	0	0	0	0	0	0	0.0557724
19.2045	0	2.97468	0	0	0	0	0	0	0	1.6174
19.3182	0	2.02532	0	0	0	0	0	0	0	2.56553
19.4318	0	1.37131	0	0	0	0	0	0	0	1.33854
19.5455	0	5.16878	0	0	0	0	0	0	0	1.33854
19.6591	0	4.91561	0	0	0	0	0	0	0	2.73285
19.7727	0	3.08017	0	0	0	0	0	0	0	0.44618
19.8864	0	5.31646	0	0	0	0	0	0	0	0.892359
20	0	2.76371	0	0	0	0	0	0	0	2.50976
20.1136	0	5.82278	0	0	0	0	0	0	0	2.39822
20.2273	0	4.32489	0	0	0	0	0	0	0	1.89626
20.3409	0	4.62025	0	0	0	0	0	0	0	4.35025
20.4545	0	5.37975	0	0	0	0	0	0	0	2.56553
20.5682	0	5.10549	0	0	0	0	0	0	0	1.11545
20.6818	0	4.40928	0	0	0	0	0	0	0	1.11545
20.7955	0	5.10549	0	0	0	0	0	0	0	0.836587
20.9091	0	4.51477	0	0	0	0	0	0	0	1.33854
21.0227	0	4.57806	0	0	0	0	0	0.486251	0	1.28277
21.1364	0	4.11392	0	0	0	0	0	0	0	0
21.25	0	2.95359	0	0	0	0	0	0	0	0.501952
21.3636	0	3.79747	0	0	0	0	0	0	0	0
21.4773	0	3.10127	0	0	0	0	0	0	0	0.0557724
21.5909	0	3.03797	0	0	0	0	0	0	0	0
21.7045	0	1.4557	0	0	0	0	0	0	0	0.22309
21.8182	0	1.79325	0	0	0	0	0	0.201207	0	0
21.9318	0	1.70886	0	0	0	0	0	0.301811	0	0
22.0455	0	3.77637	0	0	0	0	0	0.838364	0	0
22.1591	0	0.379747	0	0	0	0	0	0	0	0
22.2727	0	1.96203	0	0	0	0	0	0	0	0.0557724
22.3864	0	2.08861	0	0	0	0	0	0	0	0
22.5	0	0.886076	0	0	0	0	0	0	0	0
22.6136	0	0.105485	0	0	0	0	0	0	0	0
22.7273	0	0.632911	0	0	0	0	0	0	0	0
22.8409	0	0.021097	0	0	0	0	0	0	0	0
22.9545	0	1.87764	0	0	0	0	0	0	0	0
23.0682	0	0.843882	0	0	0	0	0	0	0	0
23.1818	0	0.232068	0	0	0	0	0	0	0	0
23.2955	0	0.232068	0	0	0	0	0	0	0	0
23.4091	0	0	0	0	0	0	0	0	0	0.0557724
23.5227	0	0	0	0	0	0	0	0	0	0
23.6364	0	0	0	0	0	0	0	0	0	0
23.75	0	0	0	0	0	0	0	0	0	0
23.8636	0	0	0	0	0	0	0	0	0	0
23.9773	0	0	0	0	0	0	0	0	0	0
24.0909	0	0	0	0	0	0	0	0	0	0.0557724
24.2045	0	0	0	0	0	0	0	0	0	0
24.3182	0	0.696203	0	0	0	0	0	0	0	0
24.4318	0	0	0	0	0	0	0	0	0	0
24.5455	0	0.611814	0	0	0	0	0	0	0	0.111545
24.6591	0	1.89873	0	0	0	0	0	0	0	0
24.7727	0	4.51477	0	0	0	0	0	0	0	0.111545
24.8864	0	0.337553	0	0	0	0	0	0	0	0
25	0	0.548523	0	0	0	0	0	0	0	0.111545
25.1136	0	0	0	0	0	0	0	0	0	0.557724
25.2273	0	0.421941	0	0	0	0	0	0	0	0.167317
25.3409	0	0.443038	0	0	0	0	0	0	0	0.22309
25.4545	0	0.35865	0	0	0	0	0	0	0	0.111545
25.5682	0	0.949367	0	0	0	0	0	0	0	1.28277
25.6818	0	0.886076	0	0	0	0	0	0	0	0.836587
25.7955	0	1.20253	0	0	0	0	0	0	0	0.948132
25.9091	0	1.07595	0	0	0	0	0	0	0	0.0557724
26.0227	0	0.864979	0	0	0	0	0	0	0	1.0039
26.1364	0	0.35865	0	0	0	0	0	0	0	1.05968
26.25	0	0	0	0	0	0	0	0	0	1.0039
26.3636	0	0.0843882	0	0	0	0	0	0	0	1.11545
26.4773	0	0.864979	0	0	0	0	0	0	0	1.0039
26.5909	0	0.590717	0	0	0	0	0	0	0	1.22699
26.7045	0	1.4557	0	0	0	0	0	0	0	2.11935
26.8182	0	0.590717	0	0	0	0	0	0	0	3.51366
26.9318	0	0.421941	0	0	0	0	0	0	0	1.11545
27.0455	0	0.337553	0	0	NaN	NaN	0	0	0	1.56163
27.1591	0	0.56962	0	0	0	0	0	0	0	3.56944
27.2727	0	0.253165	0	0	0	0	0	0	0	3.68098
27.3864	0	0.485232	0	0	0	0	0	0	0	3.79253
27.5	0	0.548523	0	0	0	0	0	0	0	2.90017
27.6136	0	1.58228	0	0	0	0	0	0	0	3.01171
27.7273	0	1.07595	0	0	0	0	0	0	0	2.95594
27.8409	0	1.01266	0	0	0	0	0	0	0	2.95594
27.9545	0	0.295359	0	0	0	0	0	0	0	0.892359
28.0682	0	0	0	0	0	0	0	0	0	3.51366
28.1818	0	0.506329	0	0	0	0	0	0	0	1.22699
28.2955	0	0	0	0	0	0	0	0	0	2.34244
28.4091	0	1.30802	0	0	0	0	0	0	0	3.56944
28.5227	0	0.7173	0	0	0	0	0	0	0	0.501952
28.6364	0.0992063	13.2278	0	0	0	0	0	0	0	1.39431
28.75	0	1.60338	0	0	0	0	0	0	0	2.17513
28.8636	0	3.96624	0	0	0	0	0	0	0	2.67708
28.9773	0	0.400844	0	0	0	0	0	0	0	2.67708
29.0909	0	0.464135	0	0	0	0	0	0	0	1.22699
29.2045	0	3.20675	0	0	0	0	0	0	0	1.22699
29.3182	0	0.464135	0	0	0	0	0	0	0	1.28277
29.4318	0	3.16456	0	0	0	0	0	0	0	0.390407
29.5455	0	1.20253	0	0	0	0	0	0	0	2.17513
29.6591	0	4.89451	0	0	0	0	0	0	0	1.6174
29.7727	0	2.97468	0	0	0	0	0	0	0	2.56553
29.8864	0	1.18143	0	0	0	0	0	0	0	2.45399
30	0	2.04641	0	0	0	0	0	0	0	1.6174
30.1136	0	1.22363	0	0	0	0	0	0	0	0.167317
30.2273	0	1.22363	0	0	0	0	0	0	0	1.6174
30.3409	0	1.26582	0	0	0	0	0	0	0	1.78472
30.4545	0	1.85654	0	0	0	0	0	0	0	2.39822
30.5682	0	1.24473	0	0.039557	0	0	0	0.335345	0	1.50586
30.6818	0	1.26582	0	0	0	0	0	0	0	1.78472
30.7955	0	2.65823	0	0	0	0	0	0	0	1.67317
30.9091	0	2.00422	0	0	0	0	0	0	0	0.334635
31.0227	0	3.50211	0	0	0	0	0	0	0	3.90407
31.1364	0	2.1519	0	0	0	0	0	0	0	2.84439
31.25	0	1.98312	0	0	0	0	0	0	0	0.278862
31.3636	0	3.73418	0	0	0	0	0	0	0	3.01171
31.4773	0	0.0421941	0	0	0	0	0	0	0	0.390407
31.5909	0	2.08861	0	0	0	0	0	0	0	1.78472
31.7045	0	0.527426	0	0	0	0	0	0	0	0.278862
31.8182	0	0.654008	0	0	0	0	0	0	0	3.06748
31.9318	0	0.337553	0	0	0	0	0	0	0	3.17903
32.0455	0	3.18565	0	0	0	0	0	0	0	3.90407
32.1591	0	0.400844	0	0	0	0	0	0	0	4.07139
32.2727	0	1.24473	0	0	0	0	0	0	0	4.74066
32.3864	0	1.85654	0	0	0	0	0	0	0	2.06358
32.5	0	1.18143	0	0	0	0	0	0	0	3.95984
32.6136	0	2.08861	0	0	0	0	0	0	0	5.74456
32.7273	0	2.65823	0	0	0	0	0	0	0	4.07139
32.8409	0	2.42616	0	0	0	0	0	0	0	5.13107
32.9545	0	2.27848	0	0	0	0	0	0	0	4.68489
33.0682	0	1.83544	0	0	0	0	0	0	0	4.68489
33.1818	0	1.66667	0	0	0	0	0	0	0	1.0039
33.2955	0	2.06751	0	0	0	0	0	0	0	4.4618
33.4091	0	2.06751	0	0	0	0	0	0	0	0.22309
33.5227	0	2.8903	0	0	0	0	0	0	0	1.67317
33.6364	0	3.43882	0	0	0	0	0	0	0	1.50586
33.75	0	2.8481	0	0	0	0	0	0	0	2.73285
33.8636	0	3.60759	0	0	0	0	0	0	0	2.50976
33.9773	0	3.27004	0	0	0	0	0	0	0	2.78862
34.0909	0	3.69198	0	0	0	0	0	0	0	2.56553
34.2045	0	4.74684	0	0	0	0	0	0	0	1.17122
34.3182	NaN	NaN	0	0	0	0	0	0	0	0.948132
34.4318	NaN	NaN	0	0	0	0	0	0	0	1.56163
34.5455	0	6.62447	0	0	0	0	0	0	0	2.00781
34.6591	0	4.93671	0	0	0	0	0	0	0	3.2348
34.7727	0	2.95359	0	0	0	0	0	0	0	1.05968
34.8864	0	2.95359	0	0	0	0	0	0	0	3.29057
35	0	0.759494	0	0	0	0	0	0	0	2.00781
35.1136	0	1.05485	0	0	0	0	0	0	0	1.95204
35.2273	0	2.76371	0	0	0	0	0	0	0	3.17903
35.3409	0	0.56962	0	0	0	0	0	0	0	3.45789
35.4545	0	0.886076	0	0	0	0	0	0	0	3.51366
35.5682	0	1.13924	0	0	0	0	0	0	0	5.35416
35.6818	0	0.295359	0	0	0	0	0	0	0	4.57334
35.7955	0	0	0	0	0	0	0	0	0	2.95594
35.9091	0	0.801688	0	0	0	0	0	0	0	5.29838
36.0227	0	0.379747	0	0	0	0	0	0	0	4.07139
36.1364	0	0.21097	0	0	0	0	0	0	0	6.41383
36.25	0	0.421941	0	0	0	0	0	0	0	1.95204
36.3636	0	0.0632911	0	0	0	0	0	0	0	5.07529
36.4773	0	1.13924	0	0	0	0	0	0	0	2.17513
36.5909	0	0	0	0	0	0	0	0	0	5.07529
36.7045	0	0.527426	0	0.0791139	0	0	0	0	0	5.18684
36.8182	0	0.527426	0	0	0	0	0	0	0	0.111545
36.9318	0	1.75105	0	0	0	0	0	1.50905	0	3.95984
37.0455	0	0.886076	0	0	0	0	0	0	0	3.45789
37.1591	0	1.05485	0	0	0	0	0	0	0	3.12326
37.2727	0	1.07595	0	0	0	0	0	0	0	3.51366
37.3864	0	0	0	0	0	0	0	0	0	2.11935
37.5	0	0	0	0	0	0	0	0	0	6.35806
37.6136	0	0	0	0	0	0	0	0	0	3.51366
37.7273	0	0.316456	0	0	0	0	0	0	0	4.4618
37.8409	0	0.780591	0	0	0	0	0	0	0	3.51366
37.9545	0	0.35865	0	0	0	0	0	0	0	3.45789
38.0682	0	0.21097	0	0	0	0	0	0	0	5.29838
38.1818	0	0.970464	0	0	0	0	0	0	0	5.07529
38.2955	0	0.611814	0	0	0	0	0	0	0	0.892359
38.4091	0	0.92827	0	0	0	0	0	0	0	3.2348
38.5227	0	0.949367	0	0	0	0	0	0	0	2.06358
38.6364	0	1.09705	0	0	0	0	0	0	0	5.40993
38.75	0	0.527426	0	0	0	0	0	0	0	2.06358
38.8636	0	1.11814	0	0	0	0	0	0	0	5.07529
38.9773	0	1.75105	0	0	0	0	0	0	0	5.40993
39.0909	0	1.75105	0	0	0	0	0	0	0	5.4657
39.2045	0	0.822785	0	0	0	0	0	0	0	5.40993
39.3182	0	1.07595	0	0	0	0	0	0	0	3.45789
39.4318	0	1.72996	0	0	0	0	0	0	0	3.56944
39.5455	0	0.590717	0	0	0	0	0	0	0	5.40993
39.6591	0	0.337553	0	0	0	0	0	0	0	5.35416
39.7727	0	1.39241	0	0	0	0	0	0	0	5.24261
39.8864	0	0.759494	0	0	0	0	0	0	0	2.00781
40	0	0.864979	0	0	0	0	0	0	0	2.00781
40.1136	0	1.60338	0	0	0	0	0	0	0	3.95984
40.2273	0	0.253165	0	0	0	0	0	0	0	5.07529
40.3409	0	0.864979	0	0	0	0	0	0	0	3.40212
40.4545	0	0	0	0	0	0	0	0	0	5.18684
40.5682	0	0.21097	0	0	0	0	0	0	0	3.51366
40.6818	0	0.548523	0	0	0	0	0	0	0	4.74066
40.7955	0	1.51899	0	0	0	0	0	0	0	2.00781
40.9091	0	0.0632911	0	0	0	0	0	0	0	4.51757
41.0227	0	1.58228	0	0	0	0	0	0	0	3.17903
41.1364	0	0	0	0	0	0	0	0	0	2.56553
41.25	0	0.021097	0	0	0	0	0	0	0	3.45789
41.3636	0	0	0	0	0	0	0	0	0	5.18684
41.4773	0	0	0	0	0	0	0	4.37626	0	3.51366
41.5909	0	0.421941	0	0	0	0	0	2.96781	0	5.29838
41.7045	0	0.949367	0	0	0	0	0	2.24681	0	5.13107
41.8182	0	0.337553	0	0	0	0	0	2.06237	0	5.74456
41.9318	0	1.96203	0	0	0	0	0	0.9222	0	2.00781
42.0455	0	0.464135	0	0	0	0	0	1.8947	0	2.28667
42.1591	0	0.506329	0	0	0	0	0	1.92824	0	3.40212
42.2727	0	0.949367	0	0	0	0	0	2.73307	0	5.63302
42.3864	0	0.759494	0	0	0	0	0	3.05164	0	6.97156
42.5	0	0.843882	0	0	0	0	0	0.201207	0	5.63302
42.6136	0	0.527426	0	0	0	0	0	2.56539	0	3.51366
42.7273	0	1.03376	0	0	0	0	0	1.15694	0	3.51366
42.8409	0	1.09705	0	0.118671	0	0	0	0.301811	0	5.13107
42.9545	0	0.822785	0	0	0	0	0	0.788062	0	5.18684
43.0682	0	0.801688	0	0	0	0	0	0.419182	0	4.18293
43.1818	0	0.464135	0	0	0	0	0	0	0	2.34244
43.2955	0	1.20253	0	0	0	0	0	0	0	5.57724
43.4091	0	0.506329	0	0	0	0	0	0	0	7.02733
43.5227	0	1.03376	0	0	0	0	0	0	0	6.80424
43.6364	0	0.232068	0	0	0	0	0	0	0	7.6966
43.75	0	0.35865	0	0	0	0	0	0	0	7.6966
43.8636	0	0.864979	0	0	0	0	0	0	0	7.75237
43.9773	0	0.485232	0	0	0	0	0	0	0	8.53318
44.0909	0	0.56962	0	0	0	0	0	0	0	8.7005
44.2045	0	1.03376	0	0	0	0	0	0	0	7.75237
44.3182	0	1.22363	0	0	0	0	0	0	0	8.58896
44.4318	0	1.54008	0	0	0	0	0	0	0	8.58896
44.5455	0	0.822785	0	0	0	0	0	0	0	7.6966
44.6591	0	1.09705	0	0	0	0	0	0	0	7.02733
44.7727	0	1.79325	0	0	0	0	0	0	0	7.25042
44.8864	0	1.32911	0	0	0	0	0	0	0	7.75237
45	0	1.58228	0	0	0	0	0	0	0	5.63302
45.1136	0	1.68776	0	0	0	0	0	0	0	7.6966
45.2273	0	1.20253	0	0	0	0	0	0.285044	0	6.4696
45.3409	0	1.16034	0	0	0	0	0	1.99531	0	6.30229
45.4545	0	1.11814	0	0	0	0	0	0.653924	0	7.75237
45.5682	0	1.64557	0	0.039557	0	0	0	3.48759	0	10.8756
45.6818	0	1.75105	0	0	0	0	0	3.57143	0	7.75237
45.7955	0	1.79325	0	0	0	0	0	6.25419	0	7.75237
45.9091	0	1.09705	0	0.039557	0	0	0	5.31522	0	7.75237
46.0227	0	1.66667	0	0.197785	0	0	0	4.7619	0	5.52147
46.1364	0	2.46835	0	0	0	0	0	5.29846	0	7.6966
46.25	0	1.89873	0	0	0	0	0	4.46009	0	9.59286
46.3636	0	1.81435	0	0	0	0	0	4.12475	0	5.57724
46.4773	0	0	0	0	0	0	0	4.10798	0	5.57724
46.5909	0	1.39241	0	0	0	0	0	4.69484	0	9.53709
46.7045	0	2.08861	0	0	0	0	0	3.82294	0	6.35806
46.8182	0	1.28692	0	0	0	0	0	4.49363	0	8.31009
46.9318	0	1.96203	0	0	0	0	0	2.98457	0	8.14278
47.0455	0	0.316456	0	0	0	0	0	3.8397	0	5.24261
47.1591	0	0	0	0	0	0	0	6.69014	0	9.53709
47.2727	0	1.11814	0	0	0	0	0	2.91751	0	5.80033
47.3864	0	0.337553	0	0	0	0	0	5.11402	0	6.52538
47.5	0	0.232068	0	0	0	0	0	3.52113	0	4.40602
47.6136	0	0	0	0	0	0	0	7.3273	0	7.47351
47.7273	0	0.843882	0	0	0	0	0	4.91281	0	6.0792
47.8409	0	0.485232	0	0	0	0	0	4.42656	0	3.06748
47.9545	0	1.05485	0	0	0	0	0	2.69953	0	3.90407
48.0682	0	0.274262	0	0	0	0	0	2.63246	0	4.23871
48.1818	0	0.738397	0	0	0	0	0	2.56539	0	5.91188
48.2955	0	0	0	0	0	0	0	1.81087	0	3.8483
48.4091	0	0	0	0	0	0	0	1.14017	0	7.47351
48.5227	0	0	0	0	0	0	0	1.82763	0	7.47351
48.6364	0	0	0	0	0	0	0	1.25755	0	4.57334
48.75	0	0.485232	0	0	0	0	0	1.77733	0	5.63302
48.8636	0	0.907173	0	0	0	0	0	1.17371	0	6.35806
48.9773	0	1.07595	0	0	0	0	0	0.536553	0	8.36587
49.0909	0	0.506329	0	0	0	0	0	0.251509	0	8.31009
49.2045	0	0.506329	0	0	0	0	0	0.234742	0	8.47741
49.3182	0	0.21097	0	0	0	0	0	0.251509	0	8.19855
49.4318	0	0.485232	0	0	0	0	0	0.435949	0	6.41383
49.5455	0	0.970464	0	0	0	0	0	0.402414	0	6.4696
49.6591	0	0.801688	0	0	0	0	0	0.570087	0	6.41383
49.7727	0	0.295359	0	0	0	0	0	0.452716	0	8.31009
49.8864	0	0	0	0	0	0	0	0.0503018	0	8.19855
50	0	0.337553	0	0	0	0	0	0.18444	0	8.31009
50.1136	0	0.0421941	0	0	0	0	0	0.18444	0	6.41383
50.2273	0	0	0	0	0	0	0	0.201207	0	6.4696
50.3409	0	0.253165	0	0	0	0	0	0.134138	0	6.41383
50.4545	0	0.274262	0	0	0	0	0	0.150905	0	6.4696
50.5682	0	0	0	0	0	0	0	0.134138	0	6.35806
50.6818	0	0	0	0	0	0	0	0	0	5.13107
50.7955	0	0.21097	0	0	0	0	0	0.134138	0	6.52538
50.9091	0	0.0421941	0	0	0	0	0	0	0	6.4696
51.0227	0	0.232068	0	0	0	0	0	4.17505	0	11.6007
51.1364	0	1.51899	0	0	0	0	0	4.81221	0	6.35806
51.25	0	0.886076	0	0	0	0	0	5.80148	0	10.2621
51.3636	0	1.32911	0	0	0	0	0	5.41583	0	12.2142
51.4773	0	0.400844	0	0	0	0	0	3.40376	0	12.1584
51.5909	0	0.35865	0	0	0	0	0	3.7894	0	10.7641
51.7045	0	0.21097	0	0	0	0	0	3.50436	0	6.35806
51.8182	0	0.780591	0	0	0	0	0	1.86117	0	6.30229
51.9318	0	0.907173	0	0	0	0	0	1.96177	0	6.30229
52.0455	0	0.35865	0	0	0	0	0	2.54863	0	2.67708
52.1591	0	0.886076	0	0	0	0	0	1.87793	0	6.58115
52.2727	0	1.35021	0	0	0	0	0	3.21932	0	6.58115
52.3864	0	0.907173	0	0	0	0	0	2.58216	0	4.68489
52.5	0	0.253165	0	0	0	0	0	2.04561	0	7.0831
52.6136	0	0.35865	0	0	0	0	0	5.33199	0	7.0831
52.7273	0	0.632911	0	0	0	0	0	3.6888	0	4.68489
52.8409	0	0	0	0.0791139	0	0	0	6.74044	0	3.56944
52.9545	0	0.232068	0	0	0	0	0	5.65057	0	6.30229
53.0682	0	1.98312	0	0	0	0	0	6.47217	0	5.07529
53.1818	0	3.24895	0	0	0	0	0	5.4829	0	8.25432
53.2955	0	0.295359	0	0	0	0	0	3.7894	0	6.30229
53.4091	0	1.32911	0	0	0	0	0	4.32596	0	7.0831
53.5227	0	0.0632911	0	0	0	0.13704	0	5.39906	0	6.58115
53.6364	0	0	0	0	0	0	0	4.42656	0	8.19855
53.75	0	0	0	0	0	0	0	4.99665	0	6.52538
53.8636	0	0.126582	0	0	0	0	0	3.08518	0	8.14278
53.9773	0	0	0	0	0	0.293657	0	3.47082	0	6.35806
54.0909	0	0	0	0	0	0.704777	0	4.29242	0	8.25432
54.2045	0	0.295359	0	0	0	0	0	4.29242	0	6.30229
54.3182	0	0.506329	0	0	0	0	0	2.7163	0	8.19855
54.4318	0	0.506329	0	0	0	0	0	4.29242	0	8.14278
54.5455	0	0.0843882	0	0	0	0	0	2.58216	0	8.25432
54.6591	0	0	0	0	0	0	0	2.64923	0	8.14278
54.7727	0	0.0421941	0	0	0	0	0	2.64923	0	8.86782
54.8864	0	0	0	0	0	0	0	2.64923	0	11.266
55	0	0	0	0	0	0	0	1.8947	0	12.3257
55.1136	0	0.35865	0	0	0	0	0	1.20724	0	6.97156
55.2273	0	0	0	0	0	0	0	2.31388	0	12.1584
55.3409	0	1.09705	0	0	0	0	0	4.67807	0	8.19855
55.4545	0	0	0	0	0	0	0	5.19785	0	4.68489
55.5682	0	0	0	0	0	0	0	5.16432	0	4.68489
55.6818	0	0	0	0	0	0	0	6.84105	0	7.0831
55.7955	0	0	0	0	0	0	0	9.94299	0	8.31009
55.9091	0	0	0	0	0	0	0	10.2616	0	9.36977
56.0227	0	0	0	0.039557	0	0	0	10.1274	0	8.25432
56.1364	0	0	0	0	0	0	0	7.14286	0	8.31009
56.25	0	0	0	0	0	0	0	4.05768	0	2.67708
56.3636	0	0	0	0.0791139	0	0	0	5.5332	0	5.63302
56.4773	0	0	0	0	0	0	0	6.84105	0	4.62911
56.5909	0	0	0	0	0	0	0	8.86989	0	3.40212
56.7045	0	0	0	0	0	0	0	6.75721	0	4.68489
56.8182	0	0	0	0	0	0	0	7.49497	0	7.41774
56.9318	0	0.0421941	0	0	0	0	0	6.84105	0	8.25432
57.0455	0	0.126582	0	0	0	0	0	5.65057	0	4.68489
57.1591	0	0	0	0	0	0	0	5.49966	0	3.45789
57.2727	0	1.26582	0	0.0791139	0	0	0	6.52247	0	6.41383
57.3864	0	0	0	0	0	0	0	6.42186	0	10.7641
57.5	0	0	0	0	0	0	0	6.38833	0	10.3737
57.6136	0	0	0	1.50316	0	0	0	4.46009	0	12.2142
57.7273	0	0	0	0	0	0	0	4.35949	0	8.19855
57.8409	0	0	0	0	0	0	0	3.52113	0	8.81205
57.9545	0	0	0	0	0	0	0	4.20858	0	11.1545
58.0682	0	0	0	0	0	0	0	4.19182	0	10.3179
58.1818	0	0	0	0	0	0	0	3.35345	0	12.2142
58.2955	0	0	0	0	0	0	0	2.56539	0	12.2142
58.4091	0	0	0	0	0	0	0	2.49832	0	8.36587
58.5227	0	0	0	0	0	0.0195771	0	2.46479	0	7.02733
58.6364	0	0	0	0	0	0	0	2.53186	0	8.19855
58.75	0	0	0	0	0	0	0	2.46479	0.173461	12.493
58.8636	0	0	0	1.62184	0	0	0	2.49832	0	10.9872
58.9773	0	0	0	0	0	0	0	1.50905	0	9.76018
59.0909	0	0.0421941	0	0.0791139	0	0	0	1.07311	0	12.3815
59.2045	0	0.56962	0	0	0	0	0	0.385647	0	10.9314
59.3182	0	0.590717	0	0	0	0	0	0.620389	0	10.1506
59.4318	0	2.57384	0	0	0	0	0	0.503018	0	6.91578
59.5455	0	1.85654	0	0	0	0	0	0.117371	0	8.86782
59.6591	0	4.05063	0	0	0	0	0	0.134138	0	6.02342
59.7727	0	2.63713	0	0	0	0	0	0.670691	0	3.45789
64	0	0.253165	0	0	0	0	0	0.150905	0	7.19465
64.1136	0	2.8692	0	0	0	0	0	0.134138	0	12.0468
64.2273	0	4.81013	0	0	0	0	0	0.167673	0	8.25432
64.3409	0	0.379747	0	0	0	0	0	0.117371	0	12.2142
64.4545	0	4.85232	0	0	0	0	0	0.620389	0	8.14278
64.5682	0	0.21097	0	0	0	0	0	0.385647	0	12.2699
64.6818	0	4.24051	0	0	0	0	0	0.167673	0	11.266
64.7955	0	0.527426	0	0	0	0	0	4.05768	0	8.03123
64.9091	0	1.77215	0	5.18196	0	0	0	4.92958	0	9.25823
65.0227	0	2.1519	0	0	0	0	0	4.92958	0	10.9314
65.1364	0	0.7173	0	0	0	0	0	5.31522	0	8.19855
65.25	0	3.08017	0	0	0	0	0	5.65057	0	10.2064
65.3636	0	2.173	0	0	0	0	0	6.25419	0	10.2064
65.4773	0	1.77215	0	0	0	0	0	6.13682	0	8.19855
65.5909	0	0.274262	0	0	0	0	0	5.56673	0	7.0831
65.7045	0	0.738397	0	0	0	0	0	5.21462	0	5.18684
65.8182	0	0.295359	0	0	0	0	0	6.06975	0	10.6525
65.9318	0	0.822785	0	0	0	0	0	4.17505	0	10.3179
66.0455	0	2.21519	0	0	0	0	0	4.22535	0	10.2621
66.1591	0	1.11814	0	0	0	0	0	5.03018	0	10.2064
66.2727	0	1.13924	0	0	0	0	0	6.89135	0	8.36587
66.3864	0	2.25738	0	0	0	0	0	2.46479	0	8.36587
66.5	0	1.79325	0	0	0	0	0	2.666	0	8.86782
66.6136	0	2.32068	0	0	0	0	0	3.37022	0	10.2621
66.7273	0	2.78481	0	0	0	0	0	1.97854	0	7.86392
66.8409	0	1.98312	0	0	0	0	0	1.37492	0	9.20245
66.9545	0	1.56118	0	0	0	0	0	1.27431	0	9.81595
67.0682	0	2.44726	0	0	0	0	0	0.73776	0	11.2103
67.1818	0	2.48945	0	0	0	0	0	1.03957	0	8.81205
67.2955	0	1.85654	0	0	0	0	0	1.22401	0	6.91578
67.4091	0	0.780591	0	0	0	0	0	0.637156	0	7.02733
67.5227	0	1.62447	0	0	0	0	0	0.385647	0	8.58896
67.6364	0	0.738397	0	0	0	0.0195771	0	0.788062	0	8.36587
67.75	0	0.822785	0	0	0	0.0391543	0	0.503018	0	6.91578
67.8636	0	0.949367	0	0	0	0	0	0.603622	0	4.4618
67.9773	0	2.08861	0	0	0	0	0	3.06841	0	6.30229
68.0909	0	0.253165	0	0	0	0	0	5.26492	0	4.68489
68.2045	0	0	0	0	0	0	0	2.12944	0	3.90407
68.3182	0	0.232068	0	0	0	0	0	0.888665	0	5.01952
68.4318	0	0	0	0	0	0	0	1.59289	0	2.56553
68.5455	0	0	0	0	0	0	0	2.53186	0	2.17513
68.6591	0	0.949367	0	0	0	0	0	1.76056	0	2.28667
68.7727	0	0.759494	0	0	0	0	0	1.71026	0	0.836587
68.8864	0	1.85654	0	0	0	0	0	1.24078	0	2.67708
69	0	1.54008	0	0	0	0	0	0.788062	0	0.836587
69.1136	0	0.970464	0	0	0	0	0	1.03957	0	2.50976
69.2273	0	1.94093	0	0	0	0	0	1.40845	0	0.501952
69.3409	0	1.91983	0	0	0	0	0	1.52582	0	2.17513
69.4545	0	1.18143	0	0	0	0	0	1.62643	0	1.56163
69.5682	0	0.991561	0	0.0791139	0	0	0	1.25755	0	0.725042
69.6818	0	1.98312	0	1.93829	0	0	0	0.771294	0	0.836587
69.7955	0	1.35021	0	0.949367	0	0	0	1.07311	0	1.56163
69.9091	0	0.843882	0	1.14715	0	0	0	1.27431	0	0.836587
70.0227	0	0.021097	0	0.118671	0	0	0	1.0228	0	0.557724
70.1364	0	0.21097	0	0.712025	0	0	0	3.55466	0	2.50976
70.25	0	2.95359	0	0	0	0	0	4.82897	0	0.557724
70.3636	0	0.253165	0	0.632911	0	0	0	3.21932	0	1.0039
70.4773	0	2.78481	0	0.0791139	0	0	0	5.28169	0	1.84049
70.5909	0	2.27848	0	0.118671	0	0	0	5.41583	0	0.780814
70.7045	0	3.01688	0	1.50316	0	0	0	7.51174	0	1.0039
70.8182	0	2.29958	0	1.26582	0	0	0	6.10329	0	1.22699
70.9318	0	1.58228	0	0.830696	0	0	0	6.15359	0	0.111545
71.0455	0	1.89873	0	1.97785	0	0	0	6.13682	0	2.34244
71.1591	0	2.76371	0	0.791139	0	0	0	6.5057	0	1.78472
71.2727	0	3.14346	0	1.34494	0	0	0	5.29846	0	1.45008
71.3864	0	1.62447	0	1.62184	0	0	0	8.2495	0	2.67708
71.5	0	0.611814	0	1.22627	0	0	0	6.38833	0	3.2348
71.6136	0	2.27848	0	0.949367	0	0	0	6.30449	0	2.56553
71.7273	0	1.35021	0	1.14715	0	0	0	5.39906	0	2.56553
71.8409	0	0.337553	0	1.30538	0	0	0	2.41449	0	0.0557724
71.9545	0	1.16034	0	0.988924	0	0	0	1.45875	0	0
72.0682	0	1.28692	0	0.039557	0	0	0	0.821596	0	0
72.1818	0	0	0	0.039557	0	0	0	0.570087	0	1.84049
72.2955	0	1.39241	0	0.237342	0	0	0	1.10664	0	0.111545
72.4091	0	0	0	0	0	0	0	0.100604	0	2.00781
72.5227	0	0	0	0	0	0	0	0	0	1.33854
72.6364	0	0.232068	0	0	0	0	0	0.134138	0	0.278862
72.75	0	0	0	0	0	0	0	0	0	0.0557724
72.8636	0	0	0	0.0791139	0	0	0	0	0	0.44618
72.9773	0	0	0	0	0	0	0	0	0	0.44618
73.0909	0	0	0	0	0	0	0	0	0	0.44618
73.2045	0	0	0	0	0	0	0	0	0	2.84439
73.3182	0	0	0	1.54272	0	0	0	0	0	0.0557724
73.4318	0	0	0	0	0	0	0	0	0	1.0039
73.5455	0	0	0	0	0	0	0	0	0	0.501952
73.6591	0	0	0	0	0	0.0195771	0	0	0	0.0557724
73.7727	0	0	0	0	0	0	0	0	0	1.67317
73.8864	0	0.232068	0	0	0	0.13704	0	0	0	0.557724
74	0	0	0	0	0	0.0783085	0	0	0	0.278862
74.1136	0	0	0	0	0	0	0	0	0	0.557724
74.2273	0	0.232068	0	0	0	0.0195771	0	0	0	1.33854
74.3409	0	0	0	0	0	0.195771	0	0	0	2.62131
74.4545	0	0	0	0	0	0.0195771	0	0	0	0.501952
74.5682	0	0	0	0	0	0	0	0	0	0
74.6818	0	0	0	0	0	0	0	0	0	1.17122
74.7955	0	0	0	0	0	0.0587314	0	0	0	1.72895
74.9091	0	0	0	0	0	0	0	0	0	1.72895
75.0227	0	0	0	0	0	0	0	0	0	0
75.1364	0	0	0	0	0	0.0391543	0	0	0	0.334635
75.25	0	0	0	0	0	0	0	0	0	0.0557724
75.3636	0	0	0	0	0	0	0	0	0	0
75.4773	0	0	0	0.830696	0	0.0195771	0	0	0	0.111545
75.5909	0	0	0	0.712025	0	0	0	0	0	0.501952
75.7045	0	0	0	0.712025	0	0	0	0	0	0.0557724
75.8182	0	0	0	1.85918	0	0.0391543	1.69447	12.4078	0	0
75.9318	0	0	0	1.62184	0	0.0195771	0	1.15694	0	0
76.0455	0	0	0	3.4019	0	0.0587314	0	0	0	0.278862
76.1591	0	0	0	0.949367	0	0	0	0	0	0
76.2727	0	0	0	0	0	0	0	0	0	0
76.3864	0	0	0	0	0	0	87.9301	82.4447	0	0
76.5	0	0	0	0	0	0	0	0.938967	0	0
76.6136	0	1.13924	0	0	0	0	0	0	0	0
76.7273	0	0.0632911	0	0.632911	0	0.176194	0	0	0	0
76.8409	0	0	0	0.356013	0	0.0195771	0	0	0	0
76.9545	0	3.05907	0	0	0	0	0	0	0	0
77.0682	0	1.72996	0	0	0	0	0	0	0	0.0557724
77.1818	0	3.33333	0	0	0	0	0	0	0	0.22309
77.2955	0	3.14346	0	0	0	0	0	0	0	0
77.4091	0	0	0	0	0	0	0	0	0	0
77.5227	0	0	0	0	0	0	0	0	0	0
77.6364	0	0.801688	0	0	0	0	0	0	0	0
77.75	0	1.11814	0	0	0	0	0	0	0	0.0557724
77.8636	0	0	0	0	0	0	0	0	0	0
77.9773	0	0	0	0	0	0	0	0	0	0
78.0909	0	0.337553	0	0	0	0.0195771	0	0	0	0.0557724
78.2045	0	0.295359	0	0	0	0.0195771	0	0	0	0
78.3182	0	0.548523	0	0	0	0	0	0	0	0
78.4318	0	0.35865	0	0	0	0.0195771	0	0	0	0
78.5455	0	0.485232	0	0	0	0	0	0	0	0.334635
78.6591	0	1.07595	0	0	0	0	0	0	0	0
78.7727	0	0.864979	0	0	0	0.332811	0	0	0	0
78.8864	0	0.485232	0	0	0	0.0195771	0	0	0	0
79	0	0.232068	0	0	0	0.0195771	0	0	0	0.0557724
79.1136	0	0	0	0	0	0.0391543	0	0.653924	0	0.0557724
79.2273	0	0.443038	0	0	0	0.450274	0	0	0	0.0557724
79.3409	0	0	0	0	0	0.332811	0	0	0	0.0557724
79.4545	0	0.295359	0	0	0	0.0195771	0	0	0	0
79.5682	0	0.189873	0	0.039557	0	0.0195771	0	0	0	0
79.6818	0	0	0	0	0	0.0195771	0	0	0	0.167317
79.7955	0	0	0	0	0	0.704777	0	0	0	0.22309
79.9091	0	0	0	0	0	0.0195771	0	0	0	0.22309
80.0227	0	0.485232	0	0	0	0	0	0	0	0.278862
80.1364	0	0	0	0	0	0.0391543	0	0	0	0.0557724
80.25	0	0.021097	0	0	0	0	0	0	0	0.0557724
80.3636	0	1.20253	0	0	0	0.371966	0	0	0	0.0557724
80.4773	0	0.590717	0	0	0	0.0587314	0	0	0	1.05968
80.5909	0	0.907173	0	0	0	0.0391543	0	0	0	0.0557724
80.7045	0	0.0632911	0	0	0	0	0	0	0	0.501952
80.8182	0	0.886076	0	0	0	0.0391543	0	0	0	0.892359
80.9318	0	0.590717	0	0	0	0.0195771	0	0	0	0.892359
81.0455	0	0	0	0	0	0	0	0	0	0.669269
81.1591	0	1.83544	0	0	0	0.0195771	0	0	0	0.892359
81.2727	0	0	0	0	0	0.0195771	0	0	0	0.111545
81.3864	0	1.4346	0	0	0	0.0195771	0	0	0	0.0557724
81.5	0	0.0632911	0	0.553797	0	0.0391543	0	0	0	1.0039
81.6136	0	0.189873	0	0	0	0.41112	0	0	0	0.836587
81.7273	0	2.25738	0	0	0	0.0391543	0	0	0	0.0557724
81.8409	0	0	0	0	0	0	0	0	0	0.111545
81.9545	0	5.6962	0	0	0	0.156617	0	0	0	1.05968
82.0682	NaN	NaN	0	0	0	0.0391543	0	0	0	0.836587
82.1818	NaN	NaN	0	0	0	0.13704	0	0	0	1.39431
82.2955	0	3.5654	0	0	0	0.0783085	0	0	0	1.05968
82.4091	0	0	0	0	NaN	NaN	0	0	0	1.0039
82.5227	0	0.970464	0	0	0	0.430697	0	0	0	0.22309
82.6364	0	0.464135	0	0	0	0.646045	0	0	0	2.17513
82.75	0	0	0	0	0	0	0	0.117371	0	1.33854
82.8636	0	0.021097	0	0	0	0.430697	0	0	0	2.62131
82.9773	0	0	0	0	0	0	0	0	0	4.18293
83.0909	0	0	0	0	0	0	0	0	0	4.01562
83.2045	0	0	0	0	0	0.0587314	0	0	0	0.836587
83.3182	0	0	0	0	0	0	0	0	0	3.06748
83.4318	0	0	0	0	0	0	0	0	0	3.73675
83.5455	0	0	0	0	0	0	0	1.50905	0	1.95204
83.6591	0	0	0	0	0	0	0	2.34742	0	2.39822
83.7727	0	0	0	0	0	0	0	0	0	2.45399
83.8864	0	0	0	0	0	0	0	0	0	2.45399
84	0	0	0	0	0	0.195771	0	1.07311	0	2.45399
84.1136	0	0	0	0	0	0	0	0.871898	0	2.34244
84.2273	0	0	0	0	0	0.0391543	0	0	0	1.33854
84.3409	0	0	0	0	0	0	0	1.30785	0	2.62131
84.4545	0	0	0	0	0	0	0	0	0	2.39822
84.5682	0	0	0	0	0	0.0391543	0	0.804829	0	3.79253
84.6818	0	0	0	0	0	0.0195771	0	0.18444	0	2.67708
84.7955	0	0	0	0	0	0.0195771	0	0.352113	0	3.79253
84.9091	0	0	0	1.42405	0	0	0	0	0	1.72895
85.0227	0	0	0	0.593354	0	0.117463	0	0	0	1.56163
85.1364	0	0	0	0	0	0.0391543	0	0.0838364	0	1.67317
85.25	0	0.274262	0	0	0	0.489428	0	0	0	3.62521
85.3636	0	0.253165	0	0	0	0	0	0	0	3.73675
85.4773	0	0	0	0	0	0	0	0	0	3.73675
85.5909	0	0	0	0	0	0	0	1.87793	0	2.39822
85.7045	0	0	0	0	0	0	0	0	0	2.73285
85.8182	0	0	0	0	0	0	0	0.469484	0	4.4618
85.9318	0	0.105485	0	0	0	0	0	0	0	3.79253
86.0455	0	0.232068	0	0	0	0	0	0	0	3.2348
86.1591	0	0	0	0	0	0	0	0	0	4.51757
86.2727	0	0	0	0	0	0	0	0	0	3.51366
86.3864	0	0	0	0	0	0	0	0.0838364	0	3.79253
86.5	0	0	0	0	0	0	0	0.167673	0	2.50976
86.6136	0	0	0	0	0	0	0	0.653924	0	3.90407
86.7273	0	0	0	0	0	0	0	0	0	2.62131
86.8409	0	0	0	0	0	0	0	0.435949	0	4.51757
86.9545	0	0	0	0	0	0	0	0	0	2.90017
87.0682	0	0	0	0	0	0	0	0.234742	0	2.95594
87.1818	0	0	0	0	0	0.0195771	0	0.888665	0	2.50976
87.2955	0	0	0	0	0	0	0	0.469484	0	2.90017
87.4091	0	0	0	0	0	0	0	0.0167673	0	2.34244
87.5227	0	0	0	0.039557	0	0	0	0.586854	0	2.45399
87.6364	0	0	0	0	0	0	0	1.42522	0	3.34635
87.75	0	0	0	0	0	0	0	0.905433	0	3.34635
87.8636	0	0	0	0	0	0.0391543	0	0.754527	0	4.57334
87.9773	0	0	0	0	0	0	0	1.65996	0	4.62911
88.0909	0	0	0	0.949367	0	0	0	0.888665	0	2.84439
88.2045	0	0	0	0	0	0	0	1.32461	0	0.948132
88.3182	0	0	0	0	0	0	0	0.687458	0	2.28667
88.4318	0	0	0	0	0	0	0	0.503018	0	3.34635
88.5455	0	0	0	0	0	0.0391543	0	0.469484	0	0.836587
88.6591	0	0	0	0	0	0	0	0.687458	0	2.11935
88.7727	0	0	0	0	0	0.0195771	0	1.97854	0	3.62521
88.8864	0	0	0	0.118671	0	0	0	0.385647	0	3.34635
89	NaN	NaN	0	0	0	0	0	2.49832	0	5.01952
89.1136	NaN	NaN	0	0	0	0	0	1.05634	0	2.50976
89.2273	0	0	0	0	0	0	0	1.62643	0	4.07139
89.3409	0	0	0	0	0	0	0	1.05634	0	1.45008
89.4545	0	0	0	0.237342	0	0	0	0	0	4.01562
89.5682	0	0	0	0	0	0.117463	0	0.352113	0	2.39822
89.6818	0	0	0	0.791139	0	0	0	0	0	2.84439
89.7955	0	1.85654	0	1.54272	0	0.0391543	0	0.452716	0	1.22699
89.9091	0	3.64979	0	2.8481	0	0.0195771	0	0.871898	0	1.33854
90.0227	0	4.05063	0	2.8481	0	0.0978857	0	0.201207	0	0.948132
90.1364	0	3.5865	0	1.06804	0	0	0	0.586854	0	1.50586
90.25	0	3.18565	0	1.02848	0	0.0195771	0	0.55332	0	4.12716
90.3636	0	2.93249	0	0	0	0	0	0.905433	0	1.22699
90.4773	0	2.21519	0	0	0	0	0	0.821596	0	4.90798
90.5909	0	1.24473	0	0	0	0.0978857	0	1.54259	0	6.52538
90.7045	0	0.780591	0	0	0	0.0195771	0	0.720993	0	2.34244
90.8182	0	3.75527	0	0	0	0	0	0.586854	0	3.12326
90.9318	0	2.95359	0	0	0	0	0	0.804829	0	2.2309
91.0455	0	0.780591	0	0	0	0	0	1.32461	0	2.50976
91.1591	0	1.01266	0	0	0	0	0	0.435949	0	3.17903
91.2727	0	0.506329	0	0	0	0	0	1.42522	0	3.17903
91.3864	0	0.675105	0	0	0	0	0	1.22401	0	4.96375
91.5	0	0.527426	0	0	0	0	0	0.419182	0	2.17513
91.6136	0	1.07595	0	0	0	0	0	0.503018	0	4.90798
91.7273	0	0.675105	0	0	0	0.215348	0	0.301811	0	3.79253
91.8409	0	2.06751	0	0	0	0	0	0.620389	0	5.24261
91.9545	0	0.696203	0	0	0	0.0783085	0	0.871898	0	6.35806
92.0682	0	0.675105	0	0	0	0	0	0.855131	0	3.73675
92.1818	0	1.03376	0	0	0	0	0	1.22401	0	3.73675
92.2955	0	0.991561	0	0	0	0	0	1.05634	0	2.28667
92.4091	0	0.886076	0	0	0	0.41112	0	1.42522	0	2.34244
92.5227	0	0.92827	0	0	0	0.371966	0	0.285044	0	5.29838
92.6364	0	0.907173	0	0	0	0.998434	0	1.87793	0	3.8483
92.75	0	1.30802	0	0	0	0.254503	0	0.452716	0	2.2309
92.8636	0	0.738397	0	0	0	0	0	0.536553	0	4.79643
92.9773	0	1.35021	0	0	0	0	0	1.86117	0	4.8522
93.0909	0	1.32911	0	0	0	0	0	2.41449	0	4.8522
93.2045	0	0.92827	0	0	0	0	0	1.27431	0	3.29057
93.3182	0	1.05485	0	0	0	0	0	2.17975	0	3.29057
93.4318	0	0.696203	0	0	0	0	0	2.23005	0	4.68489
93.5455	0	1.75105	0	0	0	0	0	0.9222	0	3.73675
93.6591	0	3.20675	0	0	0	0	0	0.586854	0	4.74066
93.7727	0	2.40506	0	0	NaN	NaN	0	0.435949	0	4.8522
93.8864	0	1.24473	0	0	0	0	0	0.938967	0	4.57334
94	0	1.13924	0	0	0	0	0	1.87793	0	2.73285
94.1136	0	0.907173	0	0.553797	0	0	0	0.720993	0	3.73675
94.2273	0	0.907173	0	0	0	0	0	1.05634	0	7.19465
94.3409	0	1.4135	0	0	0	0	0	0.0503018	0	6.52538
94.4545	0	1.24473	0	0.158228	0	0	0	1.34138	0	1.89626
94.5682	0	1.49789	0	0	0	0	0	0.285044	0	2.00781
94.6818	0	0.759494	0	0	0	0	0	2.29712	0	3.2348
94.7955	0	1.56118	0	0	0	0.0783085	0	1.92824	0	4.8522
94.9091	0	1.4557	0	0	0	0	0	0.720993	0	1.05968
95.0227	0	0.949367	0	0	0	0	0	2.36419	0	5.24261
95.1364	0	1.24473	0	0	0	0	0	0.804829	0	3.56944
95.25	0	1.03376	0	0	0	0.176194	0	0.419182	0	6.41383
95.3636	0	0.696203	0	0	0	0.0391543	0	0.335345	0	3.56944
95.4773	0	0.759494	0	0	0	0.254503	0	0.419182	0	6.97156
95.5909	0	0.886076	0	0	0	0	0	0.788062	0	6.35806
95.7045	0	1.35021	0	0	0	0	0	0	0	4.57334
95.8182	0	1.30802	0	0	0	0	0	0	0	3.45789
95.9318	0	1.4135	0	0	0	0	0	0.0335345	0	2.67708
96.0455	0	1.37131	0	0	0	0	0	0.687458	0	3.51366
96.1591	0	1.24473	0	0	0	0.41112	0	0.586854	0	5.4657
96.2727	0	0.654008	0	0	0	0.0391543	0	0	0	3.51366
96.3864	0	0.949367	0	0	0	0	0	0	0	5.01952
96.5	0	1.35021	0	0	0	0	0	0	0	5.18684
96.6136	0	1.35021	0	0	0	0	0	0.117371	0	5.40993
96.7273	0	1.70886	0	0	0	0	0	1.55936	0	3.56944
96.8409	0	1.47679	0	0	0	0	0	0	0	7.30619
96.9545	0	1.22363	0	0	0	0	0	0.167673	0	1.56163
97.0682	0	1.32911	0	0	0	0	0	0.150905	0	1.50586
97.1818	0	1.18143	0	0	0	0	0	0.9222	0	1.67317
97.2955	0	1.37131	0	0	0	0	0	0	0	0.278862
97.4091	0	0.949367	0	0.039557	0	0	0	0.503018	0	1.6174
97.5227	0	0.92827	0	0	0	0	0	0.452716	1.9948	10.7641
97.6364	0	1.24473	0	0	0	0	0	0.0167673	0	3.45789
97.75	0	1.4557	0	0	NaN	NaN	0	0.989269	0	4.62911
97.8636	0	3.03797	0	0	0	0	0	0	0	5.24261
97.9773	0	1.13924	0	0	0	0	0	0.0503018	0	4.96375
98.0909	0	0.421941	0	0	0	0	0	0	0	3.29057
98.2045	0	0.886076	0	0	0	0	0	0	0	2.90017
98.3182	0	0.92827	0	0	0	0	0	0.788062	0	4.68489
98.4318	0	1.4346	0	0	0	0	0	0.670691	0	2.84439
98.5455	0	0.485232	0	0	0	0	0	0.905433	0	5.40993
98.6591	0	1.26582	0	0	0	0	0	1.0228	0	3.45789
98.7727	0	1.4557	0	0	0	0.176194	0	1.44199	0	0.22309
98.8864	0	1.51899	0	0	0	0.0391543	0	1.52582	0	3.06748
99	0	1.13924	0	0	0	0.41112	0	1.10664	0	2.62131
99.1136	0	3.86076	0	0.158228	0	0.0195771	0	1.14017	0	1.56163
99.2273	0	2.42616	0	0.039557	0	0	0	2.43125	0	0.557724
99.3409	0	0.675105	0	0	0	0	0	0	0	1.17122
99.4545	0	3.10127	0	0	0	0	0	0	0	1.39431
99.5682	0	1.72996	0	0.039557	0	0	0	0	0	1.33854
99.6818	0	1.83544	0	0	0	0.391543	0	1.00604	0	0.278862
99.7955	0	2.42616	0	0	0	0.0195771	0	7.88062	0	2.90017
99.9091	0	0.886076	0	0	0	0	0	2.93427	0	4.51757
100.023	0	2.23629	0	0	0	0.0195771	0	1.37492	0	1.39431
100.136	0	3.96624	0	0	0	0	0	2.64923	0	1.6174
100.25	0	2.97468	0	0	0	0.0195771	0	2.8672	0	2.90017
100.364	0	1.98312	0	0	0	0.0783085	0	2.95104	0	1.39431
100.477	0	1.07595	0	0	0	0.176194	0	5.11402	0	0.725042
100.591	0	2.32068	0	0	0	0.0195771	0	3.48759	0	0
100.705	0	1.09705	0	0	0	0.0195771	0	1.49229	0	0
100.818	0	0.379747	0	0	0	0.293657	0	2.98457	0	0
100.932	0	1.26582	0	0	0	0.0587314	0	6.37156	0	0.0557724
101.045	0	0.548523	0	0	0	0.352388	0	2.96781	0	0.167317
101.159	0	0.274262	0	0	0	0.41112	0	5.54997	0	1.39431
101.273	0	1.07595	0	0	0	0.0195771	0	4.6613	0	1.78472
101.386	0	2.1519	0	0	0	0	0	1.86117	0	4.62911
101.5	0	0.548523	0	0	0	0	0	0.620389	0	2.67708
101.614	0	2.76371	0	0	0	0	0	0.603622	0	4.29448
101.727	0	0.738397	0	0	0	0	0	0.402414	0	2.50976
101.841	0	2.32068	0	0	0	0	0	0.150905	0	0.390407
101.955	0	2.8692	0	0	0	0	0	0.955734	0	2.78862
102.068	0	2.57384	0	0	0	0	0	1.65996	0	2.28667
102.182	0	0	0	0	0	0	0	1.34138	0	1.39431
102.295	0	0	0	0.118671	0	0	0	0.9222	0	0.948132
102.409	0	0	0	0	0	0	0	1.67673	0	0.278862
102.523	0	0	0	0.632911	0	0	0	0.871898	0	2.06358
102.636	0	0	0	0.039557	0	0	0	1.05634	0	1.72895
102.75	0	0	0	0	0	0.352388	0	2.31388	0	2.2309
102.864	0	0	0	0	0	0.352388	0	2.69953	0	1.39431
102.977	0	0	0	0	0	0	0	2.04561	0	2.17513
103.091	0	0	0	0	0	0.41112	0	2.90074	0	0.278862
103.205	0	0	0	0	0	0.0195771	0	0	0	0.111545
103.318	0	0.253165	0	0	0	0.156617	0.0782065	8.18243	0	0.836587
103.432	0	0	0	0	0	0.352388	0	0.0335345	0	1.05968
103.545	0	0	0	0	0	0	0	0.251509	0	1.22699
103.659	0	0	0	0	0	0	0	0	0	0.111545
103.773	0	0	0	0	0	0	0	2.04561	0	0.278862
103.886	0	0.801688	0	0	0	0	0	5.36553	0	2.2309
104	0	0	0	0	0	0	0	4.35949	0	0
104.114	0	0	0	0	0	0	0	5.18109	0	0.725042
104.227	0	0	0	0	0	0	0	5.23139	0	0
104.341	0	2.27848	0	0	0	0	0	1.39168	0	0.44618
104.455	0	0	0	0	0	0	0	3.05164	0	1.0039
104.568	0	0.232068	0	0	0	0.0195771	0	5.16432	0	0.111545
104.682	0	0	0	0	0	0	0	0	0	0.501952
104.795	0	0.253165	0	0	0	0	0	0	0	1.72895
104.909	0	0	0	0	0	0	0	0	0	0.613497
105.023	0	0	0	0.593354	0	0	0	0	0	0.22309
105.136	0	0	0	0	0	0.352388	0	0	0	0.111545
105.25	0	0.0632911	0	0	0	0	0	0	0	0
105.364	0	0.0632911	0	0	0	0.371966	0	0	0	0
105.477	0	0.021097	0	0.632911	0	0.0783085	0	0	0	0.0557724
105.591	0	0	0	0.870253	0	0.195771	0	0	0	0
105.705	0	0	0	2.37342	0	0	0	0	0	0
105.818	0	0.738397	0	1.70095	0	0.371966	0	0	0	0
105.932	0	0.232068	0	1.66139	0	0.0391543	0	0	0	0.167317
106.045	0	0.506329	0	0.751582	0	0	0	0	0	1.05968
106.159	0	0.886076	0	0.90981	0	0	0	0	0	0
106.273	0	0.759494	0	0.553797	0	0.0587314	0	0	0	0
106.386	0	0.654008	0	0.632911	0	0.0783085	0	0	0	0
106.5	0	1.20253	0	0	0	0.0783085	0	0	0	0.111545
106.614	0	0.780591	0	0	0	0.391543	0	0	0	0
106.727	0	0.485232	0	0	0	0.0587314	0	0	0	0
106.841	0	0.168776	0	0	0	0.156617	0	0	0	0
106.955	0	0.527426	0	0	0	0.0783085	0	0	0	0
107.068	0	0.611814	0	0	0	0.41112	0	0	0	0
107.182	0	0.337553	0	0	0	0.156617	0	0	0	0
107.295	0	0.590717	0	0.39557	0	0.469851	0	0	0	0
107.409	0	0.590717	0	0	0	0.606891	0	0	0	0
107.523	0	0.295359	0	0	0	0.391543	0	0	0	0
107.636	0	0	0	0	0	0.117463	0	0	0	0
107.75	0	0.696203	0	0	0	0.176194	0	0	0	0
107.864	0	1.22363	0	0.276899	0	0.156617	0	0	0	0
107.977	0	1.28692	0	0.593354	0	0.117463	0	0	0	0
108.091	0	1.68776	0	0	0	0.391543	0	0	0	0
108.205	0	0	0	0.118671	0	0.195771	0	0	0	0
108.318	0	0.548523	0	0.712025	0	0	0	0	0	0
108.432	0	0	0	0.158228	0	0.13704	0	0	0	0.111545
108.545	0	1.49789	0	0.0791139	0	0	0	0	0	0.167317
108.659	0	2.48945	0	0	0	0.391543	0	0	0	0.0557724
108.773	0	0.527426	0	0	0	0.0391543	0	0	0	0
108.886	0	1.4135	0	0	0	0.13704	0	0	0	0
109	0	1.16034	0	0	0	0.0783085	0	0	0	0
109.114	0	1.58228	0	0	0	0.0783085	0	0	0	0
109.227	0	0.400844	0	0	0	0.0391543	0	0	0	0
109.341	0	1.98312	0	0	0	0.567737	0	0	0	0
109.455	0	0.232068	0	0	0	0.567737	0	0	0	0.0557724
109.568	0	0.21097	0	0	0	0.391543	0	0	0	0.0557724
109.682	0	0.337553	0	0	0	0.469851	0	0	0	0
109.795	0	1.28692	0	0.118671	0	0.430697	0	0	0	0
109.909	0	1.77215	0	0	0	0.450274	0	0	0	0
110.023	0	1.30802	0	0	0	1.03759	0	0	0	0
110.136	0	0.400844	0	0	0	0.195771	0	0	0	0
110.25	0	0.253165	0	0	0	0.176194	0	0	0	0.0557724
110.364	0	0.253165	0	0	0	0.371966	0	0	0	0
110.477	0	0.780591	0	0	0	0.430697	0	0	0	1.78472
110.591	0	0.780591	0	0	0	0	0	0	0	1.39431
110.705	0	1.05485	0	0.118671	0	0.0195771	0	0	0	2.17513
110.818	0	0.464135	0	0	0	0.391543	0	0	0	2.78862
110.932	0	1.03376	0	0	0	0	0	0	0	1.95204
111.045	0	1.4346	0	0	0	0	0	0	0	1.95204
111.159	NaN	NaN	0	0	0	0	0	0	0	2.34244
111.273	0	6.72996	0	0	0	0	0	0	0	0.613497
111.386	0	1.07595	0	0	0	0	0	0	0	2.11935
111.5	0	2.99578	0	0	0	0	0	0	0	2.17513
111.614	0	3.10127	0	0	0	0	0	0	0	1.67317
111.727	0	2.57384	0	0	0	0	0	0	0	0.948132
111.841	0	1.49789	0	0	0	0	0	0	0	1.95204
111.955	0	1.98312	0	0	0	0	0	0	0	1.39431
112.068	0	4.62025	0	0	0	0	0	0	0	1.45008
112.182	0	2.27848	0	0	0	0	0	0	0	1.39431
112.295	0	4.87342	0	0	0	0	0	0	0	0.948132
112.409	0	3.16456	0	0	0	0	0	0	0	1.11545
112.523	0	2.53165	0	0	0	0	0	0	0	0.836587
112.636	0	2.57384	0	0	0	0	0	0	0	1.39431
112.75	0	1.85654	0	0	0	0	0	0	0	1.78472
112.864	0	6.22363	0	0	0	0	0	0	0	1.45008
112.977	0	5.06329	0	0	0	0	0	0	0	2.06358
113.091	0	3.98734	0	0	0	0	0	0	0	2.06358
113.205	0	4.36709	0	0	0	0	0	0	0	2.06358
113.318	0	2.23629	0	0	0	0	0	0	0	1.17122
113.432	0	3.5443	0	0	0	0	0	0	0	1.45008
113.545	0	3.01688	0	0	0	0	0	0	0	1.39431
113.659	0	1.32911	0	0	0	0	0	0	0	1.33854
113.773	0	0.105485	0	0	0	0	0	0	0	1.45008
113.886	0	0.0421941	0	0	0	0	0	0	0	2.56553
114	0	0.506329	0	0	0	0	0	0	0	1.45008
114.114	0	0.464135	0	0	0	0	0	0	0	2.56553
114.227	0	0.506329	0	0	0	0	0	0	0	1.89626
114.341	0	0.864979	0	0	0	0	0	0	0	2.62131
114.455	0	0.421941	0	0	0	0	0	0	0	1.39431
114.568	0	0.421941	0	0	0	0	0	0	0	2.50976
114.682	0	0	0	0	0	0	0	0	0	1.22699
114.795	0	0.295359	0	0	0	0	0	0	0	1.50586
114.909	0	1.07595	0	0	0	0	0	0	0	1.39431
115.023	0	0	0	0	0	0	0	0	0	2.56553
115.136	0	0	0	0	0	0	0	0	0	2.62131
115.25	0	0	0	0.039557	0	0	0	0	0	2.62131
115.364	0	0.654008	0	0	0	0	0	0	0	1.78472
115.477	0	0	0	0	0	0	0	0	0	1.78472
115.591	0	0	0	0	0	0	0	0	0	2.62131
115.705	0	0	0	0	0	0	0	0	0	1.84049
115.818	0	0	0	0	0	0	0	0	0	2.78862
115.932	0	0	0	0	0	0	0	0	0	2.78862
116.045	0	0	0	0	0	0	0	0	0	2.90017
116.159	0	0	0	0	0	0	0	0	0	2.62131
116.273	0	0	0	0	0	0	0	0	0	2.11935
116.386	0	0	0	0	0	0	0	0	0	2.17513
116.5	0	0	0	0	0	0	0	0	0	2.50976
116.614	0	0	0	0	0	0	0	0	0	2.67708
116.727	0	0	0	0	0	0	0	0	0	3.01171
116.841	0	0	0	0.672468	0	0	0	0	0	2.84439
116.955	0	0	0	0.039557	0	0	0	0	0	3.45789
117.068	0	0	0	0	0	0	0	0	0	2.78862
117.182	0	0	0	1.02848	0	0	0	0	0	4.12716
117.295	0	0	0	2.25475	0	0	0	0	0	3.17903
117.409	0	0	0	0	0	0	0	0	0	2.11935
117.523	0	0.168776	0	0	0	0	0	0	0	2.73285
117.636	0	0	0	0.039557	0	0	0	0	0	2.84439
117.75	0	0	0	0	0	0	0	0	0	4.51757
117.864	0	0	0	0	0	0	0	0	0	4.51757
117.977	0	0.147679	0	0	0	0	0	0	0	2.95594
118.091	0	0	0	0	0	0	0	0	0	4.57334
118.205	0	0.548523	0	0	0	0	0	0	0	4.4618
118.318	0	0.590717	0	0	0	0	0	0	0	3.01171
118.432	0	0.337553	0	0	0	0	0	0	0	3.45789
118.545	0	0.0632911	0	0	0	0	0	0	0	4.18293
118.659	0	0.021097	0	0	0	0	0	0	0	4.51757
118.773	0	0.0632911	0	0	0	0	0	0	0	2.95594
118.886	0	0.316456	0	1.54272	0	0	0	0	0	4.23871
119	0	0.0632911	0	0.0791139	0	0	0	0	0	3.68098
119.114	0	0	0	0	0	0	0	0	0	4.29448
119.227	0	0	0	0.158228	0	0	0	0	0	3.45789
119.341	0	0	0	0.632911	NaN	NaN	0	0	0	3.45789
119.455	0	0	0	0	0	0	0	0	0	3.06748
119.568	0	1.01266	0	0	0	0	0	0	0	3.17903
119.682	0	0.548523	0	0	0	0	0	0	0	4.74066
119.795	0	1.87764	0	0	0	0	0	0	0	3.34635
119.909	0	0	0	0.553797	0	0	0	0	0	3.34635
120.023	0	0	0	0	0	0	0	0	0	4.57334
120.136	0	0.021097	0	0	0	0	0	0	0	3.06748
120.25	0	0.274262	0	0	0	0	0	0	0	2.62131
120.364	0	0.35865	0	0	0	0	0	0	0	2.84439
120.477	0	0.021097	0	0	0	0	0	0	0	2.84439
120.591	0	0.295359	0	0	0	0	0	0	0	2.84439
120.705	0	0.274262	0	0	0	0	0	0	0	2.84439
120.818	0	0.0843882	0	0	0	0	0	0	0	3.01171
120.932	0	0.021097	0	1.38449	0	0	0	0	0	3.17903
121.045	0	0.021097	0	0.712025	0	0	0	0	0	3.29057
121.159	0	0.021097	0	0.316456	0	0	0	0	0	3.2348
121.273	0	0.316456	0	0	0	0	0	0	0	3.06748
121.386	0	0	0	0.0791139	0	0	0	0	0	3.17903
121.5	0	0	0	0	0	0	0	0	0	4.12716
121.614	0	0.400844	0	0	0	0	0	0	0	2.95594
121.727	0	0	0	0	0	0	0	0	0	4.07139
121.841	0	1.77215	0	0	0	0	0	0.620389	0	4.35025
121.955	0	0	0	0	0	0	0	0	0	4.74066
122.068	0	0.843882	0	0	0	0	0	0	0	4.74066
122.182	0	1.77215	0	0	0	0	0	0	0	3.79253
122.295	0	0	0	0	0	0	0	0	0	4.8522
122.409	0	1.05485	0	0.0791139	0	0	0	0	0	4.40602
122.523	0	0.822785	0	0	0	0	0	0	0	4.68489
122.636	0	0	0	0	NaN	NaN	0	0	0	4.8522
122.75	0	0.738397	0	0	NaN	NaN	0	0	0	4.35025
122.864	0	0	0	0	0	0	0	0	0	5.01952
122.977	0	0	0	0	0	0	0	0	0	5.07529
123.091	0	0	0	0	0	0	0	0	0	4.29448
123.205	0	0	0	0	0	0	0	0	0	4.35025
123.318	0	0	0	0	0	0	0	0	0	4.79643
123.432	0	0	0	0	0	0	0	0	0	4.79643
123.545	0	0	0	0	0	0	0	0	0	6.19074
123.659	0	0	0	0	NaN	NaN	0	0	0	6.13497
123.773	0	0	0	0	0	0	0	0	0	4.79643
159	0	4.3038	0	0	0	0	0	0	0	5.13107
159.114	0	3.62869	0	0	0	0	0	0	0	5.96765
159.227	0	2.32068	0	0	0	0	0	0	0	5.68879
159.341	0	1.79325	0	0	0	0	0	0	0	4.07139
159.455	0	2.23629	0	0	NaN	NaN	0	0	0	6.30229
159.568	0	2.72152	0	0	0	0	0	0	0	5.40993
159.682	0	3.05907	0	0	NaN	NaN	0	0	0	6.24651
159.795	0	4.32489	0	0	NaN	NaN	0	0	0	3.73675
159.909	0	4.76793	0	0	0	0	0	0	0	6.30229
160.023	0	0.0843882	0	0	NaN	NaN	0	0	0	4.8522
160.136	0	0	0	0	0	0	0	0	0	5.96765
160.25	0	0.485232	0	0.751582	NaN	NaN	0	0	0	6.58115
160.364	0	1.20253	0	0	NaN	NaN	0	0	0	5.35416
160.477	0	2.91139	0	0	0	0	0	0	0.173461	7.30619
160.591	0	0.7173	0	0	0	0	0	0	0	5.96765
160.705	0	0.189873	0	0	NaN	NaN	0	0	0	6.41383
160.818	0	2.27848	0	0	0	0	0	0	0	6.35806
160.932	0	2.93249	0	0	NaN	NaN	0	0	0	4.4618
161.045	0	0	0	0	NaN	NaN	0	0	0	6.35806
161.159	0	4.24051	0	0.158228	0	0	0	0	0	6.52538
161.273	0	4.72574	0	0.356013	0	0	0	0	0	6.35806
161.386	0	2.61603	0	0.0791139	NaN	NaN	0	0	0	6.19074
161.5	0	4.93671	0	0.632911	NaN	NaN	0	0	0	6.30229
161.614	0	2.04641	0	0.90981	0	0	0	0	0.0867303	7.02733
161.727	0	0.590717	0	0	0	0	0	0	0.433651	7.64083
161.841	0	2.93249	0	0	0	0	0	0	0	6.69269
161.955	0	1.16034	0	0.237342	0	0	0	0	0	6.4696
162.068	0	2.00422	0	0	0	0	0	0	0	6.4696
162.182	0	0.485232	0	0	0	0	0	0	0	6.4696
162.295	0	2.99578	0	0.712025	0	0	0	0	0	6.52538
162.409	0	3.39662	0	0	0	0	0	0	0.433651	8.08701
162.523	0	1.87764	0	0	0	0	0	0	0.433651	7.91969
162.636	0	1.98312	0	0	0	0	0	0	0.867303	8.92359
162.75	0	3.88186	0	0	0	0	0	0	0.433651	7.91969
162.864	0	2.55274	0	0.158228	0	0	0	0	0.433651	7.64083
162.977	0	1.51899	0	0.0791139	0	0	0	0	0.433651	7.97546
163.091	0	1.51899	0	0	0	0	0	0	0.260191	7.47351
163.205	0	1.4135	0	0.039557	0	0	0	0	0.433651	7.6966
163.318	0	2.67932	0	0.039557	0	0	0	0	0	6.80424
163.432	0	3.75527	0	0	0	0	0	0	0	6.86001
163.545	0	3.01688	0	0	0	0	0	0	0	6.86001
163.659	0	2.25738	0	0.276899	0	0	0	0	0.173461	7.25042
163.773	0	2.76371	0	0.593354	0	0	0	0	0	6.24651
163.886	0	2.91139	0	0	0	0	0	0	0	6.13497
164	0	3.71308	0	0	0	0	0	0	0.780572	8.86782
164.114	0	2.08861	0	0	0	0	0	0	0	6.0792
164.227	0	4.47257	0	0.197785	0	0	0	0	0.433651	7.6966
164.341	0	1.4135	0	0	0	0	0	0	0.780572	8.81205
164.455	0	2.1097	0	0	0	0	0	0	0.693842	8.7005
164.568	0	2.67932	0	0	0	0	0	0	0.693842	8.7005
164.682	0	1.35021	0	0	0	0	0	0	0.520382	8.25432
164.795	0	1.35021	0	0.197785	0	0	0	0	0.433651	7.6966
164.909	0	2.827	0	0	0	0	0	0	1.04076	9.14668
165.023	0	2.23629	0	0	0	0	0	0	0.607112	8.42164
165.136	0	1.4346	0	0	0	0	0	0	1.56114	9.59286
165.25	0	3.98734	0	0	0	0	0	0	0.607112	8.58896
165.364	0	0.991561	0	0	0	0	0	0.0167673	0.607112	8.47741
165.477	0	0.253165	0	0.276899	0	0	0	0	0	6.30229
165.591	0	1.22363	0	0.276899	0	0	0	0	0.433651	7.97546
165.705	0	1.64557	0	0	0	0	0	0	0.260191	7.41774
165.818	0	1.20253	0	0.197785	0	0	0	0	0.0867303	7.13887
165.932	0	0.801688	0	0.830696	0	0	0	0	0.433651	7.91969
166.045	0	0.253165	0	0.0791139	0	0	0	0	0	6.86001
166.159	0	0.35865	0	0	0	0	0	0.217975	0	6.80424
166.273	0	0.485232	0	0	0	0	0	0	0	5.91188
166.386	0	1.54008	0	0	0	0	0	0	0	5.29838
166.5	0	0	0	0.197785	0	0	0	0	0	4.96375
166.614	0	0	0	0	0	0	0	0	0	4.68489
166.727	0	0	0	0	0	0	0	0	0	4.4618
166.841	0	0	0	0	0	0	0	0	0	4.79643
166.955	0	0	0	0	0	0	0	0	0	5.96765
167.068	0	0	0	0	0	0	0	0	0	6.4696
167.182	0	0	0	0	0	0	0	0	0	6.35806
167.295	0	0	0	0	0	0	0	0	0	6.35806
167.409	0	0	0	0	0	0	0	0	0	5.96765
167.523	0	0	0	0	0	0	0	0	0	5.85611
167.636	0	0	0	0	0	0	0	0	0	6.35806
167.75	0	0	0	0.039557	0	0	0	0	0	6.13497
167.864	0	0	0	0	0	0	0	0	0	5.91188
167.977	0	0	0	0	0	0	0	0	0.433651	7.58505
168.091	0	0	0	0	0	0	0	0	0	6.02342
168.205	0	0	0	0	0	0	0	0	0.260191	7.41774
168.318	0	0	0	0	0	0	0	0	0.173461	7.30619
168.432	0	0	0	0.632911	0	0	0	0	0	6.24651
168.545	0	0	0	0.0791139	0	0	0	0	0.260191	7.41774
168.659	0	0	0	0	0	0	0	0	0	6.13497
168.773	0	0	0	0.039557	0	0	0	0	0.520382	8.31009
168.886	0	0	0	0	0	0	0	0	0.433651	7.97546
169	0	0	0	0.751582	0	0	0	0	0.433651	7.6966
169.114	0	0	0	0.751582	0	0	0	0	0.433651	7.6966
169.227	0	0	0	0.632911	0	0	0	0	0.173461	7.25042
169.341	0	0	0	0	0	0	0	0.0167673	0.607112	8.42164
169.455	0	0	0	0.712025	0	0	0	0	0.433651	8.03123
169.568	0	0	0	0	NaN	NaN	0	0	0	6.52538
169.682	0	0	0	0.0791139	0	0	0	0	0	6.4696
169.795	0	0	0	0	0	0	0	0	0.520382	8.19855
169.909	0	0	0	0.039557	0	0	0	0	0.433651	7.6966
170.023	0	0	0	0.039557	0	0.117463	0	0	0	6.0792
170.136	0	0	0	0	0	0	0	0	0.607112	8.53318
170.25	0	0	0	0	0	0	0	0	0.520382	8.31009
170.364	0	0	0	0	0	0	0	0	0	6.19074
170.477	0	0	0	0	0	0	0	0	0.520382	8.19855
170.591	0	1.68776	0	0	0	0	0	0	0.173461	7.36196
170.705	0	0	0	0	0	0	0	0	0	6.74847
170.818	0	0	0	0	NaN	NaN	0	0	0	6.19074
170.932	0	0	0	0	0	0	0	0	0	5.74456
171.045	0	0	0	0	0	0	0	0	0.433651	7.6966
171.159	0	0	0	0.474684	0	0	0	0	0.260191	7.47351
171.273	0	0	0	0	0	0	0	0	0	6.30229
171.386	0	0	0	0	0	0	0	0	0.520382	8.25432
171.5	0	0	0	0	0	0	0	0	0.433651	8.03123
171.614	0	0	0	0	0	0	0	0	0.433651	7.6966
171.727	0	2.53165	0	0.039557	0	0	0	0	0	6.4696
171.841	0	1.75105	0	0	0	0	0	0	0.867303	8.92359
171.955	0	0.168776	0	0	0	0	0	0	0	6.0792
172.068	0	0.021097	0	0	0	0	0	0	0.520382	8.14278
172.182	0	0	0	0.632911	0	0	0	0	0.433651	7.6966
172.295	0	0	0	0	0	0	0	0	0	6.97156
172.409	0	0	0	0.553797	0	0	0	0	0	6.19074
172.523	0	0	0	0	0	0	0	0	0	5.07529
172.636	0	0	0	0.39557	NaN	NaN	0	0	0	6.4696
172.75	0	0	0	0.039557	NaN	NaN	0	1.32461	0	5.68879
172.864	0	0	0	1.02848	0	0	0	0	0	5.85611
172.977	0	0	0	1.54272	0	0	0	0	0	4.40602
173.091	0	0	0	0	0	0.13704	0	0	0	4.96375
173.205	0	0	0	0	0	0	0	0	0	4.35025
173.318	0	0	0	0	0	0	0	0	0	4.40602
173.432	0	0	0	0	0	2.29052	0	1.57612	0	4.07139
173.545	0	0	0	0	0	2.42756	0	0.486251	0	3.45789
173.659	0	0	0	0	0	0	0	0.855131	0	3.17903
173.773	0	0	0	0	0	0.606891	0	0.720993	0	3.73675
173.886	0	0	0	0	0	0	0	0	0	1.72895
174	0	0	0	0	0	0	0	0.55332	0	0.948132
174.114	0	0	0	0	NaN	NaN	0	0	0	3.2348
174.227	0	0	0	0	0	0	0	0	0	2.00781
174.341	0	0	0	0	0	0	0	0	0	1.6174
174.455	0	0	0	0	0	0	0	0	0	1.33854
174.568	0	0	0	0	0	0	0	0	0	2.28667
174.682	0	0	0	0.039557	0	0	0	0	0	2.50976
174.795	0	0	0	0	NaN	NaN	0	0	0	1.17122
174.909	0	0	0	0.118671	0	0	0	0	0	1.22699
175.023	0	0	0	0	0	0	0	0	0	1.0039
175.136	0	0	0	0.197785	0	0	0	0	0	2.73285
175.25	0	0	0	0	0	0	0	0	0	0
175.364	0	0	0	0.276899	0	0	0	0	0	0.167317
175.477	0	0	0	0	0	0	0	0	0	0.111545
175.591	0	0	0	0	0	0	0	0	0	0.557724
175.705	0	0	0	0.237342	0	0	0	1.05634	0	1.17122
175.818	0	0	0	0	NaN	NaN	0	0	0	3.06748
175.932	0	0	0	0	0	0	0	1.12341	0	4.07139
176.045	0	0	0	0	0	0	0	0	0	0.948132
176.159	0	0	0	0	0	0	0	0	0	0.167317
176.273	0	0	0	0	0	0	0	0	0	1.0039
176.386	0	0	0	0	0	0	0	0	0	0.22309
176.5	0	0	0	0	0	0	0	0	0	1.0039
176.614	0	0	0	0.039557	0	0	0	0.0335345	0	1.17122
176.727	0	0	0	0	NaN	NaN	0	0.419182	0	1.17122
176.841	0	0	0	0	0	0	0	0	0	1.17122
176.955	0	0	0	0.118671	0	0	0	0	0	0.278862
177.068	0	0	0	0	0	0	0	2.01207	0	1.39431
177.182	0	0	0	0	0	0	0	0	0	1.45008
177.295	0	0	0	0	0	0	0	0.285044	0	1.72895
177.409	0	0	0	0.118671	0	0	0	0	0	1.72895
177.523	0	0	0	0.0791139	0	0	0	0	0	2.45399
177.636	0	0	0	0	0	0	0	0	0	2.73285
177.75	0	0	0	0	0	0	0	0.217975	0	1.67317
177.864	0	0	0	0	0	0	0	0	0	1.56163
177.977	0	0	0	0.039557	0	0	0	0.653924	0	1.84049
178.091	0	0	0	0	0	0	0	0.838364	0	2.73285
178.205	0	0	0	0	0	0	0	0.167673	0	1.95204
178.318	0	0	0	1.58228	0	0	0	0.771294	0	1.84049
178.432	0	0	0	0.158228	0	0	0	0	0	2.67708
178.545	0	0	0	0	0	0	0	0.972502	0	1.84049
178.659	0	0	0	0	0	0	0	2.38095	0	2.73285
178.773	0	0	0	0	0	0	0	0.637156	0	2.34244
178.886	0	0	0	0.039557	0	0	0	0	0	2.39822
179	0	0	0	0	0	0	0	0	0	2.62131
179.114	0	0	0	0.158228	0	0	0	0.720993	0	2.28667
179.227	0	0	0	0.751582	0	0	0	3.18578	0	3.68098
179.341	0	0	0	0.276899	0	0	0	0.100604	0	3.06748
179.455	0	0.168776	0	0	0	0	0	1.69349	0	3.06748
179.568	0	0	0	0.118671	0	0	0	0	0	4.07139
179.682	0	0	0	0.593354	0	0	0	0.385647	0	2.67708
179.795	0	0	0	0.039557	0	0	0	0.100604	0	5.07529
179.909	0	0	0	0	0	0	0	0	0	3.06748
180.023	0	0	0	1.66139	0	0	0	0	0	2.67708
180.136	0	0	0	0.553797	0	0	0	0	0	2.56553
180.25	0	0	0	0	0	0	0	0	0	3.06748
180.364	0	0	0	0.593354	0	0	0	0.0167673	0	3.17903
180.477	0	0	0	0	0	0	0	0	0	4.07139
180.591	0	0	0	0	0	0	0	0	0	3.17903
180.705	0	0	0	0	0	0	0	0	0	3.17903
180.818	0	0	0	0	0	0	0	0	0	3.06748
180.932	0	0.21097	0	0	0	0	0	0	0	2.84439
181.045	0	0.801688	0	0	0	0	0	0	0	4.35025
181.159	0	0	0	0.474684	0	0	0	0	0	2.73285
181.273	0	0	0	0	NaN	NaN	0	0	0	3.68098
181.386	0	0	0	0.237342	0	0	0	0	0	4.35025
181.5	0	0	0	0.632911	0	0	0	0	0	3.95984
181.614	0	0	0	0.276899	0	0	0	0	0	5.13107
181.727	0	0	0	0	0	0	0	0	0	4.57334
181.841	0	0	1.47783	14.0032	0	0	0	0	0	4.57334
181.955	0	0	3.01724	16.6139	0	0	0	0	0	4.57334
182.068	0	0	0	6.32911	0	0	0	0	0	2.78862
182.182	0	0	0	3.32278	0	0	0	0	0	4.96375
182.295	0	0	0	4.43038	0	0	0	0.0167673	0	5.74456
182.409	0	0	0	3.08544	0	0	0	0	0	4.74066
182.523	0	0	0	1.70095	0	0	0	0	0	4.62911
182.636	0	0	0	1.89873	0	0	0	0	0	5.29838
182.75	0	0	0	0.672468	0	0	0	0	0	5.18684
182.864	0	0	0	0	NaN	NaN	0	0	0	6.13497
182.977	0	0	0	0	NaN	NaN	0	0.18444	0	5.85611
183.091	0	0	0	0	NaN	NaN	0	0	0	4.74066
183.205	0	0	0	0	NaN	NaN	0	0	0	4.57334
183.318	0	0	0	1.10759	NaN	NaN	0	0	0	6.41383
183.432	0	0	0	0.553797	0	0.0978857	0	0.150905	0	5.68879
183.545	0	0	0	0	0	0	0	0.0167673	0	6.63692
183.659	0	0	0	0.158228	0	0	0	0	0	6.0792
183.773	0	0	0	0	0	0	0	0	0	4.90798
183.886	0	0	0	1.30538	0	0	0	0	0	5.96765
184	0	0	0	0.870253	0	0	0	0	0	5.57724
184.114	0	0	0	0	0	0	0	0	0	4.8522
184.227	0	0	0	0.553797	0	0	0	0.150905	0	4.96375
184.341	0	0	0	0	0	0	0	0	0	4.57334
184.455	0	0	0	0	0	0	0	0	0	5.85611
184.568	0	0	0	0.0791139	0	0	0	0	0	6.0792
184.682	0	0	0	0	0	0	0	0	0	4.07139
184.795	0	0	0	0	0	0	0	0	0	6.91578
184.909	0	0	0	0	0	0	0	0.0670691	0	4.79643
185.023	0	0	0	0.276899	0	0	0	0	0	4.96375
185.136	0	0	0	0.553797	0	0	0	0	0	4.96375
185.25	0	0	0	0	0	0	0	0	0	6.13497
185.364	0	0	0	0	0	0	0	0	0	6.52538
185.477	0	0	0	0.593354	0	0	0	0	0	6.80424
185.591	0	0	0	0	0	0	0	0	0	5.57724
185.705	0	0	0	0	0	0	0	0	0	5.96765
185.818	0	0	0	0.039557	0	0	0	0	0	6.4696
185.932	0	0	0	0.237342	0	0	0	2.63246	0	5.85611
186.045	0	0	0	0.672468	0	0	0	0	0	6.24651
186.159	0	0	0	0	0	0	0	0	0	5.68879
186.273	0	0	0	0	0	0	0	0	0	5.96765
186.386	0	0	0	0.118671	0	0	0	0	0	6.13497
186.5	0	0	0	0.949367	0	0	0	0	0	6.02342
186.614	0	0	0	0.751582	0	0	0	0	0	5.80033
186.727	0	0	0	0.553797	0	0	0	0	0	6.02342
186.841	0	0	0	0.237342	0	0	0	1.24078	0	6.63692
186.955	0	0	0	0.0791139	0	0	0	0	0	5.29838
187.068	0	0.021097	0	0	0	0	0	0	0	4.90798
187.182	0	0	0	0.118671	0	0	0	2.04561	0	6.19074
187.295	0	0	0	0	0	0	0	0	0	4.74066
187.409	0	0	0	0	0	0	0	0	0	5.85611
187.523	0	0	0	0	0	0	0	0	0	5.68879
187.636	0	0	0	0	0	0	0	0	0	4.74066
187.75	0	0	0	0.791139	0	0	0	0	0	4.62911
187.864	0	0	0	0.553797	0	0	0	2.19651	0	4.29448
187.977	0	12.6793	0	0.553797	0	0	0	0	0	5.74456
188.091	0	0	0	1.06804	0	0	0	3.01811	0	4.12716
188.205	NaN	NaN	0	0.237342	0	0	0	0	0	4.40602
188.318	0	0	0	0	0	0	0	0	0	4.07139
188.432	0	0	0	0.0791139	0	0	0	0.268276	0	4.29448
188.545	0	0	0	0.632911	0	0	0	0	0	4.57334
188.659	0	0	0	0.0791139	0	0	0	0	0	4.12716
188.773	0	0	0	0	0	0	0	1.47552	0	4.29448
188.886	0	0	0	0.039557	0	0	0	1.39168	0	5.4657
189	0	0	0	0	0	0	0	1.82763	0	5.07529
189.114	0	0	0	1.46361	0	0	0	0	0	5.63302
189.227	0	0	0	0.316456	0	0	0	0	0	4.29448
189.341	0	0	0	0	0	0	0	0.955734	0	5.07529
189.455	0	0	0	1.02848	0	0	0	0	0	4.29448
189.568	0	0	0	0	0	0	0	0	0	4.01562
189.682	0	0	0	0	0	0	0	0	0	5.63302
189.795	0	0	0	0	0	0	0	0	0	6.52538
189.909	0	0	0	0	0	0	0	0	0	5.68879
190.023	0	0	0	0.316456	0	0	0	0	0	4.23871
190.136	0	0	0	0	0	0	0	0	0	4.90798
190.25	0	0	0	0	0	0	0	0	0	5.96765
190.364	0	0	0	0.158228	0	0	0	0	0	5.85611
190.477	0	0	0	0	0	0	0	0	0	5.57724
190.591	0	0	0	0	0	0	0	0	0	5.29838
190.705	0	0	0	0.197785	0	0	0	0	0	5.96765
190.818	0	0	0	0.118671	0	0	0	0	0	5.63302
190.932	0	0	0	0.197785	0	0	0	0.117371	0	3.95984
191.045	0	0	0	0.672468	0	0	0	1.37492	0	6.91578
191.159	0	0	0	0	0	0	0	0	0	5.85611
191.273	0	0	0	0.118671	0	0	0	0	0	4.90798
191.386	0	0	0	0.356013	0	0	0	0	0	3.79253
191.5	0	0	0	0.593354	0	0	0	0	0	4.62911
191.614	0	0	0	0.712025	0	0	0	0	0	2.90017
191.727	0	0	0	0.237342	0	0	0	0.167673	0	3.68098
191.841	0	0	0	0.712025	0	0	0	2.06237	0	4.51757
191.955	0	0	0	0.593354	0	0	0	0	0	6.24651
192.068	0	0	0	1.06804	0	0	0	0	0	3.95984
192.182	0	0	0	0.712025	0	0	0	0	0.173461	7.41774
192.295	0	0	0	0.949367	0	0	0	0	0	4.35025
192.409	0	0	0	0	0	0	0	0	0	3.01171
192.523	0	0	0	0.039557	0	0	0	0	0	4.29448
192.636	0	0	0	0.039557	0	0	0	0	0	3.8483
192.75	0	0	0	0	0	0	0	0	0	5.74456
192.864	0	0	0	0	0	0	0	0	0	5.85611
192.977	0	0	0	0	0	0	0	0.0670691	0	5.80033
193.091	0	0	0	0	0	0	0	0	0	4.12716
193.205	0	0	0	0.553797	0	0	0	0	0	3.40212
193.318	0	0	0	0	0	0	0	3.05164	0	4.62911
193.432	0	0	0	1.62184	0	0	0	0	0	6.0792
193.545	0	0	0	0.553797	0	0	0	0	0	5.63302
193.659	0	0	0	0	0	0	0	0	0	5.29838
193.773	0	0	0	1.54272	0	0	0	0	0	6.0792
193.886	0	0	0	2.13608	0	0	0	0	0	4.18293
194	0	0	0	0	0	0	0	0	0	4.29448
194.114	0	0	0	0	0	0	0	0	0	6.24651
194.227	0	0	0	0.0791139	0	0	0	0	0	5.18684
194.341	0	0	0	0.553797	0	0	0	0	0.173461	7.13887
194.455	0	0	0	1.93829	0	0	0	0	0	5.52147
194.568	0	0	0	0.039557	0	0	0	0	0.433651	8.7005
194.682	0	0	0	0.593354	0	0	0	0	0.433651	7.80814
194.795	0	0	0	2.01741	0	0	0	0	0.433651	7.80814
194.909	NaN	NaN	0	0	0	0	0	1.86117	0	5.68879
195.023	NaN	NaN	0	0	0	0	0	0	0	5.85611
195.136	0	0	0	1.26582	0	0	0	0	0	6.58115
195.25	0	0	0	0.039557	0	0	0	0	0.780572	9.48132
195.364	0	0	0	0.316456	0	0	0	0	1.04076	9.53709
195.477	0	0	0	0.870253	0	0	0	0	1.56114	10.5968
195.591	0	0	0	1.18671	0	0	0	0	0.693842	9.36977
195.705	0	0	0	1.26582	0	0	0	0	0	5.80033
195.818	0	0	0	0	0	0	0	0	0	5.96765
195.932	0	0	0	0	0	0	0	0	1.64788	10.7083
196.045	0	0	0	0	0	0	0	0	0.433651	8.03123
196.159	0	0	0	0	0	0	0	0	0	6.80424
196.273	0	0	0	0	0	0	0	0	0.433651	8.03123
196.386	0	0	0	0.553797	0	0	0	0	1.04076	9.42554
196.5	0	0	0	0.039557	0	0	0	0	0.520382	8.58896
196.614	0	0	0	0.593354	0	0	0	0	1.04076	9.20245
196.727	0	0	0	0	0	0	0	0	0.260191	7.25042
196.841	0	0	0	0.039557	0	0	0	0	0.433651	7.6966
196.955	0	0	0	0.830696	0	0	0	0	1.56114	10.5968
197.068	0	0	0	0.197785	0	0	0	0	0	6.0792
197.182	0	0	0	0.039557	0	0	0	0	0.433651	8.08701
197.295	0	0	0	0.039557	0	0	0	0	1.64788	10.6525
197.409	0	0	0	0.039557	0	0	0	0	0.693842	8.75627
197.523	0	0	0	0	0	0	0	0	0.867303	9.48132
197.636	0	0	0	0	NaN	NaN	0	0	0	6.0792
197.75	0	0	0	0	0	0	0	0	0.867303	9.09091
197.864	0	0	0	0	NaN	NaN	0	0	0	6.30229
197.977	0	0	0	0	0	0	0	0	1.9948	11.3218
198.091	0	0	0	0.039557	NaN	NaN	0	0	1.56114	9.76018
198.205	0	0	0	0	0	0	0	0	1.56114	9.81595
198.318	0	0	0	0	0	0	0	0	2.08153	11.4334
198.432	0	0	0	0	0	0	0	0	0.693842	8.64473
198.545	0	0	0	0	0	0	0	0	0.433651	7.58505
198.659	0	0	0	0.870253	0	0	0	0	0.520382	8.14278
198.773	0	0	0	0	0	0	0	0	0.433651	8.03123
198.886	0	0	0	0	NaN	NaN	0	0	0.607112	8.64473
199	0	0	0	0.197785	0	0	0	1.92824	0.954033	9.03514
199.114	0	0	0	1.34494	0	0	0	0	0.433651	8.03123
199.227	0	0	0	2.53165	0	0	0	0	0	6.69269
199.341	0	0	0	0.712025	0	0	0	0	0	6.58115
199.455	0	0	0	1.81962	0	0	0	0	0	6.58115
199.568	0	0	0	4.50949	0	0	0	0	0	6.86001
199.682	0	0	0	1.85918	0	0	0	0.0838364	0	6.91578
199.795	0	0	0	1.81962	0	0	0	0.301811	0.433651	7.97546
199.909	0	0	0	2.17563	0	0	0	0.385647	1.64788	10.5968
200.023	0	0	0	2.68987	0	0	0	2.59893	1.73461	10.7641
200.136	0	0	0	1.78006	0	0	0	0.318578	1.04076	9.14668
200.25	0	0	0	1.70095	0	0	0	0.0167673	1.04076	9.53709
200.364	0	0	0	1.58228	0	0	0	0	0.433651	7.58505
200.477	0	0	0	0	0	0	0	2.78337	2.25499	11.6007
200.591	0	0	0	1.14715	0	0	0	0	1.56114	9.76018
200.705	0	0	0	0.553797	0	0	0	0	1.9948	11.3218
200.818	0	0	0	0.672468	0	0	0	0	1.9948	11.3218
200.932	0	0	0	0.632911	0	0	0	0	2.25499	11.5449
201.045	0	0	0	0.988924	0	0	0	0	1.56114	9.76018
201.159	0	0	0	0	0	0	0	0	1.04076	9.314
201.273	0	0	0	0.356013	0	0	0	0	1.56114	9.76018
201.386	0	0	0	0.356013	0	0	0	0	0.867303	9.48132
201.5	0	0	0	1.14715	0	0	0	0	0.433651	7.41774
201.614	0	0	0	1.46361	0	0	0	0.18444	0.520382	8.19855
201.727	0	0	0	0.039557	0	0	0	0	1.73461	11.0429
201.841	0	0	0	2.09652	0	0	0	0	0.433651	7.41774
201.955	0	0	0	1.34494	0	0	0	0	1.12749	9.59286
202.068	0	0.21097	0	1.85918	0	0	0	0	0.607112	8.36587
202.182	0	0.0421941	0	0.672468	NaN	NaN	0	0	0.520382	8.14278
202.295	0	0	0	0.672468	0	0	0	0	1.64788	9.81595
202.409	0	0	0	1.10759	0	0	0	0	0.693842	8.64473
202.523	0	0	0	0.791139	0	0	0	0	0.607112	8.36587
202.636	0	0	0	1.18671	NaN	NaN	0	0	1.56114	9.76018
202.75	0	0	0	0.751582	0	0	0	0	0.607112	8.53318
202.864	0	0.337553	0	0.672468	0	0	0	0	1.64788	9.9275
202.977	0	0	0	1.34494	0	0	0	0	0.954033	8.97936
203.091	0	0	0	0.553797	0	0	0	0	1.64788	9.81595
203.205	0	0	0	0	0	0	0	0	1.64788	9.81595
203.318	0	0	0	6.88291	0	0	0	0	0.607112	8.53318
203.432	0	0	0	2.96677	0	0	0	0	1.64788	9.9275
203.545	0	0	0	2.25475	0	0	0	0	1.64788	9.81595
203.659	0	0	0	0.751582	0	0	0	0	0.693842	8.53318
203.773	0	0	0	0	0	0	0	0	0.433651	8.03123
203.886	0	0	0	0.90981	0	0	0	0	1.64788	9.81595
204	0	0	0	0	0	0	0	0.150905	1.73461	10.039
204.114	0	0	0	0	0	0	0	0	1.64788	9.81595
204.227	0	0	0	0	0	0	0	0	1.73461	10.039
204.341	0	0	0	0	0	0	0	0	1.64788	9.87172
204.455	0	0	0	0	0	0	0	0	1.64788	10.4852
204.568	0	0	0	0	0	0	0	0.117371	1.73461	10.039
204.682	0	0	0	0	0	0	0	0	0.780572	8.75627
204.795	0	0	0	0	0	0	0	0	1.82134	10.3179
204.909	0	0	0	0	0	0	0	0	0.607112	8.53318
205.023	0	0	0	0	0	0	0	0	1.64788	9.9275
205.136	0	0	0	0	0	0	0	0	0.607112	8.36587
205.25	0	0	0	0	0	0	0	0	0.867303	8.92359
205.364	0	0	0	0	0	0	0	0	0.433651	7.91969
205.477	0	0	0	0	0	0	0	0	0.433651	7.91969
205.591	0	0	0	0	0	0	0	0	0.780572	8.7005
205.705	0	0	0	0	0	0	0	0	0.693842	8.53318
205.818	0	0	0	0	0	0	0	0	1.04076	9.09091
205.932	0	0	0	0	0	0	0	0	1.64788	9.87172
206.045	0	0	0	0	0	0	0	0	1.90807	10.541
206.159	0	0	0	0	0	0	0	0	1.73461	9.98327
206.273	0	0	0	0	0	0	0	0	1.64788	9.98327
206.386	0	0	0	0	0	0	0	0	1.56114	9.70441
206.5	0	0	0	0	0	0	0	0	2.34172	10.8756
206.614	0	0	0	0	0	0	0	0	3.20902	12.0468
206.727	0	0	0	0	0	0	0	0	3.46921	13.3296
206.841	0	0.021097	0	0	NaN	NaN	0	0	3.38248	13.3296
206.955	0	0.253165	0	0	0	0	0	0	1.90807	11.2103
207.068	0	1.13924	0	0	NaN	NaN	0	0	1.56114	9.70441
207.182	0	0.295359	0	0	0	0	0	0	0.433651	7.91969
207.295	0	0.590717	0	0	0	0	0	0.134138	0.433651	7.91969
207.409	0	0	0	0	0	0	0	0	1.56114	9.81595
207.523	0	0.611814	0	0	NaN	NaN	0	0	0.867303	9.48132
207.636	0	0.295359	0	0	0	0	0	0.0670691	0	6.0792
207.75	0	0.232068	0	0	0	0	0	0	1.12749	9.42554
207.864	0	0.105485	0	0	0	0	0	0	1.64788	10.5968
207.977	0	2.08861	0	0	0	0	0	0	1.82134	11.0987
208.091	0	0.274262	0	0	0	0	0	0	0	6.35806
208.205	0	0	0	0	0	0	0	0	0.954033	9.25823
208.318	0	0.0421941	0	0	0	0	0	0	1.56114	9.87172
208.432	0	1.11814	0	0	NaN	NaN	0	0.0335345	0.520382	8.42164
208.545	0	0	0	0	0	0	0	0	0.520382	8.36587
208.659	0	0.232068	0	0	NaN	NaN	0	0	0.433651	7.41774
208.773	0	0.021097	0	0	0	0	0	1.32461	0.433651	7.80814
208.886	0	0	0	0	0	0	0	0.0167673	1.64788	10.9872
209	0	0.0421941	0	0	0	0	0	0.134138	1.56114	9.87172
209.114	0	0.0843882	0	0	0	0	0	0.134138	1.73461	11.0429
209.227	0	0.295359	0	0	NaN	NaN	0	0	0.433651	7.64083
209.341	0	0.0843882	0	0	0	0	0	0.0670691	1.73461	11.0429
209.455	0	0.379747	0	0	0	0	0	0.167673	1.56114	10.3179
209.568	0	0.295359	0	0	0	0	0	0.117371	0.607112	8.47741
209.682	0	0.421941	0	0	0	0	0	0	1.56114	9.81595
209.795	0	1.37131	0	0	0	0	0	0	0.433651	8.03123
209.909	0	1.37131	0	0	NaN	NaN	0	0.134138	0.520382	8.31009
210.023	0	0.379747	0	0	0	0	0	0.117371	0.520382	8.25432
210.136	0	2.42616	0	0	NaN	NaN	0	0	0.433651	7.91969
210.25	0	3.79747	0	0	0	0	0	0.0670691	0	6.30229
210.364	0	1.16034	0	0	NaN	NaN	0	0.167673	0	6.19074
210.477	0	1.05485	0	0	NaN	NaN	0	0	0.433651	7.75237
210.591	0	1.60338	0	0	0	0	0	0.134138	0.433651	7.58505
210.705	0	1.11814	0	0	NaN	NaN	0	0.167673	0.433651	7.58505
210.818	0	2.36287	0	0	NaN	NaN	0	0	0.433651	8.7005
210.932	0	2.40506	0	0	NaN	NaN	0	0.134138	0	5.74456
211.045	0	1.05485	0	0	NaN	NaN	0	0.117371	0.433651	7.6966
211.159	0	1.20253	0	0	0	0	0	0.134138	0.433651	7.58505
211.273	0	0.316456	0	0	NaN	NaN	0	0	0	6.30229
211.386	0	1.18143	0	0	NaN	NaN	0	0	0	6.30229
211.5	0	1.22363	0	0	NaN	NaN	0	0	0	5.74456
211.614	0	0.675105	0	0	NaN	NaN	0	0	0	6.91578
211.727	0	2.29958	0	0	NaN	NaN	0	0	0	6.24651
211.841	0	0	0	0	NaN	NaN	0	0	1.64788	11.0429
211.955	0	0	0	0	0	0	0	0	0.433651	7.80814
212.068	0	0	0	0	NaN	NaN	0	0.134138	0.433651	8.08701
212.182	0	0.7173	0	0	NaN	NaN	0	0	0.433651	7.86392
212.295	0	0.021097	0	0	0	0	0	0	0.433651	7.58505
212.409	0	2.36287	0	0	0	0	0	0	0.433651	7.80814
212.523	0	0	0	0	0	0	0	0	1.56114	9.64863
212.636	0	0	0	0	0	0	0	0.0335345	2.60191	12.3257
212.75	0	1.79325	0	0	0	0	0	0	1.56114	11.7122
212.864	0	0	0	0	NaN	NaN	0	0	0.520382	9.03514
212.977	0	0.759494	0	0	0	0	0	1.55936	0.520382	10.039
213.091	0	0.506329	0	0	NaN	NaN	0	2.01207	0	4.40602
213.205	0	1.07595	0	0	NaN	NaN	0	2.26358	0.433651	8.86782
213.318	0	1.07595	0	0	NaN	NaN	0	1.59289	0	7.02733
213.432	0	1.07595	0	0	NaN	NaN	0	1.39168	0.0867303	7.25042
213.545	0	0.590717	0	0	NaN	NaN	0	1.57612	0	6.91578
213.659	0	0.56962	0	0	NaN	NaN	0	1.76056	0.0867303	7.0831
213.773	0	1.01266	0	0	NaN	NaN	0	1.42522	0.433651	7.58505
213.886	0	0.485232	0	0	NaN	NaN	0	1.42522	0	5.85611
214	0	0.548523	0	0	NaN	NaN	0	1.32461	0.433651	7.58505
214.114	0	1.09705	0	0	NaN	NaN	0	1.12341	0.607112	9.25823
214.227	0	0.21097	0	0	NaN	NaN	0	1.45875	0.260191	7.41774
214.341	0	0.590717	0	0	NaN	NaN	0	1.57612	0.520382	8.58896
214.455	0	0.379747	0	0	0	0	0	1.45875	0.520382	8.81205
214.568	0	1.68776	0	0	NaN	NaN	0	0.754527	0.260191	7.41774
214.682	0	1.47679	0	0	NaN	NaN	0	0.821596	1.64788	10.7083
214.795	0	1.07595	0	0	NaN	NaN	0	0.519785	0.520382	8.47741
214.909	0	0.527426	0	0	0	0	0	4.67807	0.173461	7.13887
215.023	0	1.24473	0	0	NaN	NaN	0	7.36083	0.433651	7.6966
215.136	0	2.34177	0	0	NaN	NaN	0	5.08048	0	6.63692
215.25	0	1.89873	0	0	NaN	NaN	0	3.06841	0.607112	8.53318
215.364	0	0.738397	0	0	NaN	NaN	0	1.67673	0.520382	8.03123
215.477	0	0.590717	0	0	0	0	0	1.44199	0.693842	8.81205
215.591	0	0.590717	0	0	0	0	0	1.54259	0.520382	8.64473
215.705	0	1.07595	0	0	NaN	NaN	0	1.71026	1.47441	10.4852
215.818	0	1.05485	0	0	0	0	0	1.29108	0.693842	9.36977
215.932	0	2.36287	0	0	NaN	NaN	0	1.62643	0.607112	9.25823
216.045	0	0.696203	0	0	NaN	NaN	0	1.34138	0	6.0792
216.159	0	0.506329	0	0	NaN	NaN	0	1.30785	0.607112	9.20245
216.273	0	0.0843882	0	0	NaN	NaN	0	1.45875	1.64788	10.6525
216.386	0	0	0	0	NaN	NaN	0	1.40845	0.607112	9.25823
216.5	0	0.738397	0	0	NaN	NaN	0	1.7941	0.693842	9.314
216.614	0	0.232068	0	0	0	0	0	1.62643	0.520382	9.09091
216.727	0	0	0	0	NaN	NaN	0	1.45875	0	6.41383
216.841	0	0	0	0	NaN	NaN	0	1.44199	0	6.4696
216.955	0	0	0	0	NaN	NaN	0	1.50905	0	6.30229
217.068	0	0	0	0	NaN	NaN	0	1.20724	1.64788	11.0429
217.182	0	0	0	0	NaN	NaN	0	1.45875	0.520382	8.19855
217.295	0	2.48945	0	0	NaN	NaN	0	1.64319	1.82134	11.1545
217.409	0	0.0632911	0	0	NaN	NaN	0	1.52582	1.04076	9.42554
217.523	0	0	0	0	0	0	0	1.50905	0.520382	8.14278
217.636	0	0.654008	0	0	NaN	NaN	0	1.60966	0.780572	8.81205
217.75	0	0.274262	0	0	0	0	0	1.29108	0.433651	8.08701
217.864	0	0	0	0	0	0	0	1.39168	0	6.30229
217.977	0	0	0	0	NaN	NaN	0	0.855131	0.607112	9.25823
218.091	0	2.1097	0	0	NaN	NaN	0	0.670691	1.56114	10.5968
218.205	0	0	0	0	NaN	NaN	0	0.335345	0.433651	7.41774
218.318	0	0	0	0	NaN	NaN	0	0.620389	0.433651	7.91969
218.432	0	0	0	0	NaN	NaN	0	0.0670691	0.433651	7.80814
218.545	0	0	0	0	NaN	NaN	0	0.117371	0	6.63692
218.659	0	0	0	0	NaN	NaN	0	0.167673	0.433651	7.47351
218.773	0	0	0	0	NaN	NaN	0	0.435949	0.433651	7.47351
222	0	0	0	0	0	0	0	2.04561	12.7493	21.3608
222.114	0	0	0	0	0	0	0	1.35815	0.954033	9.59286
222.227	0	0	0	0	NaN	NaN	0	1.55936	10.4944	19.4088
222.341	0	0	0	0	0	0	0	1.86117	4.16305	13.2738
222.455	0	0	0	0	NaN	NaN	0	1.57612	0	2.67708
222.568	0	0.0421941	0	0	NaN	NaN	0	1.57612	13.7901	22.3648
222.682	0	0.379747	0	0	NaN	NaN	0	2.23005	0	7.0831
222.795	0	1.07595	0	0	NaN	NaN	0	1.0228	0.433651	8.36587
222.909	0	0	0	0	NaN	NaN	0	3.43729	5.7242	14.8355
223.023	0	0	0	0	NaN	NaN	0	0.335345	0	6.30229
223.136	0	0.316456	0	0	0	0	0	0	0	0.892359
223.25	0	1.51899	0	0	NaN	NaN	0	0.150905	5.7242	14.8912
223.364	0	0	0	0	NaN	NaN	0	0.0503018	0.693842	8.97936
223.477	0	1.56118	0	0	NaN	NaN	0	0	0	2.78862
223.591	0	1.47679	0	0	NaN	NaN	0	0	0	0.0557724
223.705	0	0.35865	0	0	0	0	0	0	7.97918	17.0106
223.818	0	0.7173	0	0	NaN	NaN	0	0.0167673	4.50997	13.6642
223.932	0	1.18143	0	0	0	0	0	0	0	1.56163
224.045	0	1.79325	0	0	NaN	NaN	0	0	3.46921	12.3257
224.159	0	0	0	0	NaN	NaN	0	0.134138	0	0.892359
224.273	0	0.421941	0	0	NaN	NaN	0	0	0	6.13497
224.386	0	0	0	0	NaN	NaN	0	0.0503018	3.46921	12.4373
224.5	0	0	0	0	NaN	NaN	0	0.167673	2.08153	10.9314
224.614	0	0	0	0	NaN	NaN	0	0.134138	0	7.02733
224.727	0	0	0	0	NaN	NaN	0	0.18444	0	2.78862
224.841	0	0	0	0	NaN	NaN	0	0.486251	3.7294	12.7161
224.955	0	0	0	0	NaN	NaN	0	0.217975	0.607112	8.75627
225.068	0	0	0	0	NaN	NaN	0	0	0	2.95594
225.182	0	0	0	0	NaN	NaN	0	0.100604	10.4076	19.1299
225.295	0	0	0	0	NaN	NaN	0	0	0	6.58115
225.409	0	0	0	0	NaN	NaN	0	0.519785	11.6219	20.3012
225.523	0	0	0	0	NaN	NaN	0	0	11.2749	27.6631
225.636	0	0	0	0	0	0	0	0.217975	5.89766	18.9626
225.75	0	0	0	0	NaN	NaN	0	0	1.56114	9.48132
225.864	0	0	0	0	NaN	NaN	0	1.42522	2.25499	11.0429
225.977	0	0	0	0	NaN	NaN	0	0	0	6.69269
226.091	0	0	0	0	NaN	NaN	0	0	11.4484	20.1896
226.205	0	0	0	0	NaN	NaN	0	0	8.5863	17.6241
226.318	0	0	0	0	NaN	NaN	0	2.26358	0.433651	8.58896
226.432	0	0	0	0	0	0	0	0	9.62706	18.3491
226.545	0	0.21097	0	0	NaN	NaN	0	0	0.433651	7.91969
226.659	0	0	0	0	0	0	0	0	0	5.96765
226.773	0	0.35865	0	0	NaN	NaN	0	0	12.9228	21.3608
226.886	0	0.907173	0	0	0	0	0	0	2.77537	11.5449
227	0	0.759494	0	0	NaN	NaN	0	0	0	6.52538
227.114	0	0.801688	0	0	0	0	0	0	8.41284	18.3491
227.227	0	0	0	0	NaN	NaN	0	0	10.2342	20.9704
227.341	0	0	0	0	NaN	NaN	0	0	1.73461	10.0948
227.455	0	0	0	0	NaN	NaN	0	0	0	6.97156
227.568	0	0	0	0	0	0	0	0	0	5.13107
227.682	0	0	0	0	0	0	0	0	0.260191	7.52928
227.795	0	0	0	0	NaN	NaN	0	0	0	3.45789
227.909	0	0	0	0	0	0	0	0	7.54553	17.0106
228.023	0	0	0	0	0	0	0	0	3.46921	12.493
228.136	0	0	0	0	0	0	0	0	0	1.50586
228.25	0	0	0	0	NaN	NaN	0	0	6.76496	16.4529
228.364	0	0	0	0	NaN	NaN	0	0.0167673	7.11188	16.0067
228.477	0	0	0	0	NaN	NaN	0	0	0.433651	10.2064
228.591	0	0	0	0	NaN	NaN	0	0.335345	0	5.57724
228.705	0	0	0	0	NaN	NaN	0	0.385647	0	7.58505
228.818	0	0	0	0	NaN	NaN	0	1.57612	11.6219	27.1612
228.932	0	0	0	0	NaN	NaN	0	3.47082	0	9.53709
229.045	0	0	0	0	NaN	NaN	0	1.97854	0	3.95984
229.159	0	0	0	0	0	0	0	2.06237	1.56114	11.6564
229.273	0	0	0	0	NaN	NaN	0	1.54259	1.56114	11.6564
229.386	0	0.21097	0	0	NaN	NaN	0	2.06237	13.0095	22.2532
229.5	0	0.21097	0	0	NaN	NaN	0	0.888665	5.55074	14.4451
229.614	0	0	0	0	NaN	NaN	0	1.71026	0.433651	7.91969
229.727	0	0.232068	0	0	NaN	NaN	0	1.05634	6.41804	18.0145
229.841	0	0	0	0	0	0	0	1.07311	NaN	NaN
229.955	0	0	0	0	NaN	NaN	0	1.03957	NaN	NaN
230.068	0	1.18143	0	0	NaN	NaN	0	1.50905	5.20382	15.8394
230.182	0	0.232068	0	0	NaN	NaN	0	0.938967	1.38768	12.8277
230.295	0	0.21097	0	0	NaN	NaN	0	1.14017	0	10.3179
230.409	0	0	0	0	NaN	NaN	0	1.37492	0	8.97936
230.523	0	0	0	0	NaN	NaN	0	0.804829	0	5.29838
230.636	0	0	0	0	NaN	NaN	0	0.855131	0	4.62911
230.75	0	0	0	0	0	0	0	0.888665	0	3.45789
230.864	0	0.949367	0	0	0	0	0	1.22401	0	2.45399
230.977	0	0	0	0	NaN	NaN	0	1.49229	0	3.34635
231.091	0	0	0	0	NaN	NaN	0	0	0	1.0039
231.205	0	0.21097	0	0	NaN	NaN	0	0.519785	0	1.0039
231.318	0	0	0	0	NaN	NaN	0	4.07445	0	1.22699
231.432	0	0	0	0	0	0	0	4.62777	0	0.111545
231.545	0	0	0	0	NaN	NaN	0	3.82294	0	1.0039
231.659	0	0	0	0	NaN	NaN	0	4.64453	0	2.34244
231.773	0	0	0	0	NaN	NaN	0	3.25285	0	1.0039
231.886	0	0	0	0	NaN	NaN	0	3.30315	0	0.892359
232	0	0	0	0	NaN	NaN	0	2.63246	0	1.0039
232.114	0	0	0	0	NaN	NaN	0	2.26358	0	1.11545
232.227	0	0.232068	0	0	NaN	NaN	0	2.83367	0	0.0557724
232.341	0	0.147679	0	0	0	0	0	2.46479	0	0.892359
232.455	0	0.443038	0	0	NaN	NaN	0	2.8672	0	1.28277
232.568	0	0	0	0	NaN	NaN	0	2.83367	0	0.948132
232.682	0	0	0	0	NaN	NaN	0	3.11871	0	1.22699
232.795	0	0	0	0	NaN	NaN	0	3.85647	0	0.0557724
232.909	0	0	0	0	NaN	NaN	0	3.40376	0	0.0557724
233.023	0	0	0	0	NaN	NaN	0	2.41449	0	0
233.136	0	0	0	0	NaN	NaN	0	4.02414	0	0.278862
233.25	0	0	0	0	NaN	NaN	0	2.51509	0	0.0557724
233.364	0	0	0	0	NaN	NaN	0	2.07914	0	0.0557724
233.477	0	0	0	0	NaN	NaN	0	2.53186	0	0.111545
233.591	0	0.21097	0	0	NaN	NaN	0	1.7941	0	0.948132
233.705	0	0	0	0	NaN	NaN	0	2.04561	0	0.948132
233.818	0	0	0	0	NaN	NaN	0	2.26358	0	2.34244
233.932	0	0.907173	0	0	NaN	NaN	0	7.02549	0	3.51366
234.045	0	0.126582	0	0	NaN	NaN	0	7.36083	0	5.80033
234.159	0	0	0	0	NaN	NaN	0	6.01945	18.9072	34.8578
234.273	0	0	0	0	NaN	NaN	0	8.36687	NaN	NaN
234.386	0	0	0	0	NaN	NaN	0	5.86854	NaN	NaN
234.5	0	0	0	0	NaN	NaN	0	6.32126	1.9948	15.6163
234.614	0	0	0	0	NaN	NaN	0	6.08652	0.520382	12.493
234.727	0	0	0	0	NaN	NaN	0	7.24346	0	10.4852
234.841	0	0	0	0	NaN	NaN	0	6.48893	0	8.31009
234.955	0	0.590717	0	0	NaN	NaN	0	4.84574	0.780572	11.4334
235.068	0	0.464135	0	0	NaN	NaN	0	5.6338	0	8.81205
235.182	0	0	0	0	NaN	NaN	0	5.80148	0	6.74847
235.295	0	0.464135	0	0	NaN	NaN	0	6.32126	0	5.91188
235.409	0	0	0	0	NaN	NaN	0	5.85178	0	5.52147
235.523	0	0.337553	0	0	NaN	NaN	0	4.02414	0	6.13497
235.636	0	0.400844	0	0	NaN	NaN	0	5.86854	0	7.97546
235.75	0	0.527426	0	0	NaN	NaN	0	4.99665	0	6.41383
235.864	0	0.274262	0	0	NaN	NaN	0	4.49363	0	3.51366
235.977	0	0.759494	0	0	NaN	NaN	0	4.72837	0	6.63692
236.091	0	0	0	0	NaN	NaN	0	2.31388	0.0867303	9.48132
236.205	0	0	0	0	NaN	NaN	0	1.65996	0	6.35806
236.318	0	0	0	0	NaN	NaN	0	1.62643	0	3.06748
236.432	0	0	0	0	NaN	NaN	0	1.76056	0	3.51366
236.545	0	0.21097	0	0	NaN	NaN	0	2.26358	0	3.01171
236.659	0	0	0	0	NaN	NaN	0	2.39772	0	2.84439
236.773	0	0.232068	0	0	NaN	NaN	0	2.54863	0	0.836587
236.886	0	0.021097	0	0	NaN	NaN	0	1.7941	0	1.72895
237	0	0.21097	0	0	NaN	NaN	0	2.41449	0	0.948132
237.114	0	0.253165	0	0	NaN	NaN	0	3.08518	0	0.167317
237.227	0	1.28692	0	0	NaN	NaN	0	2.48156	0	0.278862
237.341	0	1.16034	0	0	NaN	NaN	0	3.13548	0	4.57334
237.455	0	0.316456	0	0	NaN	NaN	0	3.15225	0	0.278862
237.568	0	0.35865	0	0	NaN	NaN	0	2.85044	0	2.95594
237.682	0	0.295359	0	0	NaN	NaN	0	3.15225	0	4.01562
237.795	0	0.527426	0	0	NaN	NaN	0	3.18578	0	2.06358
237.909	0	0	0	0	NaN	NaN	0	2.51509	0	4.01562
238.023	0	0	0	0	NaN	NaN	0	3.01811	2.25499	11.1545
238.136	0	0	0	0	NaN	NaN	0	3.6888	0	5.96765
238.25	0	0	0	0	NaN	NaN	0	5.83501	0	5.74456
238.364	0	0	0	0	NaN	NaN	0	4.84574	0	6.52538
238.477	0	0.126582	0	0	NaN	NaN	0	5.4829	0.433651	9.20245
238.591	0	0	0	0	NaN	NaN	0	4.57746	0	6.4696
238.705	0	0.35865	0	0	0	0	0	4.00738	0	7.97546
238.818	0	0.738397	0	0	NaN	NaN	0	3.47082	0	6.69269
238.932	0	0.400844	0	0	NaN	NaN	0	4.00738	0.520382	8.19855
239.045	0	0.168776	0	0	NaN	NaN	0	3.89001	0.433651	7.80814
239.159	0	0	0	0	NaN	NaN	0	5.04695	0.693842	8.7005
239.273	0	0	0	0	NaN	NaN	0	4.09121	1.9948	10.541
239.386	0	0.253165	0	0	NaN	NaN	0	4.54393	1.21422	9.36977
239.5	0	0	0	0	NaN	NaN	0	3.95708	4.42324	13.2738
239.614	0	0.35865	0	0	0	0	0	5.04695	5.37728	14.4451
239.727	0	0.21097	0	0	0	0	0	3.6385	4.07632	12.9392
239.841	0	0.168776	0	0	NaN	NaN	0	3.43729	5.7242	14.6682
239.955	0	0.316456	0	0	NaN	NaN	0	4.19182	3.55594	12.5488
240.068	0	0.822785	0	0	NaN	NaN	0	4.39302	8.67303	17.6799
240.182	0	0.232068	0	0	NaN	NaN	0	3.50436	6.76496	15.8394
240.295	0	0.232068	0	0	NaN	NaN	0	4.6613	3.64267	12.493
240.409	0	0	0	0	NaN	NaN	0	4.39302	1.90807	10.3179
240.523	0	0.295359	0	0	0	0	0	3.55466	11.1882	20.0781
240.636	0	0.822785	0	0	0	0	0	3.92354	3.29575	11.9353
240.75	0	0.801688	0	0	NaN	NaN	0	4.07445	5.63747	14.5008
240.864	0	0.822785	0	0	NaN	NaN	0	4.32596	5.63747	14.6124
240.977	0	0.35865	0	0	NaN	NaN	0	4.57746	3.81613	12.6603
241.091	0	0.843882	0	0	NaN	NaN	0	3.94031	6.76496	15.8394
241.205	0	0	0	0	NaN	NaN	0	3.77264	2.51518	11.3218
241.318	0	1.83544	0	0	NaN	NaN	0	3.55466	12.4024	21.2493
241.432	0	0.0421941	0	0	NaN	NaN	0	4.81221	6.24458	15.1701
241.545	0	0.295359	0	0	NaN	NaN	0	5.14755	4.5967	13.6085
241.659	0	1.26582	0	0	NaN	NaN	0	5.73441	11.2749	20.3012
241.773	0	0.0421941	0	0	NaN	NaN	0	4.59423	0.693842	8.86782
241.886	0	0.379747	0	0	0	0	0	4.44333	1.9948	10.5968
242	0	0	0	0	NaN	NaN	0	3.85647	6.15785	15.2817
242.114	0	0.0421941	0	0	NaN	NaN	0	4.30919	3.98959	13.0508
242.227	0	0.316456	0	0	NaN	NaN	0	3.94031	11.0147	19.9108
242.341	0	0	0	0	0	0	0	5.24816	8.67303	17.903
242.455	0	0.274262	0	0	NaN	NaN	0	4.37626	4.24978	13.2738
242.568	0	0	0	0	0	0	0	5.73441	3.90286	12.9392
242.682	0	0.253165	0	0	0	0	0	3.62173	14.484	22.9782
242.795	0	0.126582	0	0	NaN	NaN	0	4.20858	14.9176	23.5917
242.909	0	0	0	0	NaN	NaN	0	4.49363	6.85169	16.2298
243.023	0	1.54008	0	0	NaN	NaN	0	5.33199	3.55594	12.4373
243.136	0	0.0421941	0	0	NaN	NaN	0	5.21462	2.25499	11.0429
243.25	0	0.886076	0	0	NaN	NaN	0	5.46613	9.28014	18.2934
243.364	0	0	0	0	0	0	0	4.37626	2.34172	11.0987
243.477	0	0	0	0	NaN	NaN	0	4.89604	8.75976	17.7914
243.591	0	0	0	0	NaN	NaN	0	3.94031	3.81613	12.6603
243.705	0	0	0	0	0	0	0	4.49363	1.30095	9.42554
243.818	0	0.316456	0	0	0	0	0	3.80617	1.73461	9.81595
243.932	0	0.021097	0	0	0	0	0	3.01811	2.25499	10.8756
244.045	0	0	0	0	NaN	NaN	0	4.92958	0.607112	8.53318
244.159	0	0	0	0	NaN	NaN	0	7.4279	1.47441	9.59286
244.273	0	0	0	0	NaN	NaN	0	9.95976	0	6.0792
244.386	0	0.232068	0	0	NaN	NaN	82.586	78.9068	1.73461	9.98327
244.5	0	0.253165	0	0	0	0	5.73514	17.8907	0.0867303	7.02733
244.614	0	0	0	0	0	0	1.61627	13.2797	0	5.24261
244.727	0	0	0	0	0	0	0	4.81221	3.7294	12.6603
244.841	0	0.21097	0	0	0	0	0	4.42656	0.520382	8.25432
244.955	0	0.021097	0	0	0	0	0	4.09121	0	6.35806
245.068	0	0.56962	0	0	NaN	NaN	0	3.7391	3.46921	12.1584
245.182	0	0.295359	0	0	0	0	0	1.92824	0.693842	8.64473
245.295	0	0.0632911	0	0	0	0	0	0.938967	0	6.0792
245.409	0	0.274262	0	0	NaN	NaN	0	0.402414	1.21422	9.64863
245.523	0	0	0	0	0	0	0	1.44199	8.41284	17.4568
245.636	0	0.105485	0	0	NaN	NaN	0	0.570087	0.433651	7.80814
245.75	0	0.232068	0	0	0	0	0	0.150905	0.867303	9.03514
245.864	0	0.56962	0	0	0	0	0	0.905433	1.90807	10.2064
245.977	0	0	0	0	0	0	0	0.18444	4.07632	13.1065
246.091	0	0.316456	0	0	0	0	0	1.945	5.98439	14.947
246.205	0	0.021097	0	0	0	0	0	0.938967	5.98439	15.0586
246.318	0	0.232068	0	0	NaN	NaN	0	2.39772	3.81613	13.1065
246.432	0	0	0	0	0	0	0	0	1.04076	9.42554
246.545	0	0	0	0	0	0	0	1.54259	2.51518	12.2699
246.659	0	0	0	0	NaN	NaN	0	1.25755	0.780572	9.76018
246.773	0	0	0	0	0	0	0	0.268276	0.433651	8.7005
246.886	0	0	0	0	NaN	NaN	0	0.167673	0.433651	9.20245
247	0	0.738397	0	0	0	0	0	0.318578	0.520382	10.7641
247.114	0	0.232068	0	0	0	0	0	0	0.693842	12.5488
247.227	0	0.232068	0	0	NaN	NaN	0	0.0167673	0	9.25823
247.341	0	0.253165	0	0	0	0	0	0.134138	0.173461	11.7122
247.455	0	1.96203	0	0	0	0	0	0	0	10.4294
247.568	0	0.0421941	0	0	NaN	NaN	0	0.167673	0	8.47741
247.682	0	0	0	0	NaN	NaN	0	0.150905	0	7.75237
247.795	0	0.232068	0	0	0	0	0	0.217975	0	8.19855
247.909	0	0.21097	0	0	NaN	NaN	0	0.452716	0	6.74847
248.023	0	0.464135	0	0	0	0	0	0.73776	0	4.51757
248.136	0	0	0	0	0	0	0	0.570087	0	6.0792
248.25	0	1.03376	0	0	NaN	NaN	0	0.720993	1.04076	9.36977
248.364	0	0	0	0	NaN	NaN	0	1.29108	0	5.29838
248.477	0	0	0	0	NaN	NaN	0	1.34138	0.260191	7.64083
248.591	0	0	0	0	NaN	NaN	0	1.19048	0.0867303	8.14278
248.705	0	0	0	0	NaN	NaN	0	1.49229	0	8.36587
248.818	0	0	0	0	0	0	0	0.620389	0.520382	8.31009
248.932	0	0	0	0	0	0	0	0.989269	0.693842	8.92359
249.045	0	0.337553	0	0	0	0	0	1.22401	0.780572	9.09091
249.159	0	0	0	0	NaN	NaN	0	1.49229	0	9.09091
249.273	0	0	0	0	0	0	0	0.620389	0	10.4294
249.386	0	0	0	0	0	0	0	0.871898	0.520382	9.76018
249.5	0	0	0	0	0	0	0	0.804829	0	8.86782
249.614	0	0	0	0	0	0	0	0.804829	0.173461	12.2142
249.727	0	0	0	0	0	0	0	0.637156	0.954033	15.449
249.841	0	1.11814	0	0	0	0	0	0.653924	0	10.541
249.955	0	0.147679	0	0	0	0	0	1.27431	0	10.541
250.068	0	0.295359	0	0	0	0	0	0.637156	0.520382	13.9989
250.182	0	0	0	0	0	0	0	0.788062	0	8.53318
250.295	0	0.0632911	0	0	NaN	NaN	0	1.00604	0	10.4852
250.409	0	0.949367	0	0	0	0	0	0.670691	0	8.75627
250.523	0	0.527426	0	0	0	0	0	0.167673	0.520382	13.8316
250.636	0	0.189873	0	0	NaN	NaN	0	0.687458	0	9.87172
250.75	0	0	0	0	0	0	0	1.20724	0.520382	13.9989
250.864	0	0	0	0	0	0	0	3.85647	0	10.9872
250.977	0	0	0	0	NaN	NaN	0	4.12475	0	9.59286
251.091	0	0	0	0	0	0	0	1.67673	0	8.7005
251.205	0	0.527426	0	0	NaN	NaN	0	3.50436	0	8.7005
251.318	0	0	0	0	0	0	0	0.234742	0	8.36587
251.432	0	0	0	0	0	0	0	1.15694	0.433651	7.30619
251.545	0	0	0	0	0	0	0	1.34138	0	4.07139
251.659	0	0	0	0	0	0	0	1.27431	0	6.19074
251.773	0	0	0	0	0	0	0	1.32461	0	4.4618
251.886	0	0	0	0	0	0	0	1.39168	0	2.73285
252	0	0.253165	0	0	0	0	0	1.0228	0	0.836587
252.114	0	0	0	0	0	0	0	1.76056	0	3.73675
252.227	0	0	0	0	0	0	0	1.57612	0	1.05968
252.341	0	0.801688	0	0	0	0	0	1.20724	0	1.17122
252.455	0	0	0	0	0	0	0	1.57612	0	1.50586
252.568	0	0.421941	0	0	0	0	0	1.54259	0	1.56163
252.682	0	0	0	0	0	0	0	1.45875	0	1.28277
252.795	0	0	0	0	NaN	NaN	0	2.04561	0	1.05968
252.909	0	0	0	0	0	0	0	1.64319	0	0.892359
253.023	0	0	0	0	0	0	0	0.989269	0	1.22699
253.136	0	0	0	0	0	0	0	1.54259	0	0.836587
253.25	0	0.232068	0	0	0	0	0	1.67673	0	0.22309
253.364	0	0.0632911	0	0	0	0	0	1.91147	0	1.11545
253.477	0	0.886076	0	0	0	0	0	1.19048	0	0.501952
253.591	0	0	0	0	0	0	0	1.20724	0	0.0557724
253.705	0	0.105485	0	0	0	0	0	1.15694	0	1.39431
253.818	0	0.0632911	0	0	0	0	0	2.01207	0	0.278862
253.932	0	0.400844	0	0	0	0	0	2.91751	0	1.0039
254.045	0	0	0	0	NaN	NaN	0	3.13548	0	1.39431
254.159	0	0	0	0	NaN	NaN	0	2.93427	0	1.50586
254.273	0	0	0	0	0	0	0	6.18712	0	0
254.386	0	0	0	0	NaN	NaN	0	7.74648	0	0.111545
254.5	0	0.400844	0	0	0	0	0	6.18712	0	0
254.614	0	0	0	0	0	0	0	5.90208	0	0.0557724
254.727	0	0	0	0	0	0	0	5.51643	0	0.0557724
254.841	0	0.232068	0	0	0	0	0	4.92958	0	0
254.955	0	0	0	0	NaN	NaN	0	4.29242	0	0
255.068	0	0	0	0	0	0	0	4.81221	0	0
255.182	0	0.337553	0	0	0	0	0	5.60027	0	0.167317
255.295	0	0	0	0	0	0	0	5.29846	0	0.0557724
255.409	0	0.0843882	0	0	NaN	NaN	0	4.81221	0	0
255.523	0	0	0	0	NaN	NaN	0	5.36553	0	0
255.636	0	0.0421941	0	0	0	0	0	4.39302	0	0.111545
255.75	0	0	0	0	NaN	NaN	0	5.18109	0	0
255.864	0	0	0	0	0	0	0	3.82294	0	0.0557724
255.977	0	0.021097	0	0	NaN	NaN	0	5.09725	0	0.0557724
256.091	0	0.253165	0	0	0	0	0	4.99665	0	0
256.205	0	1.30802	0	0	NaN	NaN	0	4.17505	0	0
256.318	0	0.295359	0	0	0	0	0	4.24212	0	0.167317
256.432	0	0.232068	0	0	0	0	0	5.21462	0	0
256.545	0	0.759494	0	0	0	0	0	3.92354	0	0.0557724
256.659	0	0.886076	0	0	NaN	NaN	0	4.12475	0	0
256.773	0	0.0421941	0	0	NaN	NaN	0	3.99061	0	0
256.886	0	0.232068	0	0	0	0	0	3.47082	0	0.0557724
257	0	0.0421941	0	0	NaN	NaN	0	4.05768	0	0
257.114	0	0.232068	0	0	NaN	NaN	0	3.65526	0	0.0557724
257.227	0	0.021097	0	0	NaN	NaN	0	3.60496	0	0.167317
257.341	0	0.021097	0	0	NaN	NaN	0	3.60496	0	0.111545
257.455	0	0.253165	0	0	NaN	NaN	0	3.28638	0	0.22309
257.568	0	0.696203	0	0	NaN	NaN	0	0.0503018	0	0.0557724
257.682	0	0.548523	0	0	0	0	0	2.49832	0	0
257.795	0	0.253165	0	0	NaN	NaN	0	1.50905	0	0.0557724
257.909	0	0.021097	0	0	0	0	0	0.855131	0	0.44618
258.023	0	0	0	0	NaN	NaN	0	1.39168	0	0
258.136	0	0.632911	0	0	0	0	0	3.30315	0	0.22309
258.25	0	0.949367	0	0	0	0	0	3.87324	0	0.0557724
258.364	0	0.632911	0	0	0	0	0	2.54863	0	0
258.477	0	0.295359	0	0	0	0	0	0.653924	0	0.0557724
258.591	0	0.295359	0	0	0	0	0	0.301811	0	0
258.705	0	0.232068	0	0	NaN	NaN	0	0.486251	0	0.0557724
258.818	0	0	0	0	0	0	0	0.938967	0	0
258.932	0	0	0	0	NaN	NaN	0	0	0	0
259.045	0	0.253165	0	0	0	0	0	0	0	0
259.159	0	0.0421941	0	0	0	0	0	0	0	0.0557724
259.273	0	0.337553	0	0	0	0	0	0	0	0.836587
259.386	0	0.253165	0	0	0	0	0	0	0	0.836587
259.5	0	1.32911	0	0	0	0	0	0	0	0.278862
259.614	0	0.337553	0	0	0	0	0	0	0	0
259.727	0	0.991561	0	0	NaN	NaN	0	0	0	0.0557724
259.841	0	0.189873	0	0	0	0	0	0	0	0.111545
259.955	0	0.696203	0	0	0	0	0	0	0	0
260.068	0	1.03376	0	0	0	0	0	0	0	0
260.182	0	0.0632911	0	0	0	0	0	0	0	0.0557724
260.295	0	0.295359	0	0	0	0	0	0	0	0
260.409	0	0.400844	0	0	0	0	0	0	0	0
260.523	0	0.295359	0	0	0	0	0	0.100604	0	0.0557724
260.636	0	2.91139	0	0	0	0	0	0	0	0
260.75	0	1.09705	0	0	0	0	0	0.0670691	0	0
260.864	0	0.295359	0	0	0	0	0	0	0	0
260.977	0	0.337553	0	0	NaN	NaN	0	0.18444	0	0
261.091	0	0.780591	0	0	NaN	NaN	0	0.0167673	0	0
261.205	0	0.92827	0	0	0	0	0	2.34742	0	0
261.318	0	0.253165	0	0	0	0	0	2.91751	0	0
261.432	0	0.92827	0	0	0	0	0	2.58216	0	0
261.545	0	0.654008	0	0	0	0	0	4.25889	0	0
261.659	0	0.949367	0	0	NaN	NaN	0	5.24816	0	0
261.773	0	0.991561	0	0	NaN	NaN	0	1.99531	0	0
261.886	0	0.801688	0	0	NaN	NaN	0	2.7666	0	0
262	0	0.189873	0	0	NaN	NaN	0	2.8169	0	0
262.114	0	0.337553	0	0	NaN	NaN	0	3.70557	0	0
262.227	0	0.464135	0	0	NaN	NaN	0	3.03488	0	0
262.341	0	1.09705	0	0	NaN	NaN	0	2.98457	0	0
262.455	0	0.253165	0	0	NaN	NaN	0	2.36419	0	0
262.568	0	1.85654	0	0	0	0	0	2.88397	0	0
262.682	0	0.822785	0	0	NaN	NaN	0	2.51509	0	0
262.795	0	0.400844	0	0	NaN	NaN	0	2.7163	0	0
262.909	0	1.11814	0	0	NaN	NaN	0	2.64923	0	0
263.023	0	0.949367	0	0	NaN	NaN	0	1.945	0	0
263.136	0	0.126582	0	0	0	0	0	1.86117	0	0
263.25	0	0.147679	0	0.0791139	0	0	0	1.35815	0	0
263.364	0	0.56962	0	0.158228	0	0	0	1.64319	0	0.0557724
263.477	0	0	0	0.276899	0	0	0	1.39168	0	0
263.591	0	0.0421941	0	0	NaN	NaN	0	1.29108	0	0.0557724
263.705	0	0.56962	0	0	NaN	NaN	0	0.871898	0	0
263.818	0	0.35865	0	0	0	0	0	0.73776	0	0.0557724
263.932	0	0.295359	0	0	0	0	0	0.888665	0	0.111545
264.045	0	0.907173	0	0	0	0	0	1.24078	0	0.111545
264.159	0	0.295359	0	0	0	0	0	1.17371	0	0.111545
264.273	0	0.105485	0	0	0	0	0	1.50905	0	0
264.386	0	0.147679	0	0	0	0	0	4.57746	0	0.167317
264.5	0	1.20253	0	0	0	0	0	2.85044	0	0.669269
264.614	0	0.232068	0	0	0	0	0	3.37022	0	0.892359
264.727	0	0.189873	0	0	0	0	0	4.02414	0	1.11545
264.841	0	0	0	0	0	0	0	5.39906	0	1.6174
264.955	0	0	0	0	0	0	0	4.84574	0	0.669269
265.068	0	1.30802	0	0	0	0	0	5.38229	0	0.0557724
265.182	0	0.295359	0	0	0	0	0	3.7391	0	1.05968
265.295	0	0	0	0	NaN	NaN	0	3.7894	0	0.390407
265.409	0	0	0	0	0	0	0	3.65526	0	0.278862
265.523	0	0	0	0	0	0	0	4.57746	0	0.111545
265.636	0	0	0	0	0	0	0	3.75587	0	0.0557724
265.75	0	0.126582	0	0	NaN	NaN	0	4.5607	0	1.0039
265.864	0	0	0	0	0	0	0	3.92354	0	0.111545
265.977	0	0	0	0	0	0	0	4.49363	0	0.557724
266.091	0	1.01266	0	0	0	0	0	4.5607	0	0.167317
266.205	0	0.886076	0	0	0	0	0	3.65526	0	0.892359
266.318	0	0.126582	0	0	NaN	NaN	0	3.6385	0	0.167317
266.432	0	1.22363	0	0	NaN	NaN	0	3.20255	0	0.0557724
266.545	0	0.675105	0	0	NaN	NaN	0	3.70557	0	0.167317
266.659	0	1.03376	0	0	NaN	NaN	0	3.75587	0	0
266.773	0	1.75105	0	0	NaN	NaN	0	4.07445	0	0.892359
266.886	0	0.590717	0	0	NaN	NaN	0	4.64453	0	1.05968
267	0	0	0	0	0	0	0	3.75587	0	0.948132
267.114	0	0	0	0	NaN	NaN	0	4.74514	0	1.45008
267.227	0	0	0	0	NaN	NaN	0	1.25755	0	0.390407
267.341	0	0	0	0	NaN	NaN	0	4.59423	0	0.836587
267.455	0	0.0843882	0	0	NaN	NaN	0	6.06975	0	0.111545
267.568	0	0	0	0	0	0	0	3.92354	0	0.892359
267.682	0	0.35865	0	0	0	0	0	4.40979	0	0
267.795	0	0.548523	0	0	0	0	0	4.62777	0	0
267.909	0	0.907173	0	0	0	0	0	4.57746	0	1.28277
268.023	0	0.527426	0	0	0	0	0	4.7619	0	0.948132
268.136	0	0.379747	0	0.0791139	0	0	0	4.67807	0	0
268.25	0	0	0	0	0	0	0	4.89604	0	0.167317
268.364	0	0.485232	0	0.672468	0	0	0	4.7619	0	0.22309
268.477	0	0	0	0	0	0	0	4.7116	0	0.0557724
268.591	0	0.126582	0	0	0	0	0	4.25889	0	0
268.705	0	0.864979	0	0	0	0	0	6.30449	0	0.0557724
268.818	0	0.253165	0	0	0	0	0	4.49363	0	0.501952
268.932	0	0.021097	0	0	0	0	0	3.43729	0	0.501952
269.045	0	0.274262	0	0	0	0	0	2.21328	0	0.948132
269.159	0	0.274262	0	0	0	0	0	1.69349	0	1.28277
[truncated: 6,965 more rows]

## Sheet: Figure 2d
Mouse
1	Time (sec)	0	1.023	2.045	3.068	4.091	5.114	6.136	7.159	8.182	9.205	10.227	11.25	12.273	13.295	14.318	15.341	16.364	17.386	18.409	19.432	20.455	21.477	22.5	23.523	24.545	25.568	26.591	27.614	28.636	29.659	30.682	31.705	32.727	33.75	34.773	35.795	36.818	37.841	38.864	39.886	40.909	41.932	42.955	43.977	45	46.023	47.045	48.068
	Gait speed (m/s)		-0.00479838	-0.00287903	0.0239919	0.0374273	0.0182338	0.038387	0.00287903	-0.0172742	0.0115161	0.00671773	0.0278306	0.0278306	0.00863708	0.0038387	0.00671773	0.000959675	0	0.00287903	0.00191935	0.000959675	-0.000959675	-0.00287903	-0.000959675	0.00479838	0.000959675	0	-0.000959675	-0.0038387	0.00287903	-0.00191935	0	0.00191935	0	-0.000959675	-0.00191935	0.0038387	0	0.0038387	0.00191935	0	0.00191935	-0.000959675	0	0	-0.00191935	0.000959675	0.00191935
5	Time	0	1.023	2.045	3.068	4.091	5.114	6.136	7.159	8.182	9.205	10.227	11.25	12.273	13.295	14.318	15.341	16.364	17.386	18.409	19.432	20.455	21.477	22.5	23.523	24.545	25.568	26.591	27.614	28.636	29.659	30.682	31.705	32.727	33.75	34.773	35.795	36.818	37.841	38.864	39.886	40.909	41.932	42.955	43.977	45	46.023	47.045	48.068
	Gait speed (m/s)		0.0249516	0.0393467	0.0124758	0.00287903	0	0.00191935	0	0.00191935	0.000959675	0	0	0	0	0.000959675	-0.000959675	0	0	0	0	0.00191935	0.00287903	0	0.000959675	0.00191935	0	0.000959675	-0.000959675	-0.00287903	0.000959675	-0.00191935	0	-0.00191935	-0.00191935	0.000959675	0.000959675	0.00191935	0.000959675	0.0038387	-0.000959675	0.00287903	0	-0.000959675	-0.000959675	0	-0.000959675	-0.000959675	-0.00191935
4	Time	0	1.023	2.045	3.068	4.091	5.114	6.136	7.159	8.182	9.205	10.227	11.25	12.273	13.295	14.318	15.341	16.364	17.386	18.409	19.432	20.455	21.477	22.5	23.523	24.545	25.568	26.591	27.614	28.636	29.659	30.682	31.705	32.727	33.75	34.773	35.795	36.818	37.841	38.864	39.886	40.909	41.932	42.955	43.977	45	46.023	47.045	48.068
	Gait speed (m/s)		0	0	0	0	0	0	-0.000959675	0.000959675	0	0	0.000959675	0.000959675	-0.00575805	-0.00575805	0.0191935	0.0115161	0.0249516	0.0451047	0.0681369	0.0211129	0.00479838	0.00479838	0.0038387	0.000959675	0.000959675	0.000959675	0	0	0	0	0.00191935	0	0	0	-0.00287903	-0.00191935	0	0	0	0.000959675	0.00287903	0.000959675	0.00191935	0	0	0.00191935	0
3	Time	0	1.023	2.045	3.068	4.091	5.114	6.136	7.159	8.182	9.205	10.227	11.25	12.273	13.295	14.318	15.341	16.364	17.386	18.409	19.432	20.455	21.477	22.5	23.523	24.545	25.568	26.591	27.614	28.636	29.659	30.682	31.705	32.727	33.75	34.773	35.795	36.818	37.841	38.864	39.886	40.909	41.932	42.955	43.977	45	46.023	47.045	48.068
	Gait speed (m/s)		0	0	0.00287903	-0.0115161	0.041266	0.0316693	0.041266	0.0364677	0.0143951	0.0143951	0.00863708	-0.000959675	0	0.000959675	0	-0.000959675	0.000959675	0	0	-0.00191935	0.00191935	0.00287903	0.000959675	-0.000959675	0.000959675	0.000959675	0.000959675	0	0	-0.000959675	0	0	0	0	0	0	0	-0.000959675	0	-0.00671773	0.00479838	0.000959675	0.000959675	-0.00287903	0.00479838	-0.00287903	0.00191935
2	Time	0	1.023	2.045	3.068	4.091	5.114	6.136	7.159	8.182	9.205	10.227	11.25	12.273	13.295	14.318	15.341	16.364	17.386	18.409	19.432	20.455	21.477	22.5	23.523	24.545	25.568	26.591	27.614	28.636	29.659	30.682	31.705	32.727	33.75	34.773	35.795	36.818	37.841	38.864	39.886	40.909	41.932	42.955	43.977	45	46.023	47.045	48.068
	Gait speed (m/s)		0	0	-0.000959675	0	0.000959675	-0.0038387	0.000959675	0.00863708	0.0393467	0.0287903	0.0345483	0.0614192	0.0479838	0.0143951	0.00863708	0.0191935	0.0220725	0.0239919	0.0307096	0.0950078	0.0182338	-0.000959675	0.00191935	0.000959675	0.00191935	0	0	-0.000959675	0	0.000959675	0	0	0.000959675	0	-0.00191935	0	0	0.000959675	0	0	0	0	0	-0.00191935	-0.000959675	-0.000959675	0.000959675
[truncated: 948 more columns]

## Sheet: Fgiure 3 a
Time point (s)	0	1.02273	2.04545	3.06818	4.09091	5.11364	6.13636	7.15909	8.18182	9.20455	10.2273	11.25	12.2727	13.2955	14.3182	15.3409	16.3636	17.3864	18.4091	19.4318	20.4545	21.4773	22.5	23.5227	24.5455	25.5682	26.5909	27.6136	28.6364	29.6591	30.6818	31.7045	32.7273	33.75	34.7727	35.7955	36.8182	37.8409	38.8636	39.8864	40.9091	41.9318	42.9545	43.9773	45	46.0227	47.0455	48.0682	49.0909
X eye motion (°)	0.73206	2.28371	2.31554	2.37124	2.68953	1.68294	-2.19618	-14.9595	-4.67086	-1.86994	-0.684317	0.119358	4.82205	5.9082	7.24103	7.71846	7.83782	8.02083	7.97309	-1.24928	-3.73987	-2.46672	-1.48003	-0.954861	-1.0026	-0.867332	-0.389902	-0.222801	1.05035	2.87354	5.68142	6.64424	7.24899	7.44792	7.05006	7.28877	7.31264	7.38426	4.86183	-9.06322	-8.17202	-7.45587	3.95472	4.71065	5.39497	1.89779	2.8805	4.44806	5.04485
Y eye motion (°)	0.0636574	0.127315	-0.485388	-0.851418	-0.389902	0.313314	1.73466	2.8248	2.21209	1.73466	1.33681	1.28111	0.692274	1.33382	1.22541	1.12992	1.16175	1.37659	1.14583	0.541088	0.596788	0.350116	0.318287	0.119358	0.0238715	-0.0795718	-0.1114	0.318287	-0.0636574	1.14583	0.994647	0.628617	0.167101	0.278501	0.437645	-0.389902	-0.190972	0.0875289	0.62066	2.30758	2.38715	1.94951	1.1697	0.533131	0.0159144	1.99626	0.891204	0.214844	0.206887
Gait speed (cm/s)	7.29353	7.3895	7.48547	4.31854	3.35886	3.8387	3.45483	4.22257	5.85402	7.00563	5.47015	4.31854	7.86934	8.06127	5.47015	5.47015	5.08628	5.85402	4.51047	3.35886	6.62176	5.75805	3.8387	2.68709	3.07096	7.3895	6.52579	6.23789	4.31854	4.1266	9.40482	5.66208	3.35886	0.191935	4.1266	5.56612	4.22257	2.97499	5.08628	0.959675	6.52579	5.18225	5.08628	4.31854	1.91935	2.59112	6.52579	5.18225	3.8387
[truncated: 946 more columns]

## Sheet: Figure 3 b
Mouse
1	Time point (s)	0	0.113636	0.227273	0.340909	0.454545	0.568182	0.681818	0.795455	0.909091	1.02273	1.13636	1.25	1.36364	1.47727	1.59091	1.70455	1.81818	1.93182	2.04545	2.15909	2.27273	2.38636	2.5	2.61364	2.72727	2.84091	2.95455	3.06818	3.18182	3.29545	3.40909	3.52273	3.63636	3.75	3.86364	3.97727	4.09091	4.20455	4.31818	4.43182	4.54545	4.65909	4.77273	4.88636	5	5.11364	5.22727	5.34091
	X eye motion (°)	-2.05404	-2.26888	-1.62435	-1.33789	-1.05143	-1.26628	-0.908203	-0.908203	-0.478516	-0.263672	-0.406901	-0.335286	0.0227865	0.380859	0.667318	0.380859	0.667318	0.953776	0.882161	0.524089	0.23763	0.094401	0.166016	0.0227865	0.166016	0.166016	0.094401	0.309245	0.309245	0.667318	0.094401	0.166016	0.094401	0.524089	0.380859	0.309245	0.309245	0.166016	0.738932	0.738932	0.882161	0.309245	0.524089	0.953776	7.68441	7.32634	7.18311	7.11149
	Y eye motion (°)	0.30599	0.520833	0.377604	0.0911458	-0.0520833	-0.123698	0.950521	0.735677	0.520833	0.592448	0.878906	0.664062	0.520833	0.449219	0.520833	0.16276	0.234375	-0.123698	-0.0520833	-0.123698	-0.195312	-0.0520833	-0.0520833	-0.338542	-0.481771	-0.266927	-0.0520833	-0.266927	-0.481771	-0.481771	-0.911458	-0.338542	-0.625	-0.553385	-0.696615	-0.553385	-0.123698	-0.338542	-0.338542	-0.625	-0.0520833	0.878906	-0.0520833	-0.0520833	-2.11346	-2.04185	-2.32831	-2.18508
2	Time point (s)	0	0.113636	0.227273	0.340909	0.454545	0.568182	0.681818	0.795455	0.909091	1.02273	1.13636	1.25	1.36364	1.47727	1.59091	1.70455	1.81818	1.93182	2.04545	2.15909	2.27273	2.38636	2.5	2.61364	2.72727	2.84091	2.95455	3.06818	3.18182	3.29545	3.40909	3.52273	3.63636	3.75	3.86364	3.97727	4.09091	4.20455	4.31818	4.43182	4.54545	4.65909	4.77273	4.88636	5	5.11364	5.22727	5.34091
	X eye motion (°)	-0.416667	-0.345052	-0.345052	-0.559896	-0.416667	-0.488281	-0.559896	-0.345052	-0.201823	-0.201823	-0.345052	-0.130208	-0.130208	-0.130208	-0.130208	0.0130208	-0.201823	-0.201823	-0.273438	-0.201823	-0.273438	-0.345052	0.0846354	-0.273438	-0.0585938	-0.0585938	0.0846354	0.0846354	0.15625	0.371094	0.371094	0.371094	0.299479	0.585938	0.299479	0.585938	0.585938	0.514323	0.442708	0.442708	0.442708	0.442708	0.299479	0.15625	-0.203451	-0.561523	-0.561523	-0.489909
	Y eye motion (°)	-0.131836	0.0113932	0.154622	0.0113932	-0.203451	-0.0602214	-0.131836	-0.131836	-0.0602214	0.0113932	0.154622	0.154622	0.0830078	0.297852	0.154622	0.297852	0.154622	-0.275065	0.0113932	0.0113932	-0.131836	-0.131836	-0.131836	0.0830078	0.154622	0.154622	0.226237	0.154622	0.154622	0.0113932	-0.131836	0.0113932	-0.131836	0.154622	0.154622	0.297852	0.0830078	0.0113932	0.0113932	-0.203451	-0.275065	-0.34668	-0.34668	-0.34668	-0.0683594	0.00325521	0.0748698	0.00325521
3	Time point (s)	0	0.113636	0.227273	0.340909	0.454545	0.568182	0.681818	0.795455	0.909091	1.02273	1.13636	1.25	1.36364	1.47727	1.59091	1.70455	1.81818	1.93182	2.04545	2.15909	2.27273	2.38636	2.5	2.61364	2.72727	2.84091	2.95455	3.06818	3.18182	3.29545	3.40909	3.52273	3.63636	3.75	3.86364	3.97727	4.09091	4.20455	4.31818	4.43182	4.54545	4.65909	4.77273	4.88636	5	5.11364	5.22727	5.34091
	X eye motion (°)	-0.57373	-0.57373	-0.645345	-0.71696	-0.71696	-0.788574	-0.57373	-0.645345	-0.931803	-0.57373	-0.931803	-0.645345	-0.57373	-0.71696	-0.645345	-0.788574	-0.645345	-0.430501	-0.502116	-0.287272	-0.645345	-0.645345	-0.502116	-0.430501	-0.788574	-0.71696	-0.788574	-0.287272	-0.57373	-0.71696	-1.14665	-1.00342	-1.07503	-1.36149	-1.28988	-1.64795	-1.64795	-1.79118	-1.93441	-2.14925	-2.00602	-2.22087	-2.22087	-2.29248	-2.07764	-2.22087	-2.3641	-1.93441
	Y eye motion (°)	-0.667318	-0.738932	-0.667318	-0.667318	-0.810547	-0.738932	-1.16862	-1.24023	-1.09701	-1.24023	-1.24023	-1.16862	-1.38346	-1.31185	-1.16862	-1.38346	-1.31185	-1.24023	-1.66992	-1.74154	-1.59831	-1.45508	-1.81315	-1.52669	-1.31185	-1.31185	-1.16862	-1.52669	-1.31185	-1.45508	-1.09701	-1.38346	-1.02539	-1.02539	-1.16862	-0.953776	-0.882161	-0.953776	-0.810547	-0.595703	-0.524089	-0.524089	-0.524089	-0.738932	-0.667318	-0.738932	-0.882161	-0.953776
4	Time point (s)	0	0.113636	0.227273	0.340909	0.454545	0.568182	0.681818	0.795455	0.909091	1.02273	1.13636	1.25	1.36364	1.47727	1.59091	1.70455	1.81818	1.93182	2.04545	2.15909	2.27273	2.38636	2.5	2.61364	2.72727	2.84091	2.95455	3.06818	3.18182	3.29545	3.40909	3.52273	3.63636	3.75	3.86364	3.97727	4.09091	4.20455	4.31818	4.43182	4.54545	4.65909	4.77273	4.88636	5	5.11364	5.22727	5.34091
	X eye motion (°)	-0.537109	-0.39388	-0.250651	-0.322266	-0.537109	-0.322266	-0.537109	-0.250651	-0.465495	-0.250651	-0.107422	-0.39388	-0.250651	-0.39388	-0.537109	-0.250651	-0.680339	-0.322266	-0.680339	-0.608724	-0.608724	-0.250651	-0.322266	-0.322266	0.322266	-0.0358073	0.107422	0.0358073	-0.0358073	0.39388	0.608724	0.465495	0.537109	0.39388	0.895182	0.751953	0.465495	0.465495	0.537109	0.823568	0.751953	0.680339	0.608724	0.823568	0.675456	0.532227	0.317383	0.961914
	Y eye motion (°)	-0.0683594	0.0748698	0.0748698	0.0748698	0.146484	0.146484	-0.0683594	0.00325521	0.146484	0.146484	-0.0683594	0.0748698	0.289714	0.146484	0.146484	0.146484	0.218099	0.0748698	0.432943	0.218099	0.361328	0.289714	0.218099	0.0748698	0.218099	0.218099	0.218099	0.146484	0.0748698	0.00325521	-0.283203	-0.139974	-0.0683594	-0.139974	-0.283203	-0.283203	-0.498047	-0.641276	-0.283203	-0.354818	-0.211589	-0.641276	-0.354818	0.00325521	-0.118815	-0.0472005	-0.118815	-0.0472005
5	Time point (s)	0	0.113636	0.227273	0.340909	0.454545	0.568182	0.681818	0.795455	0.909091	1.02273	1.13636	1.25	1.36364	1.47727	1.59091	1.70455	1.81818	1.93182	2.04545	2.15909	2.27273	2.38636	2.5	2.61364	2.72727	2.84091	2.95455	3.06818	3.18182	3.29545	3.40909	3.52273	3.63636	3.75	3.86364	3.97727	4.09091	4.20455	4.31818	4.43182	4.54545	4.65909	4.77273	4.88636	5	5.11364	5.22727	5.34091
	X eye motion (°)	0.0390625	-0.0325521	0.253906	0.182292	0.110677	0.253906	0.0390625	0.683594	0.182292	0.182292	-0.175781	-0.104167	0.325521	0.253906	0.397135	0.0390625	-0.175781	-0.31901	-0.247396	-0.247396	-0.0325521	-0.0325521	0.253906	0.110677	0.110677	-0.175781	0.110677	0.253906	0.397135	0.325521	0.325521	-0.104167	-0.390625	-0.46224	-0.46224	-0.31901	-0.533854	-0.31901	-0.247396	-0.247396	-0.0325521	-0.104167	0.0390625	-0.104167	0.423177	0.279948	0.0651042	0.0651042
	Y eye motion (°)	-0.268555	-0.411784	-0.340169	-0.125326	-0.555013	-0.0537109	-0.555013	-0.698242	-0.340169	-0.626628	-0.268555	-0.19694	-0.125326	0.0179036	-0.19694	-0.411784	0.0179036	0.0895182	-0.19694	-0.268555	0.0179036	0.0895182	-0.125326	0.0179036	0.0895182	0.232747	0.447591	0.304362	0.948893	0.447591	0.447591	0.59082	0.232747	0.447591	0.0895182	0.375977	0.375977	0.0179036	0.161133	-0.19694	0.0895182	0.161133	0.0895182	0.161133	0.201823	0.201823	-0.0846354	0.0585938
[truncated: 5,000 more columns]

## Sheet: Figure 3 c
1	Eye motion magnitude (deg/s)	-1.24756	1.13556	0.00304938	-1.34048	0.674487	-1.89367	11.7224	-3.71684	-3.03447	-0.906022	-0.916153	-5.86251	-2.19547	-0.987083	0.5935	-0.801657	0.261731	-0.692929	11.5397	-1.36663	-0.474052	-0.745022	-0.87849	1.17561	0.054146	-1.05296	-1.68449	-1.15932	7.54816	-0.292208	-0.127146	-0.84922	-0.54693	0.974041	-0.916075	0.633547	0.277155	21.798	-2.34969	-0.488014	-1.06346	-0.979533	-0.490286	0.317071	2.74938	-2.76304	-1.37009	-0.658017
	locomotion speed (cm/s)	7.29353	7.3895	7.48547	4.31854	3.35886	3.8387	3.45483	4.22257	5.85402	7.00563	5.47015	4.31854	7.86934	8.06127	5.47015	5.47015	5.08628	5.85402	4.51047	3.35886	6.62176	5.75805	3.8387	2.68709	3.07096	7.3895	6.52579	6.23789	4.31854	4.1266	9.40482	5.66208	3.35886	0.191935	4.1266	5.56612	4.22257	2.97499	5.08628	0.959675	6.52579	5.18225	5.08628	4.31854	1.91935	2.59112	6.52579	5.18225
2	Eye motion magnitude (deg/s)	NaN	0.0959675	0	0	0	0	0	0	-0.0959675	0.0959675	0	0	-0.0959675	0.287903	-0.38387	0.0959675	-0.191935	1.24758	1.63145	1.05564	1.91935	0.479838	0.0959675	0.0959675	0	0	0	-0.0959675	0	0.0959675	0	-0.0959675	0.0959675	0	0	-0.959675	-0.575805	3.74273	5.47015	4.22257	2.78306	1.63145	0.575805	0.287903	2.11129	3.2629	0.76774	5.75805
	locomotion speed (cm/s)	NaN	0.0959675	0	0	0	0	0	0	-0.0959675	0.0959675	0	0	-0.0959675	0.287903	-0.38387	0.0959675	-0.191935	1.24758	1.63145	1.05564	1.91935	0.479838	0.0959675	0.0959675	0	0	0	-0.0959675	0	0.0959675	0	-0.0959675	0.0959675	0	0	-0.959675	-0.575805	3.74273	5.47015	4.22257	2.78306	1.63145	0.575805	0.287903	2.11129	3.2629	0.76774	5.75805
3	Eye motion magnitude (deg/s)	0.215314	-0.292057	-0.015638	1.70876	0.721235	-0.639055	-6.48082	2.29753	-2.85804	0.351136	-1.28993	0.261608	-0.41948	-1.07025	-0.67814	-1.47368	1.43218	0.341653	-0.646644	2.03157	1.40224	0.386635	0.0917885	0.975088	-0.889885	0.608032	0.000328356	0.455931	-0.756297	1.06789	0.00908335	-0.936035	0.88922	0.315113	-3.86557	2.21297	1.88722	-0.630089	-0.461711	-2.2164	1.17956	0.281767	0.0906016	1.25262	0.0580348	-0.991161	0.300161	0.84938
	locomotion speed (cm/s)	NaN	0	0	0	0	0	0.479838	0.191935	0	0.0959675	0	-0.0959675	0.0959675	-0.0959675	0.191935	0	0.0959675	0.0959675	0	0.0959675	0.0959675	0	0	-0.191935	0.0959675	-0.191935	0	0	0	-0.191935	0.191935	-0.0959675	0	0	-0.0959675	0	-0.287903	0.0959675	0	-0.191935	0.191935	-0.191935	0.0959675	0.191935	0	-0.0959675	0.0959675	0
4	Eye motion magnitude (deg/s)	0.00422074	-0.0868643	-0.935761	-0.809129	-0.330225	-0.052959	0.0751292	-0.412669	3.03368	-1.57824	-0.444532	1.1215	-0.332229	-0.0657976	-1.25943	0.557721	-0.562535	-0.301896	-0.178927	0.0279692	0.109187	0.22071	0.00856045	-0.320741	0.23175	0.0306578	-0.228546	-0.259115	0.365424	-0.221464	0.0670844	-0.229198	0.000944749	-0.00134749	0.274824	0.610926	-0.0635248	-0.0914096	-0.443593	-0.802746	-0.878553	-0.063387	-0.165641	0.225796	-0.541451	0.0941077	-0.26247	-1.16517
	locomotion speed (cm/s)	NaN	0	0.191935	1.82338	2.49516	1.91935	2.01532	1.63145	1.34355	1.24758	0.479838	0.959675	1.05564	1.53548	1.63145	2.39919	3.93467	1.43951	0.191935	0.0959675	0.191935	-0.0959675	0.191935	0	0	0	-0.0959675	0.191935	0.191935	0	0.0959675	-0.0959675	0	0	0	0.0959675	0	0	0	0	-0.287903	0.0959675	0.0959675	-0.0959675	0	0.0959675	0.0959675	2.01532
5	Eye motion magnitude (deg/s)	0.506777	0.929545	-0.551392	0.66382	-1.23962	-0.100191	0.808092	-0.328831	-0.20288	0.476349	-1.01093	1.13062	0.88224	-0.936881	0.332085	-0.552597	0.669642	-0.00634227	-0.641011	0.114799	-0.189068	-0.439228	1.16453	0.669825	-0.112002	0.248656	1.14476	-0.303364	0.348991	-0.415893	-0.840199	1.18706	1.72515	-0.832161	-0.66885	1.14152	-0.260979	-1.25233	0.635469	0.367153	-0.394838	-0.601842	-1.14242	0.261742	0.435615	0.198409	0.286929	-0.142093
	locomotion speed (cm/s)	NaN	0.959675	3.07096	2.11129	3.2629	4.1266	4.41451	1.53548	2.01532	1.82338	0.959675	0.76774	3.93467	3.07096	4.99031	3.8387	2.59112	0.959675	2.30322	1.63145	1.63145	3.5508	3.35886	3.35886	1.34355	0.191935	-0.0959675	0	0.191935	2.01532	2.68709	1.91935	0.76774	1.43951	2.01532	4.89434	4.51047	2.97499	2.87903	2.01532	1.24758	0.575805	0.959675	0.479838	1.24758	0.287903	0	0
[truncated: 948 more columns]

## Sheet: Figure 6
Time(s)	Eye motion (µm)	Eye motion velocity (mm/s)
0	-1.17759	-0.344977
6.66756e-05	-1.19926	-0.261927
0.000133351	-1.21552	-0.206401
0.000200027	-1.22813	-0.167301
0.000266702	-1.23819	-0.138649
0.000333378	-1.24636	-0.739556
0.000400053	-1.29462	-0.225082
0.000466729	-1.30861	-0.124245
0.000533404	-1.3159	-0.0821729
0.00060008	-1.32041	0.0557314
0.000666756	-1.31572	0.116664
0.000733431	-1.30698	0.199547
0.000800107	-1.29266	0.279534
0.000866782	-1.27297	0.357647
0.000933458	-1.24802	0.434478
0.00100013	-1.21791	0.510393
0.00106681	-1.18268	0.595704
0.00113348	-1.14168	0.6805
0.00120016	-1.09484	0.7793
0.00126684	-1.04121	0.762547
0.00133351	-0.988336	0.813802
0.00140019	-0.931674	0.799397
0.00146686	-0.87557	0.784993
0.00153354	-0.820026	0.784993
0.00160021	-0.764016	0.784993
0.00166689	-0.707519	0.799397
0.00173356	-0.649554	0.803729
0.00180024	-0.590716	0.822465
0.00186692	-0.530051	0.822465
0.00193359	-0.468872	0.822465
0.00200027	-0.407184	0.822465
0.00206694	-0.345013	0.861347
0.00213362	-0.279843	0.900229
0.00220029	-0.211653	0.924706
0.00226697	-0.14143	0.949183
0.00233364	-0.0691757	0.944851
0.00240032	0.00320863	0.94052
0.002467	0.0757202	0.864165
0.00253367	0.143554	0.792143
0.00260035	0.206974	0.705716
0.00266702	0.265039	0.619289
0.0027337	0.317751	0.532862
0.00280037	0.36513	0.403222
0.00286705	0.404315	0.273581
0.00293372	0.435296	0.158345
0.0030004	0.459052	0.0474411
0.00306708	0.47586	-0.063463
0.00313375	0.485663	-0.131154
0.00320043	0.491377	-0.198844
0.0032671	0.492999	-0.252131
0.00333378	0.491493	-0.223322
0.00340045	0.492306	-0.184781
0.00346713	0.496085	-0.117432
0.0035338	0.504682	-0.0500824
0.00360048	0.518074	-0.0111821
0.00366716	0.534338	0.037791
0.00373383	0.55407	0.0723596
0.00380051	0.576308	0.125664
0.00386718	0.6023	0.178969
0.00393386	0.632059	0.203353
0.00400053	0.663655	0.122785
0.00406721	0.69009	0.0324857
0.00413388	0.710692	-0.0496094
0.00420056	0.726028	-0.131705
0.00426724	0.736097	-0.207959
0.00433391	0.741331	-0.282394
0.00440059	0.741849	-0.309227
0.00446726	0.740845	-0.340393
0.00453394	0.738028	-0.371558
0.00460061	0.733375	-0.373802
0.00466729	0.72882	-0.353189
0.00473396	0.725843	-0.263899
0.00480064	0.728957	-0.168408
0.00486732	0.738572	-0.0873216
0.00493399	0.753714	0.00196885
0.00500067	0.774908	0.123837
0.00506734	0.804345	0.216933
0.00513402	0.840052	0.310029
0.00520069	0.882027	0.403125
0.00526737	0.930248	0.438603
0.00533404	0.980867	0.46435
0.00540072	1.03324	0.421419
0.0054674	1.0828	0.378488
0.00553407	1.12957	0.349601
0.00560075	1.17447	0.330806
0.00566742	1.21817	0.277613
0.0057341	1.25839	0.219995
0.00580077	1.29481	0.162377
0.00586745	1.32741	0.119276
0.00593412	1.35716	0.156289
0.0060008	1.38938	0.207707
0.00606748	1.42502	0.265325
0.00613415	1.46446	0.322943
0.00620083	1.5077	0.403529
0.0062675	1.55621	0.444923
0.00633418	1.60737	0.453119
0.00640085	1.65894	0.455115
0.00646753	1.7105	0.457112
0.0065342	1.76203	0.444591
0.00660088	1.81249	0.409574
0.00666756	1.8604	0.34442
0.00673423	1.90378	0.277186
0.00680091	1.94248	0.209952
0.00686758	1.97651	0.120109
0.00693426	2.00433	0.0187834
0.00700093	2.02517	-0.0475832
0.00706761	2.04136	-0.10567
0.00713428	2.05344	-0.149352
0.00720096	2.06236	-0.17863
0.00726764	2.06896	-0.207908
0.00733431	2.07323	-0.16069
0.00740099	2.08023	-0.108143
0.00746766	2.09029	-0.045582
0.00753434	2.10406	0.0212921
0.00760101	2.12183	0.128751
0.00766769	2.14629	0.234448
0.00773436	2.17732	0.338065
0.00780104	2.2148	0.441682
0.00786772	2.2587	0.545659
0.00793439	2.30909	0.678104
0.00800107	2.36787	0.759518
0.00806774	2.43165	0.845885
0.00813442	2.50077	0.93176
0.00820109	2.57521	1.0406
0.00826777	2.65648	1.14945
0.00833444	2.74456	1.26449
0.00840112	2.83986	1.39449
0.0084678	2.94342	1.51009
0.00853447	3.05427	1.61092
0.00860115	3.17144	1.68328
0.00866782	3.29305	1.75152
0.0087345	3.41882	1.80536
0.00880117	3.5478	1.84968
0.00886785	3.67936	1.8729
0.00893452	3.81208	1.88994
0.0090012	3.94555	1.8987
0.00906788	4.07916	1.87809
0.00913455	4.21096	1.85749
0.00920123	4.34106	1.83688
0.0092679	4.46948	1.76525
0.00933458	4.59277	1.68828
0.00940125	4.71059	1.62505
0.00946793	4.82387	1.54246
0.0095346	4.93134	1.45369
0.00960128	5.0326	1.3711
0.00966796	5.12807	1.29059
0.00973463	5.21789	1.22449
0.00980131	5.30295	1.15838
0.00986798	5.38322	1.04969
0.00993466	5.45578	0.992022
0.0100013	5.52403	0.929404
0.010068	5.58765	0.843529
0.0101347	5.64509	0.78542
0.0102014	5.69821	0.727311
0.010268	5.74705	0.681786
0.0103347	5.79253	0.621304
0.0104014	5.83366	0.560823
0.0104681	5.87045	0.500342
0.0105347	5.9029	0.482451
0.0106014	5.93388	0.46456
0.0106681	5.96339	0.461074
0.0107348	5.99239	0.467109
0.0108014	6.02155	0.464737
0.0108681	6.0503	0.462365
0.0109348	6.07865	0.421404
0.0110015	6.1041	0.407031
0.0110681	6.12844	0.392659
0.0111348	6.15166	0.378287
0.0112015	6.17377	0.363914
0.0112682	6.19484	0.342923
0.0113348	6.21443	0.298182
0.0114015	6.23097	0.258396
0.0114682	6.24485	0.218609
0.0115349	6.25607	0.17381
0.0116015	6.2643	0.155014
0.0116682	6.27126	0.115196
0.0117349	6.27565	0.0609723
0.0118016	6.27654	0.0161993
0.0118682	6.27463	-0.0285737
0.0119349	6.26991	-0.0667278
0.0120016	6.26283	-0.103355
0.0120683	6.25349	-0.153342
0.012135	6.24099	-0.20333
0.0122016	6.22533	-0.330107
0.0122683	6.20133	-0.471289
0.012335	6.16803	-0.603079
0.0124017	6.12605	-0.734869
0.0124683	6.07538	-0.890514
0.012535	6.01442	-1.04616
0.0126017	5.94322	-1.21621
0.0126684	5.86082	-1.36404
0.012735	5.76869	-1.51786
0.0128017	5.66643	-1.70049
0.0128684	5.55213	-1.78973
0.0129351	5.432	-1.87619
0.0130017	5.30623	-2.03467
0.0130684	5.17004	-2.17874
0.0131351	5.02436	-2.30842
0.0132018	4.87018	-2.43147
0.0132684	4.70801	-2.54012
0.0133351	4.53877	-2.64877
0.0134018	4.36244	-2.74301
0.0134685	4.17997	-2.80344
0.0135351	3.99369	-2.87546
0.0136018	3.80282	-2.92646
0.0136685	3.60875	-2.90543
0.0137352	3.41627	-2.88441
0.0138018	3.22542	-2.86339
0.0138685	3.03622	-2.92101
0.0139352	2.84343	-2.9564
0.0140019	2.64854	-2.9918
0.0140685	2.45155	-3.02719
0.0141352	2.25248	-2.99838
0.0142019	2.05561	-2.95517
0.0142686	1.86189	-2.92135
0.0143352	1.67076	-2.87312
0.0144019	1.48318	-2.81049
0.0144686	1.30012	-2.74786
0.0145353	1.12147	-2.5988
0.0146019	0.953012	-2.47196
0.0146686	0.793251	-2.33072
0.0147353	0.64315	-2.16067
0.014802	0.50467	-2.04544
0.0148686	0.374155	-1.94461
0.0149353	0.250638	-1.77175
0.015002	0.138918	-1.6133
0.0150687	0.0380338	-1.49305
0.0151354	-0.0545721	-1.3728
0.015202	-0.138966	-1.26696
0.0152687	-0.21611	-1.16893
0.0153354	-0.286509	-1.08531
0.0154021	-0.351141	-1.0305
0.0154687	-0.411987	-1.00449
0.0155354	-0.47095	-0.978487
0.0156021	-0.528002	-1.02451
0.0156688	-0.587931	-1.07049
0.0157354	-0.650768	-1.09268
0.0158021	-0.714944	-1.05729
0.0158688	-0.776638	-1.03629
0.0159355	-0.836811	-0.993081
0.0160021	-0.893998	-0.949867
0.0160688	-0.948199	-0.906654
0.0161355	-0.999425	-0.849036
0.0162022	-1.04673	-0.791418
0.0162688	-1.09015	-0.7338
0.0163355	-1.1297	-0.676214
0.0164022	-1.16539	-0.618628
0.0164689	-1.19716	-0.626825
0.0165355	-1.22941	-0.606283
0.0166022	-1.26019	-0.600145
0.0166689	-1.29048	-0.594008
0.0167356	-1.32029	-0.587871
0.0168022	-1.3496	-0.581733
0.0168689	-1.37841	-0.575596
0.0169356	-1.40671	-0.569458
0.0170023	-1.4345	-0.539525
0.0170689	-1.46018	-0.509592
0.0171356	-1.48376	-0.471462
0.0172023	-1.50469	-0.439849
0.017269	-1.52343	-0.334533
0.0173356	-1.53496	-0.22889
0.0174023	-1.53927	-0.0947651
0.017469	-1.53447	0.0399939
0.0175357	-1.52054	0.188524
0.0176023	-1.49657	0.351426
0.017669	-1.4616	0.490532
0.0177357	-1.41723	0.644075
0.0178024	-1.36248	0.821414
0.017869	-1.29577	0.97653
0.0179357	-1.21859	1.05794
0.0180024	-1.13584	1.13903
0.0180691	-1.04756	1.19164
0.0181358	-0.955657	1.24361
0.0182024	-0.860158	1.28181
0.0182691	-0.761989	1.30563
0.0183358	-0.662111	1.32946
0.0184025	-0.560536	1.34705
0.0184691	-0.45768	1.32651
0.0185358	-0.356102	1.32037
0.0186025	-0.254841	1.31423
0.0186692	-0.153912	1.3081
0.0187358	-0.0533454	1.30196
0.0188025	0.0468593	1.29582
0.0188692	0.146652	1.28968
0.0189359	0.246	1.28355
0.0190025	0.344905	1.27741
0.0190692	0.443374	1.26307
0.0191359	0.540862	1.26307
0.0192026	0.638398	1.18937
0.0192692	0.730979	1.11534
0.0193359	0.818585	1.02723
0.0194026	0.900292	0.938493
0.0194693	0.976058	0.835982
0.0195359	1.04498	0.762279
0.0196026	1.10898	0.688576
0.0196693	1.16806	0.614873
0.019736	1.22224	0.537179
0.0198026	1.27128	0.459485
0.0198693	1.31518	0.488975
0.019936	1.3611	0.518792
0.0200027	1.40906	0.562687
0.0200693	1.45999	0.607217
0.020136	1.51393	0.665516
0.0202027	1.57178	0.673933
0.0202694	1.63023	0.682279
0.020336	1.68925	0.721115
0.0204027	1.7509	0.763942
0.0204694	1.81545	0.806769
0.0205361	1.8829	0.816115
0.0206027	1.95102	0.82546
0.0206694	2.01983	0.834805
0.0207361	2.08931	0.84415
0.0208028	2.15955	0.853495
0.0208694	2.23054	0.869509
0.0209361	2.30274	0.885594
0.0210028	2.37614	0.848967
0.0210695	2.44722	0.797936
0.0211362	2.51495	0.746905
0.0212028	2.57933	0.655465
0.0212695	2.63766	0.564024
0.0213362	2.68994	0.472584
0.0214029	2.73613	0.381144
0.0214695	2.77608	0.24649
0.0215362	2.80692	0.126241
0.0216029	2.82958	0.00599126
0.0216696	2.84407	-0.0974355
0.0217362	2.85143	-0.186458
0.0218029	2.8526	-0.308962
0.0218696	2.84536	-0.391057
0.0219363	2.83239	-0.473152
0.0220029	2.81369	-0.555248
0.0220696	2.78927	-0.637343
0.0221363	2.75912	-0.655151
0.022203	2.72752	-0.672888
0.0222696	2.69448	-0.721115
0.0223363	2.65795	-0.763942
0.022403	2.61828	-0.806769
0.0224697	2.57546	-0.816115
0.0225363	2.53172	-0.82546
0.022603	2.48705	-0.834805
0.0226697	2.44146	-0.84415
0.0227364	2.39493	-0.853495
0.022803	2.34746	-0.869509
0.0228697	2.29861	-0.885594
0.0229364	2.24838	-0.848967
0.0230031	2.20028	-0.797936
0.0230697	2.15528	-0.746905
0.0231364	2.11337	-0.655465
0.0232031	2.07725	-0.564024
0.0232698	2.0469	-0.472584
0.0233364	2.02236	-0.381144
0.0234031	2.00375	-0.289703
0.0234698	1.99108	-0.212668
0.0235365	1.9834	-0.135632
0.0236031	1.98071	-0.0808181
0.0236698	1.98156	-0.0404091
0.0237365	1.98502	6.66134e-15
0.0238032	1.99107	-6.66134e-15
0.0238698	1.99704	0.0244772
0.0239365	2.00457	0.0489545
0.0240032	2.01366	0.16419
0.0240699	2.03042	0.279426
0.0241366	2.05487	0.400422
0.0242032	2.08739	0.521417
0.0242699	2.12799	0.642413
0.0243366	2.1767	0.763409
0.0244033	2.23351	0.884404
0.0244699	2.29842	1.0054
0.0245366	2.37143	1.10192
0.0246033	2.45091	1.16106
0.02467	2.53441	1.12945
0.0247366	2.61587	1.08343
0.0248033	2.69433	0.988441
0.02487	2.76653	0.89345
0.0249367	2.83248	0.784055
0.0250033	2.89128	0.674659
0.02507	2.94644	0.565264
0.0251367	2.99402	0.455868
0.0252034	3.03442	0.346473
0.02527	3.06768	0.260046
0.0253367	3.09536	0.173619
0.0254034	3.11746	0.0755918
0.0254701	3.13322	0.0207782
0.0255367	3.14555	-0.0339763
0.0256034	3.15445	-0.0787171
0.0256701	3.16061	-0.123458
0.0257368	3.16402	-0.189273
0.0258034	3.16327	-0.312761
0.0258701	3.15452	-0.450654
0.0259368	3.1368	-0.664902
0.0260035	3.1051	-0.889236
0.0260701	3.05865	-1.10773
0.0261368	2.99789	-1.32622
0.0262035	2.92281	-1.58631
0.0262702	2.83062	-1.85641
0.0263368	2.72065	-2.14091
0.0264035	2.59195	-2.45257
0.0264702	2.44271	-2.70656
0.0265369	2.27676	-2.90876
0.0266035	2.09753	-3.02021
0.0266702	1.91105	-3.10716
0.0267369	1.71894	-3.13074
0.0268036	1.52539	-3.16872
0.0268702	1.32941	-3.15077
0.0269369	1.1347	-3.11841
0.0270036	0.942213	-3.08605
0.0270703	0.751912	-3.00546
0.027137	0.567007	-2.92488
0.0272036	0.38751	-2.86726
0.0272703	0.211887	-2.82405
0.027337	0.0391714	-2.79804
0.0274037	-0.131791	-2.82965
0.0274703	-0.304877	-2.86133
0.027537	-0.480105	-2.90301
0.0276037	-0.658142	-2.9591
0.0276704	-0.839949	-2.99412
0.027737	-1.02412	-2.99594
0.0278037	-1.20842	-3.02156
0.0278704	-1.39447	-3.06158
0.0279371	-1.58325	-3.09151
0.0280037	-1.7741	-3.10423
0.0280704	-1.96586	-3.10255
0.0281371	-2.15759	-3.04488
0.0282038	-2.34557	-2.97719
0.0282704	-2.52916	-2.88069
0.0283371	-2.7064	-2.74263
0.0284038	-2.87453	-2.63777
0.0284705	-3.03577	-2.50911
0.0285371	-3.18852	-2.3898
0.0286038	-3.33336	-2.26617
0.0286705	-3.46999	-2.15695
0.0287372	-3.5993	-2.03332
0.0288038	-3.72031	-1.96563
0.0288705	-3.83673	-1.91234
0.0289372	-3.94955	-1.90227
0.0290039	-4.0616	-1.94042
0.0290705	-4.1761	-1.99298
0.0291372	-4.29403	-2.04554
0.0292039	-4.41541	-2.07435
0.0292706	-4.53865	-2.10822
0.0293372	-4.66412	-2.11496
0.0294039	-4.79001	-2.09121
0.0294706	-4.91431	-2.05306
0.0295373	-5.03607	-2.00551
0.0296039	-5.15469	-1.91475
0.0296706	-5.26729	-1.8384
0.0297373	-5.37486	-1.70944
0.029804	-5.47388	-1.58048
0.0298706	-5.56436	-1.45152
0.0299373	-5.64631	-1.3121
0.030004	-5.71904	-1.2002
0.0300707	-5.78438	-1.15261
0.0301374	-5.84655	-1.10502
0.030204	-5.90556	-1.06682
0.0302707	-5.96202	-1.04302
0.0303374	-6.01691	-1.00581
0.0304041	-6.06928	-0.991402
0.0304707	-6.12082	-0.968636
0.0305374	-6.17103	-0.960276
0.0306041	-6.22089	-0.936912
0.0306708	-6.26945	-0.913163
0.0307374	-6.31673	-0.842867
0.0308041	-6.35962	-0.77257
0.0308708	-6.3982	-0.659061
0.0309375	-6.42961	-0.545551
0.0310041	-6.45383	-0.402248
0.0310708	-6.46887	-0.274334
0.0311375	-6.47576	-0.140376
0.0312042	-6.47408	0.0435349
0.0312708	-6.46049	0.202726
0.0313375	-6.43663	0.337426
0.0314042	-6.4041	0.444997
0.0314709	-6.36471	0.565988
0.0315375	-6.31755	0.648084
0.0316042	-6.26522	0.744583
0.0316709	-6.2068	0.812274
0.0317376	-6.14423	0.894369
0.0318042	-6.07657	0.96206
0.0318709	-6.00476	1.06756
0.0319376	-5.9263	1.19218
0.0320043	-5.83989	1.3751
0.0320709	-5.74168	1.57243
0.0321376	-5.63071	1.77075
0.0322043	-5.50692	1.9681
0.032271	-5.37038	2.16308
0.0323376	-5.22128	2.35708
0.0324043	-5.05955	2.53765
0.032471	-4.88602	2.72758
0.0325377	-4.70006	2.80933
0.0326043	-4.50884	2.87468
0.032671	-4.31344	2.89349
0.0327377	-4.11694	2.89789
0.0328044	-3.92021	2.88172
0.032871	-3.72454	2.87659
0.0329377	-3.52924	2.8738
0.0330044	-3.33414	2.872
0.0330711	-3.13919	2.8548
0.0331378	-2.9454	2.82658
0.0332044	-2.75352	2.81036
0.0332711	-2.56275	2.78975
0.0333378	-2.37336	2.78186
0.0334045	-2.18452	2.76556
0.0334711	-1.99675	2.76553
0.0335378	-1.80892	2.7511
0.0336045	-1.62195	2.72229
0.0336712	-1.43684	2.74451
0.0337378	-1.25013	2.78114
0.0338045	-1.06086	2.72628
0.0338712	-0.875121	2.67982
0.0339379	-0.692359	2.6665
0.0340045	-0.510365	2.64551
0.0340712	-0.329602	2.61852
0.0341379	-0.150472	2.57809
0.0342046	0.0261298	2.52814
0.0342712	0.199574	2.46378
0.0343379	0.368895	2.34839
0.0344046	0.530688	2.30189
0.0344713	0.689533	2.36907
0.0345379	0.85301	2.4976
0.0346046	1.0252	2.59899
0.0346713	1.20426	2.70805
0.034738	1.39072	2.83769
0.0348046	1.58594	2.95628
0.0348713	1.78919	3.05561
0.034938	1.99918	3.11174
0.0350047	2.21307	3.16786
0.0350713	2.43094	3.14066
0.035138	2.64723	3.09294
0.0352047	2.86063	2.96363
0.0352714	3.0657	2.83433
0.035338	3.26243	2.70502
0.0354047	3.45083	2.55278
0.0354714	3.62934	2.41495
0.0355381	3.79894	2.29971
0.0356047	3.96116	2.17949
0.0356714	4.11572	2.05926
0.0357381	4.26262	1.95348
0.0358048	4.40282	1.83329
0.0358714	4.53537	1.69181
0.0359381	4.65885	1.54359
0.0360048	4.77279	1.37814
0.0360715	4.87602	1.189
0.0361382	4.96699	0.998342
0.0362048	5.04563	0.813856
0.0362715	5.11234	0.691974
0.0363382	5.17128	0.491862
0.0364049	5.21724	0.271228
0.0364715	5.24885	0.00526946
0.0365382	5.2631	-0.219156
0.0366049	5.26276	-0.436842
0.0366716	5.24821	-0.637292
0.0367382	5.22057	-0.797301
0.0368049	5.18254	-0.955783
0.0368716	5.1342	-1.05665
0.0369383	5.0794	-1.15751
0.0370049	5.01804	-1.18011
0.0370716	4.95533	-1.18219
0.0371383	4.89262	-1.1043
0.037205	4.83522	-1.07242
0.0372716	4.78006	-1.04054
0.0373383	4.7271	-1.00631
0.037405	4.67648	-0.972074
0.0374717	4.62821	-0.931665
0.0375383	4.58266	-0.951706
0.037605	4.53569	-0.978006
0.0376717	4.48687	-1.00434
0.0377384	4.43618	-1.03067
0.037805	4.38361	-1.08536
0.0378717	4.32725	-1.15321
0.0379384	4.26621	-1.20382
0.0380051	4.20163	-1.21635
0.0380717	4.13603	-1.24329
0.0381384	4.06841	-1.32968
0.0382051	3.99478	-1.41324
0.0382718	3.91533	-1.47608
0.0383384	3.83144	-1.53892
0.0384051	3.74305	-1.63063
0.0384718	3.64824	-1.72863
0.0385385	3.54658	-1.78186
0.0386051	3.44109	-1.85232
0.0386718	3.33062	-1.97763
0.0387385	3.21152	-2.08853
0.0388052	3.08475	-2.15104
0.0388718	2.95354	-2.22306
0.0389385	2.81726	-2.34774
0.0390052	2.6724	-2.4862
0.0390719	2.51805	-2.59579
0.0391386	2.35613	-2.61227
0.0392052	2.19284	-2.61435
0.0392719	2.02909	-2.61643
0.0393386	1.86488	-2.60411
0.0394053	1.70118	-2.63011
0.0394719	1.53543	-2.65123
0.0395386	1.36803	-2.65657
0.0396053	1.20001	-2.62371
0.039672	1.03387	-2.57708
0.0397386	0.870543	-2.52234
0.0398053	0.710573	-2.48712
0.039872	0.552664	-2.4519
0.0399387	0.396826	-2.43108
0.0400053	0.242088	-2.39586
0.040072	0.0894223	-2.26903
0.0401387	-0.0550266	-2.15659
0.0402054	-0.192206	-2.07929
0.040272	-0.324458	-2.01299
0.0403387	-0.452461	-1.91782
0.0404054	-0.574289	-1.81636
0.0404721	-0.689546	-1.75731
0.0405387	-0.801068	-1.69826
0.0406054	-0.908856	-1.61041
0.0406721	-1.011	-1.53696
0.0407388	-1.10847	-1.5076
0.0408054	-1.20421	-1.45431
0.0408721	-1.29663	-1.32963
0.0409388	-1.38096	-1.1845
0.0410055	-1.45586	-1.06824
0.0410721	-1.52324	-1.01195
0.0411388	-1.58707	-0.972414
0.0412055	-1.64842	-0.947285
0.0412722	-1.70826	-0.936561
0.0413388	-1.76753	-0.901912
0.0414055	-1.82462	-0.905268
0.0414722	-1.88206	-0.918145
0.0415389	-1.94046	-0.973554
0.0416055	-2.0026	-1.05281
0.0416722	-2.07007	-1.13206
0.0417389	-2.14286	-1.16575
0.0418056	-2.21792	-1.19944
0.0418722	-2.29526	-1.20433
0.0419389	-2.37292	-1.29564
0.0420056	-2.45665	-1.41088
0.0420723	-2.54807	-1.4829
0.042139	-2.64428	-1.54052
0.0422056	-2.74427	-1.58713
0.0422723	-2.84731	-1.61935
0.042339	-2.95244	-1.65156
0.0424057	-3.05964	-1.68613
0.0424723	-3.16905	-1.72069
0.042539	-3.28069	-1.76967
0.0426057	-3.3955	-1.73221
0.0426724	-3.50764	-1.68467
0.042739	-3.61644	-1.65153
0.0428057	-3.72284	-1.63712
0.0428724	-3.82808	-1.62939
0.0429391	-3.9326	-1.62165
0.0430057	-4.0364	-1.60104
0.0430724	-4.1386	-1.57807
0.0431391	-4.23904	-1.5407
0.0432058	-4.33671	-1.50333
0.0432724	-4.43164	-1.45155
0.0433391	-4.52286	-1.38105
0.0434058	-4.60912	-1.31056
0.0434725	-4.69042	-1.18638
0.0435391	-4.76318	-1.0353
0.0436058	-4.82563	-0.884217
0.0436725	-4.87774	-0.754545
0.0437392	-4.92095	-0.624872
0.0438058	-4.95526	-0.581659
0.0438725	-4.98645	-0.452018
0.0439392	-5.00872	-0.336782
0.0440059	-5.02304	-0.26476
0.0440725	-5.03229	-0.192737
0.0441392	-5.03651	-0.18447
0.0442059	-5.03997	-0.207439
0.0442726	-5.04472	-0.244812
0.0443392	-5.05175	-0.273653
0.0444059	-5.06045	-0.342903
0.0444726	-5.07351	-0.340099
0.0445393	-5.08612	-0.423722
0.0446059	-5.10413	-0.521689
0.0446726	-5.12848	-0.590908
0.0447393	-5.15727	-0.660126
0.044806	-5.1905	-0.700535
0.0448726	-5.2263	-0.740944
0.0449393	-5.26463	-0.766948
0.045006	-5.30458	-0.792953
0.0450727	-5.34615	-0.795757
0.0451394	-5.38783	-0.804402
0.045206	-5.43	-0.813159
0.0452727	-5.47262	-0.816023
0.0453394	-5.51531	-0.833232
0.0454061	-5.55902	-0.920456
0.0454727	-5.60842	-1.03892
0.0455394	-5.6656	-1.1493
0.0456061	-5.73005	-1.25114
0.0456728	-5.80121	-1.35299
0.0457394	-5.87907	-1.36558
0.0458061	-5.95769	-1.37232
0.0458728	-6.03676	-1.37895
0.0459395	-6.11628	-1.36273
0.0460061	-6.19473	-1.30511
0.0460728	-6.26935	-1.0417
0.0461395	-6.32642	-0.747052
0.0462062	-6.36386	-0.44608
0.0462728	-6.38129	-0.153641
0.0463395	-6.37933	0.219088
0.0464062	-6.35264	0.54424
0.0464729	-6.30443	0.869391
0.0465395	-6.23468	1.19448
0.0466062	-6.14342	1.50523
0.0466729	-6.03162	1.77458
0.0467396	-5.90211	1.92256
0.0468062	-5.76293	2.05183
0.0468729	-5.6154	2.16669
0.0469396	-5.46043	2.30026
0.0470063	-5.29678	2.37509
0.0470729	-5.12835	2.43128
0.0471396	-4.9564	2.48758
0.0472063	-4.78097	2.55239
0.047273	-4.6015	2.61715
0.0473396	-4.41797	2.70257
0.0474063	-4.22903	2.77358
0.047473	-4.03563	2.84423
0.0475397	-3.83783	2.91488
0.0476063	-3.63562	2.96682
0.047673	-3.43027	2.99721
0.0477397	-3.22319	3.02176
0.0478064	-3.01474	3.0544
0.047873	-2.80438	3.09299
0.0479397	-2.5917	3.09018
0.0480064	-2.37935	2.93707
0.0480731	-2.17729	2.76956
0.0481398	-1.98649	2.60672
0.0482064	-1.80655	2.44388
0.0482731	-1.63751	2.24117
0.0483398	-1.48203	2.01397
0.0484065	-1.34177	1.78678
0.0484731	-1.21674	1.55138
0.0485398	-1.10746	1.28718
0.0486065	-1.01583	1.05671
0.0486732	-0.939553	0.888189
0.0487398	-0.874494	0.72398
0.0488065	-0.820352	0.559771
0.0488732	-0.77714	0.376844
0.0489399	-0.746106	0.215062
0.0490065	-0.72584	0.0777567
0.0490732	-0.71471	-0.0595486
0.0491399	-0.712717	-0.196854
0.0492066	-0.719861	-0.319755
0.0492732	-0.735159	-0.473191
0.0493399	-0.760641	-0.558936
0.0494066	-0.791713	-0.637993
0.0494733	-0.827885	-0.717051
0.0495399	-0.869138	-0.791795
0.0496066	-0.915185	-0.913239
0.0496733	-0.969147	-1.04592
0.04974	-1.03179	-1.18996
0.0498066	-1.10386	-1.34841
0.0498733	-1.18633	-1.52127
0.04994	-1.28028	-1.64765
0.0500067	-1.38269	-1.77404
0.0500733	-1.49355	-1.91143
0.05014	-1.61366	-2.06322
0.0502067	-1.74397	-2.21501
0.0502734	-1.88446	-2.3029
0.05034	-2.03081	-2.37954
0.0504067	-2.18229	-2.44483
0.0504734	-2.33815	-2.48804
0.0505401	-2.49692	-2.50919
0.0506067	-2.65711	-2.50585
0.0506734	-2.81711	-2.48811
0.0507401	-2.97596	-2.45597
0.0508068	-3.13275	-2.40943
0.0508734	-3.28651	-2.33407
0.0509401	-3.43532	-2.25719
0.0510068	-3.57909	-2.1775
0.0510735	-3.71762	-2.08621
0.0511402	-3.85021	-2.00259
0.0512068	-3.97741	-1.88843
0.0512735	-4.0972	-1.77001
0.0513402	-4.20938	-1.65158
0.0514069	-4.31396	-1.53315
0.0514735	-4.41096	-1.40032
0.0515402	-4.49941	-1.21646
0.0516069	-4.57596	-1.02136
0.0516736	-4.63985	-0.784682
0.0517402	-4.68832	-0.548543
0.0518069	-4.72145	-0.312403
0.0518736	-4.73924	-0.114463
0.0519403	-4.7442	0.0514176
0.0520069	-4.73849	0.212344
0.0520736	-4.72239	0.413621
0.0521403	-4.69319	0.614897
0.052207	-4.65091	0.752265
0.0522736	-4.59981	0.878399
0.0523403	-4.54065	0.945741
0.052407	-4.47734	0.968354
0.0524737	-4.41286	0.990966
0.0525403	-4.34723	1.01972
0.052607	-4.28001	1.04351
0.0526737	-4.21156	1.05786
0.0527404	-4.14246	1.03185
0.052807	-4.07543	0.991443
0.0528737	-4.01143	0.949507
0.0529404	-3.95056	0.904766
0.0530071	-3.89308	0.86283
0.0530737	-3.83875	0.857966
0.0531404	-3.7851	0.835295
0.0532071	-3.73332	0.755068
0.0532738	-3.68725	0.657665
0.0533404	-3.64804	0.560262
0.0534071	-3.61569	0.448454
0.0534738	-3.59116	0.322242
0.0535405	-3.57539	0.196029
0.0536071	-3.56836	0.0314043
0.0536738	-3.57262	-0.132681
0.0537405	-3.5881	-0.282993
0.0538072	-3.61388	-0.401092
0.0538738	-3.64782	-0.472728
0.0539405	-3.68681	-0.507829
0.0540072	-3.72844	-0.568875
0.0540739	-3.77443	-0.601112
0.0541406	-3.82283	-0.60454
0.0542072	-3.87171	-0.593564
0.0542739	-3.92013	-0.526966
0.0543406	-3.9644	-0.423303
0.0544073	-4.00204	-0.322413
0.0544739	-4.03327	-0.221522
0.0545406	-4.05807	-0.101273
0.0546073	-4.07514	-0.000382442
0.054674	-4.08578	0.126454
0.0547406	-4.08824	0.238885
0.0548073	-4.08343	0.334108
0.054874	-4.0725	0.398442
0.0549407	-4.05746	0.448372
0.0550073	-4.03925	0.474143
0.055074	-4.01948	0.65033
0.0551407	-3.98809	0.898539
0.0552074	-3.94029	1.13512
0.055274	-3.87682	1.39618
0.0553407	-3.79605	1.67166
0.0554074	-3.69702	1.96154
0.0554741	-3.57877	2.33224
0.0555407	-3.43591	2.73834
0.0556074	-3.26611	3.14443
0.0556741	-3.06936	3.54591
0.0557408	-2.84595	3.76817
0.0558074	-2.60783	3.9079
0.0558741	-2.36051	4.03045
0.0559408	-2.10508	4.14389
0.0560075	-1.84215	4.22853
0.0560741	-1.57363	4.28436
0.0561408	-1.30142	4.25278
0.0562075	-1.03134	4.23769
0.0562742	-0.76227	4.23699
0.0563408	-0.493232	4.22467
0.0564075	-0.224979	4.24396
0.0564742	0.0446527	4.24494
0.0565409	0.314472	4.26033
0.0566075	0.585484	4.26033
0.0566742	0.856659	4.27473
0.0567409	1.12895	4.30635
0.0568076	1.40351	4.36384
0.0568742	1.6821	4.38593
0.0569409	1.96236	4.38837
0.0570076	2.24301	4.2582
0.0570743	2.51522	4.0388
0.057141	2.77306	3.8338
0.0572076	3.01748	3.60431
0.0572743	3.24693	3.3705
0.057341	3.46113	3.13668
0.0574077	3.66012	2.82203
0.0574743	3.83852	2.41871
0.057541	3.99045	2.04759
0.0576077	4.11805	1.68173
0.0576744	4.22168	1.47721
0.057741	4.3121	1.34082
0.0578077	4.39385	1.20442
0.0578744	4.46691	1.13142
0.0579411	4.53553	1.0685
0.0580077	4.60038	0.999826
0.0580744	4.66107	1.00416
0.0581411	4.72247	1.03125
0.0582078	4.7861	1.01173
0.0582744	4.84887	1.01785
0.0583411	4.91249	0.978018
0.0584078	4.97384	0.942087
0.0584745	5.03316	0.906156
0.0585411	5.09044	0.831329
0.0586078	5.14309	0.750743
0.0586745	5.19069	0.621103
0.0587412	5.22995	0.496475
0.0588078	5.26118	0.421283
0.0588745	5.28768	0.360495
0.0589412	5.3104	0.274068
0.0590079	5.3276	0.219254
0.0590745	5.34145	0.164441
0.0591412	5.35194	0.109627
0.0592079	5.35899	0.0591453
0.0592746	5.36289	0.00866351
0.0593412	5.36366	-0.0330226
0.0594079	5.36188	-0.035827
0.0594746	5.36015	-0.0708439
0.0595413	5.3563	-0.105861
0.0596079	5.35032	-0.169616
0.0596746	5.3403	-0.331399
0.0597413	5.31969	-0.493181
0.059808	5.28854	-0.723653
0.0598746	5.24227	-0.978621
0.0599413	5.17928	-1.24223
0.060008	5.09898	-1.47423
0.0600747	5.0035	-1.73107
0.0601414	4.89117	-1.9557
0.060208	4.76413	-2.22038
0.0602747	4.6197	-2.49451
0.0603414	4.45717	-2.68502
0.0604081	4.28214	-2.87554
0.0604747	4.09459	-3.01176
0.0605414	3.89814	-3.12783
0.0606081	3.69412	-3.19484
0.0606748	3.4858	-3.24744
0.0607414	3.27416	-3.32849
0.0608081	3.05728	-3.44769
0.0608748	2.83262	-3.52685
0.0609415	2.60285	-3.56781
0.0610081	2.37047	-3.59436
0.0610748	2.13644	-3.62092
0.0611415	1.90074	-3.63306
0.0612082	1.66432	-3.64521
0.0612748	1.42714	-3.65175
0.0613415	1.18956	-3.62515
0.0614082	0.953786	-3.58415
0.0614749	0.720733	-3.50499
0.0615415	0.492944	-3.41143
0.0616082	0.27137	-3.21984
0.0616749	0.0625506	-3.02825
0.0617416	-0.133585	-2.82225
0.0618082	-0.316081	-2.60185
0.0618749	-0.484018	-2.34931
0.0619416	-0.635252	-2.12596
0.0620083	-0.771722	-1.93575
0.0620749	-0.895644	-1.74553
0.0621416	-1.00702	-1.5222
0.0622083	-1.10365	-1.27506
0.062275	-1.18388	-1.11003
0.0623416	-1.25318	-0.94652
0.0624083	-1.31159	-0.783011
0.062475	-1.35913	-0.633907
0.0625417	-1.39671	-0.50254
0.0626083	-1.42556	-0.388004
0.062675	-1.44678	-0.259064
0.0627417	-1.45942	-0.0919699
0.0628084	-1.46091	0.0420022
0.0628751	-1.45346	0.137774
0.0629417	-1.43958	0.217615
0.0630084	-1.42033	0.288909
0.0630751	-1.3963	0.3458
0.0631418	-1.3684	0.40269
0.0632084	-1.33665	0.434105
0.0632751	-1.3028	0.446783
0.0633418	-1.26807	0.445127
0.0634085	-1.2334	0.405317
0.0634751	-1.20133	0.365507
0.0635418	-1.17191	0.325697
0.0636085	-1.14513	0.285887
0.0636752	-1.12099	0.25615
0.0637418	-1.0988	0.226412
0.0638085	-1.07862	0.200011
0.0638752	-1.06022	0.182255
0.0639419	-1.04304	0.183235
0.0640085	-1.02582	0.202881
0.0640752	-1.00735	0.203809
0.0641419	-0.988855	0.204738
0.0642086	-0.970366	0.237961
0.0642752	-0.949735	0.320984
0.0643419	-0.92373	0.411673
0.0644086	-0.891813	0.502361
0.0644753	-0.853984	0.589713
0.0645419	-0.810381	0.679492
0.0646086	-0.760857	0.783675
0.0646753	-0.704438	0.869122
0.064742	-0.642385	0.960562
0.0648086	-0.574334	1.052
0.0648753	-0.500319	1.11115
0.064942	-0.422486	1.13057
0.0650087	-0.343484	1.14232
0.0650753	-0.263845	1.15407
0.065142	-0.18356	1.1769
0.0652087	-0.10184	1.19972
0.0652754	-0.0186836	1.21313
0.065342	0.065268	1.23588
0.0654087	0.150651	1.27642
0.0654754	0.238698	1.31022
0.0655421	0.328947	1.34402
0.0656087	0.421372	1.36942
0.0656754	0.515404	1.38704
0.0657421	0.610563	1.38203
0.0658088	0.705362	1.36594
0.0658755	0.799065	1.34986
0.0659421	0.891672	1.31005
0.0660088	0.981615	1.25082
0.0660755	1.0676	1.18653
0.0661422	1.14929	1.09083
0.0662088	1.22463	0.946858
0.0662755	1.29045	0.783466
0.0663422	1.34542	0.627859
0.0664089	1.39005	0.480481
0.0664755	1.42483	0.333103
0.0665422	1.44976	0.156916
0.0666089	1.4629	-0.00053445
0.0666756	1.46549	-0.149593
0.0667422	1.45812	-0.298651
0.0668089	1.44076	-0.467173
0.0668756	1.41211	-0.587422
0.0669423	1.37539	-0.689934
0.0670089	1.33179	-0.792446
0.0670756	1.28128	-0.884885
0.0671423	1.22456	-0.977324
0.067209	1.16162	-1.04601
0.0672756	1.09404	-1.12405
0.0673423	1.02114	-1.20546
0.067409	0.942676	-1.28014
0.0674757	0.859119	-1.29719
0.0675423	0.774314	-1.31593
0.067609	0.688159	-1.32688
0.0676757	0.601157	-1.33627
0.0677424	0.513398	-1.35573
0.067809	0.424208	-1.3896
0.0678757	0.332607	-1.41841
0.0679424	0.23893	-1.4278
0.0680091	0.144473	-1.44654
0.0680757	0.0486064	-1.46768
0.0681424	-0.0488485	-1.48883
0.0682091	-0.147904	-1.49822
0.0682758	-0.247764	-1.5298
0.0683424	-0.349909	-1.54853
0.0684091	-0.453458	-1.55287
0.0684758	-0.557451	-1.53846
0.0685425	-0.660626	-1.56727
0.0686091	-0.765863	-1.59175
0.0686758	-0.872862	-1.61623
0.0687425	-0.981596	-1.56968
0.0688092	-1.08735	-1.53754
0.0688759	-1.19104	-1.51547
0.0689425	-1.2933	-1.47899
0.0690092	-1.39318	-1.48907
0.0690759	-1.49379	-1.49914
0.0691426	-1.59512	-1.51354
0.0692092	-1.69753	-1.48473
0.0692759	-1.79806	-1.47033
0.0693426	-1.89767	-1.44152
0.0694093	-1.99542	-1.48807
0.0694759	-2.09633	-1.48374
0.0695426	-2.19701	-1.4794
0.0696093	-2.29745	-1.43519
0.069676	-2.39501	-1.34443
0.0697426	-2.4866	-1.22764
0.0698093	-2.57049	-1.11746
0.069876	-2.64712	-1.02951
0.0699427	-2.71798	-0.927148
0.0700093	-2.78208	-0.82479
0.070076	-2.83943	-0.722431
0.0701427	-2.89001	-0.656546
0.0702094	-2.93627	-0.576256
0.070276	-2.97723	-0.513239
0.0703427	-3.01406	-0.464626
0.0704094	-3.04771	-0.417572
0.0704761	-3.07829	-0.272799
0.0705427	-3.09931	-0.105805
0.0706094	-3.10926	0.0611902
0.0706761	-3.10816	0.210447
0.0707428	-3.09716	0.374109
0.0708094	-3.07538	0.537771
0.0708761	-3.04289	0.725182
0.0709428	-2.9981	0.926459
0.0710095	-2.94009	1.14873
0.0710761	-2.86747	1.34932
0.0711428	-2.78162	1.44441
0.0712095	-2.68959	1.5395
0.0712762	-2.59135	1.63026
0.0713428	-2.4872	1.80404
0.0714095	-2.37155	1.92694
0.0714762	-2.24768	2.06593
0.0715429	-2.11451	2.12688
0.0716095	-1.97723	2.15135
0.0716762	-1.83826	2.14321
0.0717429	-1.69972	2.13888
0.0718096	-1.56131	2.17117
0.0718763	-1.4206	2.20347
0.0719429	-1.27759	2.22569
0.0720096	-1.13294	2.18922
0.0720763	-0.990584	2.18922
0.072143	-0.848061	2.2248
0.0722096	-0.703008	2.29205
0.0722763	-0.553336	2.35931
0.072343	-0.399043	2.41381
0.0724097	-0.240992	2.41381
0.0724763	-0.0828104	2.39159
0.072543	0.074007	2.36937
0.0726097	0.229455	2.21077
0.0726764	0.374442	1.98964
0.072743	0.504824	1.76851
0.0728097	0.620646	1.40501
0.0728764	0.712427	1.11667
0.0729431	0.785189	0.828367
0.0730097	0.838923	0.625364
0.0730764	0.87929	0.481319
0.0731431	0.910209	0.337274
0.0732098	0.931647	0.183156
0.0732764	0.942945	0.100136
0.0733431	0.948806	0.0730534
0.0734098	0.952845	0.0298859
0.0734765	0.953976	0.0918356
0.0735431	0.959207	0.0868222
0.0736098	0.964073	0.0817767
0.0736765	0.968542	0.0158123
0.0737432	0.968528	-0.0612236
0.0738098	0.963295	-0.138259
0.0738765	0.952833	-0.205222
0.0739432	0.937797	-0.21349
0.0740099	0.922093	-0.221757
0.0740765	0.905648	-0.265604
0.0741432	0.886084	-0.33826
0.0742099	0.86149	-0.410917
0.0742766	0.83185	-0.473594
0.0743432	0.797831	-0.521867
0.0744099	0.760392	-0.57014
0.0744766	0.719533	-0.618413
0.0745433	0.675267	-0.530305
0.0746099	0.636685	-0.379674
0.0746766	0.607911	-0.243447
0.0747433	0.587984	0.0114089
0.07481	0.584802	0.213706
0.0748767	0.59486	0.394979
0.0749433	0.616756	0.50255
0.07501	0.645556	0.59905
0.0750767	0.680524	0.710013
0.0751434	0.722656	0.811526
0.07521	0.771319	0.776659
0.0752767	0.817415	0.685854
0.0753434	0.857207	0.609454
0.0754101	0.891697	0.489887
0.0754767	0.917995	0.437282
0.0755434	0.940551	0.405701
0.0756101	0.96075	0.437843
0.0756768	0.982837	0.466652
0.0757434	1.00659	0.521406
0.0758101	1.03373	0.585611
0.0758768	1.06491	0.655953
0.0759435	1.10055	0.726295
0.0760101	1.14069	0.796637
0.0760768	1.18533	0.843184
0.0761435	1.2329	0.88973
0.0762102	1.2834	0.936277
0.0762768	1.33686	0.968419
0.0763435	1.39232	0.997228
0.0764102	1.44957	0.985628
0.0764769	1.50592	0.974028
0.0765435	1.56136	0.955306
0.0766102	1.61548	0.950988
0.0766769	1.66927	0.924606
0.0767436	1.72127	0.898224
0.0768102	1.77151	0.893906
0.0768769	1.82145	0.908311
0.0769436	1.87241	0.928903
0.0770103	1.9248	0.938364
0.0770769	1.97795	0.957276
0.0771436	2.03246	0.976188
0.0772103	2.08836	0.996084
0.077277	2.14573	1.00158
0.0773436	2.20355	0.990932
0.0774103	2.26079	0.980288
0.077477	2.31748	0.94758
0.0775437	2.37216	0.89615
0.0776103	2.42358	0.911106
0.077677	2.47616	0.895384
0.0777437	2.52786	0.894047
0.0778104	2.5796	0.886573
0.0778771	2.63096	0.879098
0.0779437	2.68195	0.871624
0.0780104	2.73257	0.916754
0.0780771	2.78633	0.961884
0.0781438	2.84324	1.01825
0.0782104	2.90403	1.07742
0.0782771	2.9689	1.08175
0.0783438	3.03419	1.13122
0.0784105	3.10289	1.15686
0.0784771	3.17342	1.18962
0.0785438	3.24628	1.22238
0.0786105	3.32141	1.2628
0.0786772	3.39931	1.28882
0.0787438	3.47903	1.29277
0.0788105	3.55907	1.26677
0.0788772	3.63743	1.24618
0.0789439	3.71445	1.22225
0.0790105	3.78985	1.19833
0.0790772	3.86361	1.1744
0.0791439	3.93573	1.14949
0.0792106	4.00614	1.12458
0.0792772	4.07484	1.09201
0.0793439	4.14132	1.05944
0.0794106	4.20555	1.04894
0.0794773	4.26903	1.05715
0.0795439	4.33302	0.998983
0.0796106	4.39312	0.945546
0.0796773	4.44966	0.877795
0.079744	4.50175	0.810043
0.0798106	4.5494	0.742292
0.0798773	4.59262	0.67454
0.079944	4.63143	0.592384
0.0800107	4.66485	0.510228
0.0800773	4.69291	0.425055
0.080144	4.71539	0.337077
0.0802107	4.7321	0.321674
0.0802774	4.74787	0.301538
0.080344	4.76238	0.287499
0.0804107	4.77606	0.27346
0.0804774	4.78901	0.269319
0.0805441	4.80198	0.231355
0.0806107	4.81271	0.207796
0.0806774	4.82217	0.184236
0.0807441	4.8304	0.163694
0.0808108	4.83761	0.145957
0.0808775	4.84408	0.113815
0.0809441	4.84887	0.0773408
0.0810108	4.85175	0.049084
0.0810775	4.85329	-0.0435306
0.0811442	4.84919	-0.16378
0.0812108	4.8376	-0.250207
0.0812775	4.82077	-0.336634
0.0813442	4.7987	-0.437465
0.0814109	4.77041	-0.552701
0.0814775	4.7349	-0.682342
0.0815442	4.69121	-0.820987
0.0816109	4.63875	-0.964821
0.0816776	4.57715	-1.12846
0.0817442	4.50508	-1.22234
0.0818109	4.42719	-1.29848
0.0818776	4.34465	-1.37463
0.0819443	4.25745	-1.45077
0.0820109	4.16559	-1.52073
0.0820776	4.06949	-1.5716
0.0821443	3.97042	-1.62248
0.082211	3.8684	-1.66436
0.0822776	3.76402	-1.68849
0.0823443	3.65845	-1.69282
0.082411	3.55288	-1.71245
0.0824777	3.44624	-1.70332
0.0825443	3.34045	-1.72299
0.082611	3.23356	-1.75707
0.0826777	3.12462	-1.78293
0.0827444	3.01417	-1.81347
0.082811	2.90184	-1.844
0.0828777	2.78754	-1.87021
0.0829444	2.67156	-1.90463
0.0830111	2.55335	-1.87469
0.0830777	2.43722	-1.81712
0.0831444	2.32502	-1.78831
0.0832111	2.21481	-1.73069
0.0832778	2.1086	-1.62986
0.0833444	2.00928	-1.51463
0.0834111	1.91778	-1.37058
0.0834778	1.83603	-1.20313
0.0835445	1.76556	-1.04
0.0836111	1.70608	-0.844283
0.0836778	1.65979	-0.718319
0.0837445	1.62201	-0.610092
0.0838112	1.59158	-0.500256
0.0838779	1.56861	-0.39042
0.0839445	1.55312	-0.309393
0.0840112	1.5432	-0.247443
0.0840779	1.53752	-0.215912
0.0841446	1.53406	-0.193386
0.0842112	1.53223	-0.17086
0.0842779	1.53202	-0.180933
0.0843446	1.53126	-0.183996
0.0844113	1.53039	-0.182
0.0844779	1.52975	-0.1384
0.0845446	1.53213	-0.0803955
0.0846113	1.53847	-0.0223912
0.084678	1.54878	0.0402861
0.0847446	1.56331	0.111192
0.0848113	1.58265	0.175479
0.084878	1.60633	0.239767
0.0849447	1.63432	0.304054
0.0850113	1.66658	0.366731
0.085078	1.70293	0.424349
0.0851447	1.74301	0.438754
0.0852114	1.78386	0.424349
0.085278	1.82355	0.416531
0.0853447	1.86254	0.394309
0.0854114	1.89986	0.365468
0.0854781	1.9351	0.343246
0.0855447	1.9687	0.308229
0.0856114	1.99976	0.273212
0.0856781	2.02821	0.244332
0.0857448	2.05444	0.213843
0.0858114	2.07833	0.197829
0.0858781	2.1008	0.196219
0.0859448	2.12281	0.189632
0.0860115	2.14405	0.19906
0.0860781	2.16558	0.209234
0.0861448	2.18743	0.219408
0.0862115	2.20958	0.254425
0.0862782	2.23369	0.284428
0.0863448	2.25941	0.308294
0.0864115	2.28634	0.319366
0.0864782	2.31362	0.301617
0.0865449	2.33932	0.283809
0.0866115	2.36342	0.255
0.0866782	2.38525	0.232366
0.0867449	2.40522	0.215606
0.0868116	2.42371	0.198845
0.0868783	2.44072	0.155632
0.0869449	2.4545	0.117432
0.0870116	2.46548	0.0166001
0.0870783	2.46949	-0.0698268
0.087145	2.4675	-0.156313
0.0872116	2.45953	-0.249326
0.0872783	2.44509	-0.347354
0.087345	2.42385	-0.453166
0.0874117	2.39526	-0.580002
0.0874783	2.35791	-0.706838
0.087545	2.31183	-0.85747
0.0876117	2.2555	-1.01424
0.0876784	2.18851	-1.10838
0.087745	2.11505	-1.23139
0.0878117	2.0332	-1.34001
0.0878784	1.94394	-1.44364
0.0879451	1.84757	-1.53287
0.0880117	1.74505	-1.62285
0.0880784	1.63634	-1.69842
0.0881451	1.52242	-1.78605
0.0882118	1.40249	-1.83206
0.0882784	1.27931	-1.87194
0.0883451	1.15329	-1.91182
0.0884118	1.02443	-1.90848
0.0884785	0.895605	-1.91009
0.0885451	0.766478	-1.9151
0.0886118	0.636814	-1.92012
0.0886785	0.506605	-1.92438
0.0887452	0.375917	-1.92865
0.0888118	0.244762	-1.90647
0.0888785	0.114916	-1.88768
0.0889452	-0.0138369	-1.80627
0.0890119	-0.137307	-1.77087
0.0890785	-0.258562	-1.74982
0.0891452	-0.37856	-1.73822
0.0892119	-0.497856	-1.70721
0.0892786	-0.615157	-1.69059
0.0893452	-0.731423	-1.65957
0.0894119	-0.845651	-1.62856
0.0894786	-0.957857	-1.57374
0.0895453	-1.06646	-1.51893
0.0896119	-1.17142	-1.52675
0.0896786	-1.27687	-1.46632
0.0897453	-1.37829	-1.4059
0.089812	-1.47567	-1.33108
0.0898787	-1.56802	-1.27065
0.0899453	-1.65628	-1.19583
0.090012	-1.73948	-1.1354
0.0900787	-1.81857	-1.07498
0.0901454	-1.89354	-1.05276
0.090212	-1.96691	-1.03054
0.0902787	-2.03869	-1.00831
0.0903454	-2.10887	-1.02272
0.0904121	-2.17987	-1.04819
0.0904787	-2.25243	-1.05927
0.0905454	-2.32558	-1.07034
0.0906121	-2.39928	-1.08141
0.0906788	-2.47355	-1.09248
0.0907454	-2.54838	-1.10355
0.0908121	-2.62378	-1.13669
0.0908788	-2.70125	-1.18424
0.0909455	-2.78176	-1.18577
0.0910121	-2.86224	-1.15848
0.0910788	-2.9408	-1.10573
0.0911455	-3.01576	-1.06737
0.0912122	-3.08808	-1.01462
0.0912788	-3.15681	-0.961858
0.0913455	-3.22196	-0.9091
0.0914122	-3.28355	-0.856343
0.0914789	-3.34159	-0.781516
0.0915455	-3.39463	-0.692285
0.0916122	-3.44176	-0.656889
0.0916789	-3.48656	-0.635898
0.0917456	-3.52996	-0.629311
0.0918122	-3.57296	-0.622724
0.0918789	-3.61555	-0.622807
0.0919456	-3.65822	-0.622889
0.0920123	-3.70095	-0.622972
0.0920789	-3.74379	-0.623054
0.0921456	-3.78673	-0.614908
0.0922123	-3.82927	-0.606762
0.092279	-3.8714	-0.573255
0.0923456	-3.91146	-0.523664
0.0924123	-3.94835	-0.474073
0.092479	-3.98207	-0.40037
0.0925457	-4.011	-0.334403
0.0926123	-4.03563	-0.268435
0.092679	-4.05598	-0.186503
0.0927457	-4.07098	-0.0825026
0.0928124	-4.07913	0.0214414
0.0928791	-4.08043	0.117181
0.0929457	-4.0754	0.195379
0.0930124	-4.06522	0.243087
0.0930791	-4.05189	0.290795
0.0931458	-4.03545	0.314392
0.0932124	-4.01752	0.337988
0.0932791	-3.99809	0.361585
0.0933458	-3.97716	0.369218
0.0934125	-3.95578	0.377389
0.0934791	-3.93392	0.37199
0.0935458	-3.91248	0.374794
0.0936125	-3.89095	0.377599
0.0936792	-3.86934	0.394807
0.0937458	-3.84669	0.412016
0.0938125	-3.82301	0.42689
0.0938792	-3.79839	0.441763
0.0939459	-3.77289	0.461309
0.0940125	-3.74617	0.480856
0.0940792	-3.71825	0.469565
0.0941459	-3.69111	0.463674
0.0942126	-3.66441	0.449971
0.0942792	-3.63867	0.436269
0.0943459	-3.6139	0.42724
0.0944126	-3.58981	0.394099
0.0944793	-3.56804	0.364821
0.0945459	-3.54833	0.335543
0.0946126	-3.5307	0.271224
0.0946793	-3.51747	0.206905
0.094746	-3.50863	0.157046
0.0948126	-3.50326	0.115393
0.0948793	-3.50074	0.0815496
0.094946	-3.50056	0.0477067
0.0950127	-3.50269	0.0091907
0.0950793	-3.50741	-0.00521379
0.095146	-3.51311	-0.0211456
0.0952127	-3.51988	-0.051482
0.0952794	-3.52871	-0.0514498
0.095346	-3.53756	-0.0740262
0.0954127	-3.54794	-0.0892314
0.0954794	-3.55936	-0.0604224
0.0955461	-3.56884	-0.0172089
0.0956127	-3.57541	0.0404091
0.0956794	-3.57807	0.098027
0.0957461	-3.57683	0.16465
0.0958128	-3.5711	0.231273
0.0958795	-3.56078	0.307627
0.0959461	-3.54524	0.383981
0.0960128	-3.52447	0.482944
0.0960795	-3.49698	0.568303
0.0961462	-3.46365	0.606117
0.0962128	-3.42768	0.629526
0.0962795	-3.38998	0.633858
0.0963462	-3.3518	0.638189
0.0964129	-3.31312	0.629217
0.0964795	-3.27484	0.620244
0.0965462	-3.23697	0.617732
0.0966129	-3.19908	0.615221
0.0966796	-3.16118	0.610889
0.0967462	-3.12332	0.606557
0.0968129	-3.08557	0.597552
0.0968796	-3.04814	0.615829
0.0969463	-3.00925	0.653184
0.0970129	-2.96764	0.728692
0.0970796	-2.92078	0.80682
0.0971463	-2.86848	0.899352
0.097213	-2.80977	1.0045
0.0972796	-2.7438	1.10965
0.0973463	-2.67059	1.21009
0.097413	-2.59044	1.25832
0.0974797	-2.50683	1.29214
0.0975463	-2.42069	1.28428
0.097613	-2.33479	1.27642
0.0976797	-2.24915	1.25753
0.0977464	-2.16453	1.25472
0.097813	-2.07989	1.28241
0.0978797	-1.99321	1.29569
0.0979464	-1.90545	1.30897
0.0980131	-1.81672	1.32877
0.0980797	-1.72664	1.4008
0.0981464	-1.63172	1.48722
0.0982131	-1.5311	1.58805
0.0982798	-1.42375	1.66953
0.0983464	-1.31095	1.72664
0.0984131	-1.19427	1.76649
0.0984798	-1.07485	1.77406
0.0985465	-0.954831	1.7845
0.0986131	-0.834039	1.79675
0.0986798	-0.712408	1.82055
0.0987465	-0.589168	1.84434
0.0988132	-0.464406	1.85526
0.0988799	-0.338981	1.86618
0.0989465	-0.212895	1.86111
0.0990132	-0.0872029	1.85494
0.0990799	0.0380226	1.85164
0.0991466	0.162972	1.82132
0.0992132	0.285845	1.78813
0.0992799	0.406465	1.76585
0.0993466	0.525553	1.73203
0.0994133	0.64234	1.70828
0.0994799	0.757449	1.69741
0.0995466	0.871746	1.67213
0.0996133	0.984281	1.62627
0.09968	1.0937	1.56432
0.0997466	1.19894	1.45747
0.0998133	1.29701	1.35063
0.09988	1.38792	1.23936
0.0999467	1.47149	1.12977
0.100013	1.54789	0.974656
0.10008	1.61409	0.809467
0.100147	1.66949	0.644278
0.100213	1.71403	0.498447
0.10028	1.74894	0.39583
0.100347	1.77703	0.310482
0.100413	1.79944	0.270026
0.10048	1.81916	0.239432
0.100547	1.83679	0.198859
0.100613	1.85167	0.140607
0.10068	1.86262	0.127883
0.100747	1.87267	0.115191
0.100813	1.88185	0.0880942
0.10088	1.88919	0.0388345
0.100947	1.89323	-0.0121055
0.101013	1.89387	-0.0674685
0.10108	1.8908	-0.122832
0.101147	1.88409	-0.173651
0.101213	1.87403	-0.22447
0.10128	1.86063	-0.272015
0.101347	1.84412	-0.339706
0.101414	1.82316	-0.407429
0.10148	1.79773	-0.460747
0.101547	1.76881	-0.496857
0.101614	1.73755	-0.532966
0.10168	1.70396	-0.581921
0.101747	1.66717	-0.616471
0.101814	1.62815	-0.661
0.10188	1.58625	-0.705529
0.101947	1.54146	-0.70453
0.102014	1.4968	-0.69779
0.10208	1.45265	-0.691051
0.102147	1.40901	-0.684311
0.102214	1.36594	-0.679252
0.10228	1.32338	-0.674192
0.102347	1.28132	-0.654728
0.102414	1.24074	-0.647989
0.10248	1.20084	-0.616865
0.102547	1.16325	-0.583936
0.102614	1.12809	-0.596535
0.10268	1.09233	-0.594762
0.102747	1.05693	-0.592988
0.102814	1.02189	-0.591215
0.10288	0.987208	-0.587761
0.102947	0.952978	-0.582748
0.103014	0.919354	-0.577734
0.10308	0.886289	-0.574401
0.103147	0.853682	-0.621021
0.103214	0.818197	-0.655043
0.10328	0.780698	-0.693396
0.103347	0.740882	-0.731716
0.103414	0.698766	-0.770037
0.10348	0.654326	-0.793954
0.103547	0.60852	-0.81787
0.103614	0.561339	-0.814537
0.10368	0.514589	-0.79006
0.103747	0.469679	-0.751178
0.103814	0.427557	-0.662343
0.103881	0.391554	-0.571949
0.103947	0.361835	-0.462818
0.104014	0.339642	-0.353688
0.104081	0.324962	-0.251176
0.104147	0.317335	-0.163068
0.104214	0.315784	-0.0987108
0.104281	0.31872	-0.0631622
0.104347	0.324222	-0.082626
0.104414	0.328623	-0.121508
0.104481	0.330628	-0.170462
0.104547	0.329562	-0.225308
0.104614	0.325074	-0.294558
0.104681	0.316181	-0.363808
0.104747	0.302924	-0.42644
0.104814	0.285745	-0.489071
0.104881	0.264649	-0.526425
0.104947	0.241306	-0.56378
0.105014	0.215735	-0.58167
0.105081	0.189221	-0.558999
0.105147	0.164466	-0.540659
0.105214	0.14116	-0.517988
0.105281	0.119605	-0.492512
0.105347	0.0999729	-0.467036
0.105414	0.0822744	-0.470369
0.105481	0.0645857	-0.473702
0.105547	0.0469045	-0.492967
0.105614	0.0282734	-0.593798
0.105681	0.0032548	-0.680225
0.105747	-0.0271984	-0.816605
0.105814	-0.066419	-0.95174
0.105881	-0.11436	-1.08688
0.105947	-0.171051	-1.21041
0.106014	-0.23572	-1.31292
0.106081	-0.306964	-1.38663
0.106147	-0.382863	-1.43658
0.106214	-0.461834	-1.47213
0.106281	-0.542916	-1.37784
0.106348	-0.617459	-1.27853
0.106414	-0.685131	-1.16482
0.106481	-0.745049	-1.03362
0.106548	-0.796108	-0.902424
0.106614	-0.838281	-0.785628
0.106681	-0.872574	-0.689856
0.106748	-0.900388	-0.598416
0.106814	-0.922029	-0.532253
0.106881	-0.939221	-0.458424
0.106948	-0.951474	-0.41615
0.107014	-0.9609	-0.384537
0.107081	-0.968308	-0.376085
0.107148	-0.975239	-0.371965
0.107214	-0.982006	-0.37065
0.107281	-0.988809	-0.386053
0.107348	-0.99678	-0.390019
0.107414	-1.00516	-0.389653
0.107481	-1.01367	-0.38776
0.107548	-1.02229	-0.336247
0.107614	-1.02774	-0.31272
0.107681	-1.03188	-0.286683
0.107748	-1.03454	-0.240289
0.107814	-1.03439	-0.2083
0.107881	-1.03243	-0.213947
0.107948	-1.03121	-0.202876
0.108014	-1.02961	-0.198228
0.108081	-1.02807	-0.19358
0.108148	-1.02659	-0.203337
0.108214	-1.02614	-0.284783
0.108281	-1.03149	-0.36278
0.108348	-1.04242	-0.437607
0.108414	-1.05863	-0.532333
0.108481	-1.08142	-0.627059
0.108548	-1.11084	-0.708473
0.108614	-1.14598	-0.789886
0.108681	-1.18684	-0.886386
0.108748	-1.23441	-0.982886
0.108815	-1.2887	-1.06603
0.108881	-1.34881	-1.13708
0.108948	-1.41394	-1.19466
0.109015	-1.48308	-1.22912
0.109081	-1.55477	-1.24087
0.109148	-1.62749	-1.26706
0.109215	-1.70218	-1.2494
0.109281	-1.77592	-1.22878
0.109348	-1.84852	-1.18988
0.109415	-1.91878	-1.15097
0.109481	-1.98669	-1.10789
0.109548	-2.05197	-1.02781
0.109615	-2.11215	-0.950244
0.109681	-2.1674	-0.895839
0.109748	-2.21924	-0.827029
0.109815	-2.26666	-0.717746
0.109881	-2.30692	-0.639586
0.109948	-2.34208	-0.583811
0.110015	-2.37364	-0.56505
0.110081	-2.40417	-0.546288
0.110148	-2.43365	-0.530664
0.110215	-2.4623	-0.541899
0.110281	-2.49192	-0.515894
0.110348	-2.52001	-0.48159
0.110415	-2.54602	-0.447286
0.110481	-2.56997	-0.411891
0.110548	-2.59177	-0.347686
0.110615	-2.60954	-0.249659
0.110681	-2.621	-0.115005
0.110748	-2.6237	0.0130296
0.110815	-2.61808	0.141065
0.110881	-2.60416	0.261282
0.110948	-2.58246	0.341122
0.111015	-2.5556	0.411053
0.111081	-2.52423	0.483013
0.111148	-2.48819	0.527843
0.111215	-2.4493	0.567275
0.111282	-2.40786	0.584097
0.111348	-2.36539	0.622277
0.111415	-2.32047	0.684447
0.111482	-2.27151	0.737612
0.111548	-2.21914	0.790778
0.111615	-2.16337	0.843943
0.111682	-2.10421	0.884314
0.111748	-2.0425	0.908252
0.111815	-1.97936	0.93219
0.111882	-1.91481	1.02589
0.111948	-1.84417	1.15815
0.112015	-1.76481	1.27565
0.112082	-1.6777	1.39835
0.112148	-1.58249	1.53006
0.112215	-1.47857	1.62136
0.112282	-1.36866	1.72667
0.112348	-1.2518	1.83199
0.112415	-1.12806	1.93731
0.112482	-0.997405	2.04262
0.112548	-0.859837	2.09799
0.112615	-0.718689	2.12957
0.112682	-0.57556	2.16115
0.112748	-0.43045	2.17015
0.112815	-0.284851	2.17916
0.112882	-0.138762	2.24298
0.112948	0.0114356	2.29439
0.113015	0.164897	2.3582
0.113082	0.322441	2.42202
0.113148	0.484041	2.49124
0.113215	0.650006	2.53165
0.113282	0.818414	2.55576
0.113348	0.988183	2.5481
0.113415	1.1572	2.52603
0.113482	1.32453	2.49108
0.113548	1.48931	2.42733
0.113615	1.64964	2.34756
0.113682	1.80438	2.26978
0.113748	1.95368	2.19201
0.113815	2.09756	2.03007
0.113882	2.2304	1.86658
0.113949	2.3521	1.71279
0.114015	2.46329	1.54561
0.114082	2.56309	1.39283
0.114149	2.65246	1.26115
0.114215	2.73281	1.12986
0.114282	2.80418	1.01298
0.114349	2.86759	0.93775
0.114415	2.92574	0.848116
0.114482	2.97768	0.808434
0.114549	3.02673	0.755908
0.114615	3.07205	0.688977
0.114682	3.11267	0.652819
0.114749	3.15066	0.582793
0.114815	3.18375	0.490133
0.114882	3.21048	0.411492
0.114949	3.23179	0.332851
0.115015	3.24768	0.198151
0.115082	3.25445	0.0634509
0.115149	3.25212	-0.0424399
0.115215	3.24261	-0.15339
0.115282	3.22562	-0.249936
0.115349	3.2021	-0.346481
0.115415	3.17207	-0.375258
0.115482	3.14006	-0.375226
0.115549	3.10798	-0.360789
0.115615	3.07685	-0.346353
0.115682	3.04668	-0.303107
0.115749	3.01941	-0.231052
0.115815	2.99696	-0.164983
0.115882	2.97893	-0.0794491
0.115949	2.96662	0.020266
0.116015	2.96098	0.119981
0.116082	2.96208	0.191971
0.116149	2.96808	0.249557
0.116215	2.97799	0.292738
0.116282	2.99084	0.294266
0.116349	3.0039	0.281389
0.116416	3.01625	0.254107
0.116482	3.02693	0.23281
0.116549	3.03637	0.225918
0.116616	3.04557	0.204844
0.116682	3.05359	0.21102
0.116749	3.06225	0.21102
0.116816	3.07119	0.21102
0.116882	3.08041	0.201675
0.116949	3.08946	0.25848
0.117016	3.10282	0.292316
0.117082	3.11899	0.320199
0.117149	3.13757	0.325226
0.117216	3.15707	0.301445
0.117282	3.17556	0.277663
0.117349	3.19305	0.205608
0.117416	3.20634	0.133553
0.117482	3.21544	0.0268493
0.117549	3.21805	-0.0705096
0.117616	3.21476	-0.206769
0.117682	3.20298	-0.32006
0.117749	3.18425	-0.421413
0.117816	3.15937	-0.495597
0.117882	3.13016	-0.561361
0.117949	3.0972	-0.627125
0.118016	3.0604	-0.68627
0.118082	3.02022	-0.745416
0.118149	2.97668	-0.769911
0.118216	2.9321	-0.746862
0.118282	2.88959	-0.709408
0.118349	2.85012	-0.660354
0.118416	2.81441	-0.617285
0.118482	2.78201	-0.618939
0.118549	2.74992	-0.614607
0.118616	2.71851	-0.618061
0.118682	2.68727	-0.60711
0.118749	2.65708	-0.596159
0.118816	2.62798	-0.575864
0.118883	2.6004	-0.613204
0.118949	2.57042	-0.641981
0.119016	2.53859	-0.676405
0.119083	2.50449	-0.687973
0.119149	2.46966	-0.644727
0.119216	2.43769	-0.601482
0.119283	2.40856	-0.550451
0.119349	2.38279	-0.513824
0.119416	2.35941	-0.442548
0.119483	2.34074	-0.404026
0.119549	2.32458	-0.355413
0.119616	2.31161	-0.315363
0.119683	2.30124	-0.281267
0.119749	2.29311	-0.27434
0.119816	2.28539	-0.281818
0.119883	2.27712	-0.284622
0.119949	2.26862	-0.287426
0.120016	2.25986	-0.275826
0.120083	2.25181	-0.298876
0.120149	2.24215	-0.346061
0.120216	2.2293	-0.393246
0.120283	2.21325	-0.452032
0.120349	2.19328	-0.510817
0.120416	2.1694	-0.539285
0.120483	2.14363	-0.567752
0.120549	2.11598	-0.586489
0.120616	2.08708	-0.605225
0.120683	2.05693	-0.623961
0.120749	2.0255	-0.642697
0.120816	1.99282	-0.613888
0.120883	1.9621	-0.570675
0.120949	1.93435	-0.515861
0.121016	1.91035	-0.461048
0.121083	1.8901	-0.417834
0.121149	1.87287	-0.374621
0.121216	1.85866	-0.345812
0.121283	1.84651	-0.302598
0.12135	1.83738	-0.259385
0.121416	1.83131	-0.192762
0.121483	1.82987	-0.208235
0.12155	1.82759	-0.238112
0.121616	1.82352	-0.256356
0.121683	1.81842	-0.274601
0.12175	1.81228	-0.30725
0.121816	1.80413	-0.344572
0.121883	1.79366	-0.381894
0.12195	1.78086	-0.416444
0.122016	1.76592	-0.450994
0.122083	1.74885	-0.508953
0.12215	1.72809	-0.48759
0.122216	1.70893	-0.45844
0.122283	1.69189	-0.434305
0.12235	1.67667	-0.402383
0.122416	1.66381	-0.375109
0.122483	1.653	-0.343162
0.12255	1.64457	-0.311215
0.122616	1.63856	-0.296445
0.122683	1.63383	-0.281675
0.12275	1.63038	-0.266905
0.122816	1.62814	-0.249362
0.122883	1.62732	-0.239605
0.12295	1.62737	-0.236467
0.123016	1.62789	-0.258657
0.123083	1.62722	-0.2762
0.12315	1.62567	-0.293742
0.123216	1.62327	-0.311285
0.123283	1.62003	-0.328827
0.12335	1.61591	-0.347929
0.123416	1.61082	-0.284936
0.123483	1.6102	-0.207538
0.12355	1.61501	-0.127368
0.123616	1.62544	-0.0600755
0.123683	1.64061	0.0247597
0.12375	1.6617	0.109595
0.123817	1.68869	0.19443
0.123883	1.72159	0.262089
0.12395	1.75927	0.329779
0.124017	1.80176	0.39903
0.124083	1.84923	0.388957
0.12415	1.89643	0.342257
0.124217	1.9409	0.280214
0.124283	1.98161	0.223262
0.12435	2.01889	0.162506
0.124417	2.05248	0.10175
0.124483	2.08227	0.0409943
0.12455	2.1082	-0.00258487
0.124617	2.13144	-0.0621281
0.124683	2.15092	-0.140749
0.12475	2.16535	-0.222142
0.124817	2.17453	-0.297713
0.124883	2.17886	-0.303166
0.12495	2.18295	-0.28329
0.125017	2.18847	-0.25961
0.125083	2.19565	-0.191036
0.12515	2.20745	-0.0986668
0.125217	2.22544	0.00810703
0.125283	2.25057	0.132372
0.12535	2.28399	0.275715
0.125417	2.32696	0.419058
0.125483	2.37947	0.570044
0.12555	2.44203	0.661321
0.125617	2.51065	0.725159
0.125683	2.58353	0.78449
0.12575	2.66034	0.791141
0.125817	2.73759	0.762364
0.125883	2.81285	0.71915
0.12595	2.88511	0.674377
0.126017	2.95419	0.6152
0.126083	3.0191	0.570459
0.12615	3.08079	0.526024
0.126217	3.13927	0.469345
0.126284	3.19371	0.416611
0.12635	3.24437	0.35398
0.126417	3.29064	0.299134
0.126484	3.33305	0.241516
0.12655	3.37141	0.199862
0.126617	3.40677	0.177286
0.126684	3.44037	0.154709
0.12675	3.4722	0.119692
0.126817	3.50144	0.0355797
0.126884	3.52481	-0.048533
0.12695	3.54232	-0.141097
0.127017	3.55341	-0.264151
0.127084	3.55603	-0.411001
0.12715	3.54862	-0.55785
0.127217	3.53117	-0.724963
0.127284	3.50233	-0.911153
0.12735	3.46085	-1.12463
0.127417	3.40492	-1.34574
0.127484	3.33404	-1.49427
0.12755	3.25304	-1.6185
0.127617	3.16358	-1.72381
0.127684	3.0669	-1.77645
0.12775	2.96652	-1.79366
0.127817	2.86486	-1.79646
0.127884	2.76289	-1.82094
0.12795	2.65916	-1.83101
0.128017	2.55464	-1.7994
0.128084	2.45212	-1.73766
0.12815	2.35359	-1.67656
0.128217	2.25901	-1.61095
0.128284	2.16871	-1.53544
0.12835	2.08338	-1.46772
0.128417	2.00253	-1.39722
0.128484	1.92634	-1.32673
0.12855	1.85477	-1.29792
0.128617	1.78508	-1.26911
0.128684	1.71727	-1.2259
0.128751	1.65228	-1.20716
0.128817	1.5885	-1.20283
0.128884	1.52494	-1.1985
0.128951	1.46162	-1.20857
0.129017	1.39761	-1.21864
0.129084	1.33297	-1.24312
0.129151	1.26674	-1.26326
0.129217	1.19924	-1.26326
0.129284	1.1318	-1.25039
0.129351	1.0653	-1.30019
0.129417	0.99554	-1.34999
0.129484	0.922536	-1.40443
0.129551	0.845971	-1.51687
0.129617	0.761971	-1.6437
0.129684	0.669575	-1.77054
0.129751	0.568753	-1.89737
0.129817	0.459495	-2.00254
0.129884	0.343248	-2.07456
0.129951	0.222212	-2.17386
0.130017	0.0945703	-2.23497
0.130084	-0.0371363	-2.29607
0.130151	-0.172908	-2.35253
0.130217	-0.312442	-2.46904
0.130284	-0.459722	-2.57115
0.130351	-0.61379	-2.67326
0.130417	-0.774655	-2.7725
0.130484	-0.942082	-2.84733
0.130551	-1.11444	-2.90775
0.130617	-1.29077	-2.96817
0.130684	-1.47107	-3.01852
0.130751	-1.65466	-3.06887
0.130817	-1.84157	-3.11922
0.130884	-2.03179	-3.06594
0.130951	-2.21846	-3.00979
0.131017	-2.4015	-2.95364
0.131084	-2.58091	-2.87441
0.131151	-2.75516	-2.79805
0.131217	-2.92447	-2.74869
0.131284	-3.09059	-2.65105
0.131351	-3.25031	-2.56647
0.131418	-3.40449	-2.47723
0.131484	-3.55279	-2.35883
0.131551	-3.69324	-2.22602
0.131618	-3.82487	-2.09607
0.131684	-3.94778	-1.87441
0.131751	-4.05585	-1.6787
0.131818	-4.15081	-1.50173
0.131884	-4.23388	-1.28336
0.131951	-4.30229	-1.09444
0.132018	-4.35801	-0.89246
0.132084	-4.40015	-0.695129
0.132151	-4.42903	-0.423337
0.132218	-4.43969	-0.151544
0.132284	-4.43214	0.120248
0.132351	-4.40638	0.297468
0.132418	-4.36866	0.506361
0.132484	-4.31684	0.759994
0.132551	-4.24793	0.999223
0.132618	-4.16291	1.21962
0.132684	-4.06302	1.44002
0.132751	-3.94825	1.66042
0.132818	-3.8186	1.77718
0.132884	-3.68096	1.87668
0.132951	-3.53645	1.97617
0.133018	-3.38505	2.05259
0.133084	-3.22833	2.09733
0.133151	-3.06837	2.09551
0.133218	-2.90825	2.09369
[truncated: 13,001 more rows]

## Sheet: Figure 7 c
Time	Mean eye motion amplitude (µm)
13:54:00	6.13682
16:12:00	6.89989
17:19:00	6.64339
18:39:00	5.49534
19:43:00	5.98491
20:59:00	6.11643
22:13:00	5.99312
23:13:00	6.44417
00:28:00	3.79168

## Sheet: Figure 7 d
Time
13:54:00	Frequency(Hz)	0	1.00013	2.00027	3.0004	4.00053	5.00067	6.0008	7.00093	8.00107	9.0012	10.0013	11.0015	12.0016	13.0017	14.0019	15.002	16.0021	17.0023	18.0024	19.0025	20.0027	21.0028	22.0029	23.0031	24.0032	25.0033	26.0035	27.0036	28.0037	29.0039	30.004	31.0041	32.0043	33.0044	34.0045	35.0047	36.0048	37.0049	38.0051	39.0052	40.0053	41.0055	42.0056	43.0057	44.0059	45.006	46.0061	47.0063
	Magnitude(a.u.)	14.8951	21.7281	55.5681	85.0536	65.3307	52.2661	58.0486	62.5352	42.4256	143.641	87.4608	86.4243	130.27	67.9021	51.6325	60.4083	18.6606	213.905	12.4104	139.813	115.063	114.644	187.461	124.555	38.3573	197.862	52.1776	111.064	184.841	44.7948	227.279	198.888	22.8323	26.0374	178.468	147.494	65.5984	202.489	231.638	168.27	76.3387	292.884	95.7571	293.432	233.995	240.24	164.837	211.897
16:12:00	Frequency(Hz)	0	1.00013	2.00027	3.0004	4.00053	5.00067	6.0008	7.00093	8.00107	9.0012	10.0013	11.0015	12.0016	13.0017	14.0019	15.002	16.0021	17.0023	18.0024	19.0025	20.0027	21.0028	22.0029	23.0031	24.0032	25.0033	26.0035	27.0036	28.0037	29.0039	30.004	31.0041	32.0043	33.0044	34.0045	35.0047	36.0048	37.0049	38.0051	39.0052	40.0053	41.0055	42.0056	43.0057	44.0059	45.006	46.0061	47.0063
	Magnitude(a.u.)	39.9109	73.7557	52.8383	126.81	72.7325	32.4266	122.411	76.6547	157.969	96.194	40.3128	79.6413	58.6741	298.997	220.917	72.634	52.5312	278.415	125.909	186.748	78.1214	141.342	11.6824	279.209	118.206	151.155	158.615	191.401	392.892	403.568	256.782	448.914	164.038	191.159	262.257	139.717	302.093	65.4996	76.2413	74.4834	112.968	261.907	143.055	165.293	327.548	285.38	135.032	452.462
17:19:00	Frequency(Hz)	0	1.00013	2.00027	3.0004	4.00053	5.00067	6.0008	7.00093	8.00107	9.0012	10.0013	11.0015	12.0016	13.0017	14.0019	15.002	16.0021	17.0023	18.0024	19.0025	20.0027	21.0028	22.0029	23.0031	24.0032	25.0033	26.0035	27.0036	28.0037	29.0039	30.004	31.0041	32.0043	33.0044	34.0045	35.0047	36.0048	37.0049	38.0051	39.0052	40.0053	41.0055	42.0056	43.0057	44.0059	45.006	46.0061	47.0063
	Magnitude(a.u.)	21.3841	57.576	65.2123	44.889	25.7442	44.9999	54.6594	57.436	29.9205	51.7258	117.595	61.9347	94.4657	66.5645	108.144	85.6951	94.6603	79.2714	132.885	179.504	70.6368	93.3959	145.219	27.3187	73.1785	84.19	93.7908	69.9202	35.9407	44.5047	81.3682	44.6072	158.718	261.614	131.699	257.329	177.96	123.097	106.254	229.663	222.609	199.266	324.451	280.887	199.581	386.728	139.199	155.864
18:39:00	Frequency(Hz)	0	1.00013	2.00027	3.0004	4.00053	5.00067	6.0008	7.00093	8.00107	9.0012	10.0013	11.0015	12.0016	13.0017	14.0019	15.002	16.0021	17.0023	18.0024	19.0025	20.0027	21.0028	22.0029	23.0031	24.0032	25.0033	26.0035	27.0036	28.0037	29.0039	30.004	31.0041	32.0043	33.0044	34.0045	35.0047	36.0048	37.0049	38.0051	39.0052	40.0053	41.0055	42.0056	43.0057	44.0059	45.006	46.0061	47.0063
	Magnitude(a.u.)	22.3964	66.1346	58.6988	62.6459	5.58649	77.924	31.2763	75.7939	18.3138	59.4156	76.8243	103.2	74.1046	60.719	104.007	23.7323	63.3336	57.1014	195.983	76.0428	47.5939	80.326	104.148	46.474	52.0735	115.726	103.788	93.0093	148.298	327.034	221.88	89.3964	229.022	158.6	48.6111	121.057	212.553	112.239	45.6814	141.701	67.1808	122.997	63.471	54.1089	155.123	113.867	276.222	263.802
19:43:00	Frequency(Hz)	0	1.00013	2.00027	3.0004	4.00053	5.00067	6.0008	7.00093	8.00107	9.0012	10.0013	11.0015	12.0016	13.0017	14.0019	15.002	16.0021	17.0023	18.0024	19.0025	20.0027	21.0028	22.0029	23.0031	24.0032	25.0033	26.0035	27.0036	28.0037	29.0039	30.004	31.0041	32.0043	33.0044	34.0045	35.0047	36.0048	37.0049	38.0051	39.0052	40.0053	41.0055	42.0056	43.0057	44.0059	45.006	46.0061	47.0063
	Magnitude(a.u.)	14.0102	40.6629	91.6665	98.0541	169.518	62.0287	26.1233	56.8546	113.555	65.8839	69.7856	43.245	46.0489	50.5818	170.811	81.1639	60.4629	134.474	130.107	174.757	70.6705	17.158	38.0109	52.986	224.746	75.1812	56.6738	49.3777	154.042	116.403	203.351	70.3414	136.524	132.677	242.553	45.7851	194.995	118.283	165.013	320.8	165.804	303.849	57.5858	112.715	199.57	349.715	287.434	303.868
20:59:00	Frequency(Hz)	0	1.00013	2.00027	3.0004	4.00053	5.00067	6.0008	7.00093	8.00107	9.0012	10.0013	11.0015	12.0016	13.0017	14.0019	15.002	16.0021	17.0023	18.0024	19.0025	20.0027	21.0028	22.0029	23.0031	24.0032	25.0033	26.0035	27.0036	28.0037	29.0039	30.004	31.0041	32.0043	33.0044	34.0045	35.0047	36.0048	37.0049	38.0051	39.0052	40.0053	41.0055	42.0056	43.0057	44.0059	45.006	46.0061	47.0063
	Magnitude(a.u.)	46.0513	77.7681	42.4421	86.9025	116.66	51.4887	37.2014	19.9095	35.0148	22.8545	92.6174	66.0146	48.2492	36.5444	39.6918	93.9088	79.4846	55.2489	53.2496	38.2432	54.6461	73.7835	95.8078	121.069	96.9835	48.6242	116.27	29.0421	44.9851	135.99	36.5738	113.649	325.774	140.48	207.178	166.689	202.92	145.234	51.2141	255.89	176.096	37.0096	127.684	232.646	515.808	180.444	48.0195	232.551
22:13:00	Frequency(Hz)	0	1.00013	2.00027	3.0004	4.00053	5.00067	6.0008	7.00093	8.00107	9.0012	10.0013	11.0015	12.0016	13.0017	14.0019	15.002	16.0021	17.0023	18.0024	19.0025	20.0027	21.0028	22.0029	23.0031	24.0032	25.0033	26.0035	27.0036	28.0037	29.0039	30.004	31.0041	32.0043	33.0044	34.0045	35.0047	36.0048	37.0049	38.0051	39.0052	40.0053	41.0055	42.0056	43.0057	44.0059	45.006	46.0061	47.0063
	Magnitude(a.u.)	25.5192	30.1556	39.4722	29.9658	49.0332	78.0448	81.6043	55.7471	111.716	67.3776	26.5654	49.1204	12.7514	59.8303	68.4128	119.556	152.9	119.107	102.949	8.56896	88.3268	190.654	67.7222	15.9587	159.141	104.671	42.2286	31.1575	178.063	113.897	168.21	63.4344	167.007	40.1891	188.497	167.86	192.785	66.8697	127.16	73.7648	108.302	191.169	332.204	113.798	325.651	76.8545	205.78	224.308
23:13:00	Frequency(Hz)	0	1.00013	2.00027	3.0004	4.00053	5.00067	6.0008	7.00093	8.00107	9.0012	10.0013	11.0015	12.0016	13.0017	14.0019	15.002	16.0021	17.0023	18.0024	19.0025	20.0027	21.0028	22.0029	23.0031	24.0032	25.0033	26.0035	27.0036	28.0037	29.0039	30.004	31.0041	32.0043	33.0044	34.0045	35.0047	36.0048	37.0049	38.0051	39.0052	40.0053	41.0055	42.0056	43.0057	44.0059	45.006	46.0061	47.0063
	Magnitude(a.u.)	39.5122	75.7816	23.6018	18.8777	11.8235	81.9504	30.8897	57.1569	20.5709	51.4923	38.4589	39.0096	58.0898	30.2447	27.2781	79.5878	87.7537	41.7347	84.0152	94.6073	79.6776	51.5148	42.9498	93.3013	114.371	170.758	110.036	59.1878	170.932	131.273	169.701	88.5274	148.379	48.2998	173.299	170.778	237.239	354.126	193.749	322.508	233.77	86.4647	199.905	232.058	321.828	78.7847	265.502	99.1684
00:28:00	Frequency(Hz)	0	1.00013	2.00027	3.0004	4.00053	5.00067	6.0008	7.00093	8.00107	9.0012	10.0013	11.0015	12.0016	13.0017	14.0019	15.002	16.0021	17.0023	18.0024	19.0025	20.0027	21.0028	22.0029	23.0031	24.0032	25.0033	26.0035	27.0036	28.0037	29.0039	30.004	31.0041	32.0043	33.0044	34.0045	35.0047	36.0048	37.0049	38.0051	39.0052	40.0053	41.0055	42.0056	43.0057	44.0059	45.006	46.0061	47.0063
	Magnitude(a.u.)	26.5186	38.5064	51.9518	29.8486	12.6783	2.81747	32.4677	25.7994	22.8996	9.83219	33.0405	44.0031	33.4441	43.9129	49.9529	60.3842	57.9385	24.5903	9.63687	75.0417	76.7981	42.2225	32.2998	42.2631	23.3908	80.1325	76.8015	91.7749	103.673	66.6782	99.2788	87.5219	23.4593	52.6649	48.7257	110.457	220.496	149.599	92.6585	7.08586	72.0541	44.8309	91.7739	88.9187	227.997	112.3	125.09	91.8272
[truncated: 5,000 more columns]

## Sheet: Figure 8 a
Time stamp (min)	Mean eye motion velocity (mm/s)
Baseline	0.757004
15	0.0140134
16	0.0126306
17	0.0171298
17	0.0147787
18	0.0447915
19	0.0142513
21	0.0148446
23	0.0159746
25	0.0167832
27	0.0176798
29	0.0141222
31	0.0177706
33	0.0255554
35	0.0145265
37	0.0148358
40	0.0200695
41	0.0191683
43	0.0137528
45	0.0174053
47	0.0217486
49	0.0154479
51	0.0144338
53	0.0216567
55	0.0207259
57	0.0208194
59	0.0207858
61	0.0214654
63	0.0279228
65	0.0324692
67	0.0230328
69	0.0197082
71	0.0193541
73	0.0431392
75	0.114746
77	0.220338
79	0.3077
83	0.379412
85	0.183476
87	0.215426
88	0.293433
90	0.366173
91	0.242692
91	0.00790698
94	0.232449
95	0.160751
95	0.26628
97	0.607317
99	0.337621
100	0.0590223
101	0.31596
106	0.340653
107	0.230514
109	0.231702

## Sheet: Figure 8 b
	Eye mtoion velocity (mm/s)
Time(s) Time stamp (min)	Baseline	15	16	17	17	18	19	21	23	25	27	29	31	33	35	37	40	41	43	45	47	49	51	53	55	57	59	61	63	65	67	69	71	73	75	77	79	83	85	87	88	90	91	91	94	95	95	97	99
0	0.0108063	0.000247625	-0.0548711	0	0.0011119	0.00826685	0.000738341	0	-0.297915	0.0182625	0.000165278	-0.000204185	0.000665648	-0.0277543	0.00209918	-0.0145299	0.326077	0.000566042	0	0	0.00187086	0.000127689	-0.000131345	-0.000655409	-0.000615041	0	-0.081825	-0.00291914	-0.0400731	-0.00177886	0.000501101	-0.00125202	-0.000210328	-0.00351721	0	-0.0412415	0.021423	-0.225295	0.190145	0.00348182	0.0223905	-0.011271	0.0927178	0	-1.33585	0.0264381	0.19424	0.144509	-0.0498544
6.66756e-05	0.00953496	0.000218493	-0.065063	0	0.000981088	0.00729428	0.000651477	0	-0.262867	0.016114	0.000145834	-0.000180163	0.000587336	-0.0244891	0.00185222	-0.0128205	0.0419911	0.000499449	0	0	0.00165076	0.000112666	-0.000115893	-0.000578302	-0.000542683	0	-0.0721985	-0.00257571	-0.0353587	-0.00156959	0.000442148	-0.00110472	-0.000185583	-0.00310342	0	-0.0363896	0.243023	-0.198789	0.167775	-0.242651	0.0197564	0.0128805	0.0818099	0	-1.20819	0.0233277	0.171388	0.127508	-0.0439892
0.000133351	0.0824617	0.000194216	-0.0578337	1.66533e-15	0.000872078	0.0064838	0.000579091	0	-0.233659	0.0143236	0.00012963	-0.000160145	0.000522077	-0.0217681	0.00164642	-0.011396	0.0373255	0.000443955	0	-3.33067e-15	0.00146734	0.000100148	-0.000103016	-0.000514047	-0.000482385	0	-0.0641764	-0.00228952	-0.0314299	-0.00139519	0.00039302	-0.000981977	-0.000164963	-0.0027586	0	-0.0323463	0.216021	-0.176702	0.149134	-0.21569	0.0175612	0.0418411	0.0727199	0	-1.07395	0.0207358	0.152345	0.113341	-0.0391015
0.000200027	0.0737816	0.000173772	-0.051746	0	0.00078028	0.0058013	0.000518134	4.16334e-16	-0.209063	0.0128158	0.000115985	-0.000143287	0.000467121	-0.0194767	0.00147311	-0.0101964	0.0333965	0.000397222	0	0	0.00131289	8.9606e-05	-9.2172e-05	-0.000459936	-0.000431607	0	-0.057421	-0.00204852	-0.0425324	-0.00124833	0.00035165	-0.000878611	-0.000147598	-0.0067767	0	-0.0289414	0.193282	-0.224543	0.133435	-0.192986	0.0157127	0.0374367	-0.0377249	0	-0.960899	0.0185531	0.136308	0.10141	-0.0349856
0.000266702	0.0664034	0.000156395	-0.0465714	0	0.000702252	0.00522117	0.000466321	0	-0.188157	0.0115342	0.000104386	-0.000128959	0.000420409	-0.0175291	0.0013258	-0.00917676	0.0300568	0.0003575	0	0	0.0011816	8.06454e-05	-8.29548e-05	-0.000413943	-0.000388447	0	0.0956254	-0.00184367	-0.0935143	-0.00112349	0.000316485	-0.00079075	-0.000132839	-0.00609903	0	-0.0260473	0.173954	-0.202089	0.120092	-0.173687	0.0141414	0.0336931	0.174913	0	-0.864809	-0.134573	0.262224	0.091269	-0.031487
0.000333378	0.0600793	0.0001415	-0.042136	0	0.000635371	0.00472391	0.000421909	-4.16334e-16	-0.170237	0.0104357	9.44448e-05	-0.000116677	0.00038037	-0.0158596	0.00119953	-0.00830279	-0.139517	0.000323453	0	0	0.00106907	7.29649e-05	-7.50544e-05	-0.00037452	-0.000351452	0	0.0865182	-0.00166808	-0.0846082	-0.00101649	0.000286343	-0.00071544	-0.000120187	-0.00551817	0	-0.0235666	0.157387	-0.182842	0.108654	-0.157146	0.0127946	0.0304842	0.251255	0	-0.782446	-0.143899	0.23725	0.0825767	-0.0284882
0.000400053	0.244495	0.000128636	-0.0383055	0	0.00057761	0.00429447	0.000383554	0	-0.154761	0.00948703	8.58589e-05	-0.00010607	0.000345791	-0.0144178	0.00109048	-0.00754799	-0.126833	0.000294048	-1.66533e-15	-0.00573781	0.000971877	6.63317e-05	-6.82313e-05	-0.000340472	-0.000319502	-1.66533e-15	0.0971237	-0.00151644	-0.0769165	-0.000924085	0.000260312	-0.0006504	-0.000109261	-0.00501652	0	-0.0214242	0.143079	-0.16622	0.0987768	-0.189901	0.0116315	0.0277129	0.228414	4.16334e-16	-0.711315	-0.130817	0.215682	0.0750697	-0.0258984
0.000466729	0.223234	0.000117451	-0.0349746	0.00967938	0.000527383	0.00392103	0.000350201	-4.16334e-16	-0.141304	0.00866207	7.83929e-05	-9.68465e-05	0.000315722	-0.0131641	0.00099566	-0.0112811	-0.115804	0.000268478	0	-0.00523887	0.0018611	-0.00260424	-6.22981e-05	-0.000310866	-0.000291719	0	0.0886782	-0.00138457	-0.0702281	-0.00084373	0.000237676	-0.000593844	0.00428969	-0.0045803	6.66134e-15	-0.0195612	0.130637	-0.151766	0.0901875	-0.173388	0.01062	0.0253031	0.208551	0	-0.649461	-0.149307	0.196927	0.0685419	-0.0236464
0.000533404	0.204632	0.000107663	-0.03206	0.00887276	0.000483435	0.00359428	0.000321018	0	-0.129528	0.00794023	7.18602e-05	-8.87759e-05	0.00974392	-0.0120671	0.000912688	-0.010341	-0.106154	0.000246105	0	-0.0048023	0.00170601	-0.00238722	-5.71066e-05	-0.000284961	-0.0157773	0	0.0812883	-0.00126919	-0.0643758	-0.000773419	0.00021787	-0.000544357	0.00393221	-0.012208	-6.66134e-15	-0.0179311	-0.0543037	0.0156869	0.0826719	-0.276963	0.00973502	0.0231945	0.191172	0	-0.59534	-0.23731	0.180517	0.0628301	-0.0216758
0.00060008	0.188261	9.905e-05	-0.0294952	0.00816294	0.00044476	0.00330674	0.000295336	-4.16334e-16	-0.119166	0.00730501	6.61114e-05	-8.16739e-05	0.00896441	-0.0111017	0.000839673	-0.00951372	-0.0976617	0.000226417	0	-0.00441811	0.00156953	-0.00219624	-5.25381e-05	-0.000262164	-0.0145151	1.66533e-15	0.0747852	-0.0225583	-0.0592257	-0.000711546	0.00020044	-0.000500808	0.00361764	-0.0153932	-3.33067e-15	-0.0164966	-0.126673	0.0144319	0.0760581	-0.254806	0.00895622	0.0213389	0.175878	0	-1.25053	-0.218325	0.166075	0.0578037	-0.0199418
0.000666756	0.173779	9.14308e-05	-0.0272263	0.00753502	0.000410548	0.00305237	0.000272618	0	-0.11	0.00674309	6.10259e-05	-7.53913e-05	0.00827484	-0.0102478	0.000775083	-0.00878189	-0.0901493	0.000209	0	-0.00407826	0.0014488	-0.0020273	-4.84967e-05	-0.000241997	-0.0133985	0	0.0690325	-0.0144909	-0.0546699	-0.000656811	0.000185022	-0.000462285	0.00333936	-0.0142091	0	-0.0152276	-0.116929	0.173987	0.0702075	-0.235205	0.00826728	0.0196975	0.162349	0	-1.15434	-0.201531	0.1533	0.0533573	-0.0184078
0.000733431	0.160907	8.46582e-05	-0.0252096	0.0100218	0.000380137	0.00282627	0.000252424	-4.16334e-16	-0.101851	0.0062436	5.65054e-05	-6.98067e-05	0.00766189	-0.00948866	0.000717669	-0.00813138	-0.0834715	0.000193519	0	-0.00377616	0.00134148	-0.00187713	-4.49043e-05	-0.000224072	-0.012406	1.66533e-15	0.0817697	-0.0134175	-0.0506203	-0.000608159	0.000171317	-0.000428041	0.003092	-0.0131566	-3.33067e-15	0.0230995	-0.108267	0.161099	0.065007	-0.217783	0.00765489	0.0182384	0.150323	-4.16334e-16	-1.06883	-0.186603	0.141945	0.0494049	-0.0170442
0.000800107	0.149414	7.86111e-05	-0.0234089	0.00930593	0.000352984	0.0026244	0.000234394	0	-0.0945763	0.00579763	5.24693e-05	-0.0358151	0.00711461	-0.0088109	0.000666407	-0.00755057	-0.0775093	0.000179696	0	-0.00350644	0.00124566	-0.00174305	-4.16969e-05	-0.000208066	-0.0115199	0	0.075929	-0.0124591	-0.0470045	-0.000564719	0.00015908	-0.000397467	0.00287114	-0.0122169	0	0.0214496	-0.100534	0.149592	0.0603636	-0.202227	0.00710811	0.0169357	0.139586	0	-0.992484	-0.173274	0.131806	0.0458759	-0.0158268
0.000866782	0.139109	7.31897e-05	-0.0217945	0.00866414	0.0155054	0.0024434	0.000218229	0	-0.0880538	0.00539779	4.88508e-05	-0.0333451	0.00662395	-0.00820325	0.000620448	-0.00702984	-0.239532	-0.036989	0	-0.00326461	-0.00226828	-0.00162284	-3.88212e-05	-0.000193717	-0.0107254	1.66533e-15	0.0706926	-0.0115999	-0.0437629	-0.000525773	0.000148109	-0.000370055	0.00267313	-0.0113743	-3.33067e-15	0.0199703	-0.0936007	0.28332	0.0562006	-0.18828	0.0066179	0.0157677	0.129959	-4.16334e-16	-0.924037	-0.307555	0.122716	-0.42272	-0.0147353
0.000933458	0.129835	6.83104e-05	-0.0203415	0.00808653	0.0144717	0.00228051	0.00020368	0	-0.0821836	0.00503794	4.5594e-05	-0.0311221	0.00618235	-0.00765637	0.00171175	-0.0090348	-0.223563	-0.0345231	0	-0.00304697	-0.00211706	-0.00151465	-3.62331e-05	-0.000180803	-0.0100104	0	0.0659797	-0.00962365	-0.0408453	-0.000490721	0.000138235	-0.00631062	0.00249492	-0.010616	0	0.0186389	0.0207344	0.264432	0.0524539	-0.175728	0.0061767	0.0147165	0.121295	0	-0.862434	-0.287051	0.114535	-0.394539	-0.00700139
0.00100013	0.210698	0.001981	-0.0396376	0.0101613	0.0235661	0.0661348	0.00590673	0	-0.263023	0.00974002	0.00132223	-0.0350004	0.0128888	-0.0176839	0.0179261	-0.0174628	-0.186008	-0.0356159	0	-0.0189628	0.0123997	-0.00102151	-0.00105076	-0.00524328	-0.0173282	0	0.0764166	-0.0125085	-0.0815709	-0.0142309	0.00133627	-0.0159814	0.00168262	-0.0143725	0	-0.0880908	0.0441671	0.171506	0.0750978	-0.266302	0.0293593	-0.0460638	0.250487	0	-1.41506	-0.30865	0.413317	-0.342279	-0.0488522
0.00106681	0.189034	0	-0.0408135	0.0101613	0.0146709	0	0	4.16334e-16	-0.263023	0.00974002	2.08167e-16	-0.0333669	0.00756361	-0.0157193	0.00113267	-0.0116239	-0.201344	-0.035314	0	-0.0189628	-0.00256723	-0.00204302	0	-2.498e-15	-0.0124079	-1.66533e-15	0.0847279	-0.0138822	-0.0815709	0	0.00133627	-0.0150734	0.00336524	-0.0148019	3.33067e-15	-0.0353678	-0.0950763	0.236421	0.0750978	-0.264445	0.0499217	0.018235	0.259854	4.16334e-16	-1.36195	-0.3367	0.205179	-0.342279	-0.0864573
0.00113348	0.189034	-1.66533e-15	-0.0408135	0.0101613	0.0146709	0	0	0	-0.263023	0.00974002	0	-0.114481	0.00756361	-0.0157193	0.00113267	-0.0116239	-0.201344	-0.035314	1.66533e-15	-0.0189628	-0.00256723	-0.00204302	0	0	-0.0124079	0	0.0847279	-0.0138822	-0.0815709	0	0.00133627	-0.041553	0.00336524	-0.0148019	3.33067e-15	0.0160399	-0.0950763	0.408318	0.0750978	-0.264445	0.0499217	0.0311695	0.259854	0	-1.36195	-0.3367	0.205179	-0.364418	-0.0864573
0.00120016	0.189034	0	-0.0408135	0.0101613	0.0146709	0	-4.16334e-16	0	-0.263023	0.00974002	0	-0.114481	0.025127	-0.0157193	0.00113267	-0.0116239	-0.201344	-0.035314	0	-0.0189628	-0.00256723	-0.00204302	0	0	-0.0124079	-1.66533e-15	0.0847279	-0.0138822	-0.0815709	0	-0.0412137	-0.041553	0.00336524	-0.0148019	0	0.0160399	-0.203171	0.408318	0.0750978	-0.264445	0.0499217	0.0311695	0.259854	4.16334e-16	-1.36195	-0.381667	0.205179	-0.369414	-0.0598045
0.00126684	0.189034	0	-0.0408135	0.0101613	0.0146709	0	0	4.16334e-16	-0.147139	0.00974002	2.08167e-16	-0.128843	0.025127	-0.0165173	0.00113267	-0.0116239	-0.230938	-0.035314	0	-0.0189628	-0.00256723	-0.00204302	0	0	-0.0124079	0	0.105263	-0.0138822	-0.0815709	-1.66533e-15	-0.0708456	-0.041553	0.00336524	-0.0148019	0	0.0160399	-0.203171	0.547561	0.139243	-0.264445	0.0962652	0.0311695	0.259854	-4.16334e-16	-1.36195	-0.393577	0.205179	-0.456154	-0.199048
0.00133351	0.189034	0.00274274	-0.0408135	0.0101613	0.0146709	0	0	0	-0.147139	0.00974002	0	-0.128843	0.025127	-0.0165173	0.00113267	-0.0116239	-0.230938	-0.035314	0	-0.0189628	-0.00256723	-0.00204302	0	-8.32667e-16	-0.0124079	0	0.105263	-0.0138822	-0.0815709	0.00030657	-0.0708456	-0.041553	0.00336524	-0.0148019	3.33067e-15	0.0160399	-0.203171	0.547561	0.139243	-0.264445	0.0987248	0.0311695	0.259854	0	-1.36195	-0.346496	0.205179	-0.456154	-0.199048
0.00140019	0.189034	0.00274274	-0.0408135	0.0101613	0.0146709	0	0	0	-0.147139	0.00974002	2.08167e-16	-0.128843	0.025127	-0.0165173	0.00113267	-0.0116239	-0.230938	-0.035314	0	-0.0189628	-0.00256723	-0.00204302	0	0	-0.0124079	0	0.105263	-0.0138822	-0.0815709	0.00030657	-0.0708456	-0.041553	0.00336524	-0.0148019	6.66134e-15	0.0160399	-0.203171	0.547561	0.141345	-0.264445	0.0987248	0.0311695	0.259854	0	-1.36195	-0.346496	0.205179	-0.456154	-0.199048
0.00146686	0.189034	0.00274274	-0.0408135	0.0101613	0.0146709	0	0	0	-0.147139	0.00974002	0	-0.128843	0.025127	-0.0165173	0.00113267	-0.0310525	-0.230938	-0.035314	0	-0.0189628	-0.00256723	-0.00204302	0	0	-0.0124079	0	0.105263	-0.0138822	-0.0815709	0.00030657	-0.0708456	-0.041553	0.00336524	-0.0148019	-6.66134e-15	0.0160399	-0.203171	0.547561	0.141345	-0.264445	0.0987248	0.0311695	0.120611	0	-1.36195	-0.487853	0.205179	-0.456154	-0.150727
0.00153354	0.189034	0.00274274	-0.0408135	0.0101613	0.0146709	0	0	4.16334e-16	-0.123779	0.0482952	0	-0.128843	0.025127	-0.0165173	0.00113267	-0.0310525	-0.230938	-0.0359178	0	-0.0189628	-0.00256723	-0.00204302	0	-8.32667e-16	-0.0124079	0	0.105263	-0.0138822	-0.0815709	-0.0185205	-0.0792096	-0.041553	0.00336524	-0.0148019	0	0.0160399	-0.203171	1.06003	0.141345	-0.268159	0.139243	0.0311695	0.120611	0	-1.50119	-0.487853	0.205179	-0.456154	-0.150727
0.00160021	0.189034	0.00274274	-0.0408135	0.0101613	0.0146709	0	0	0	-0.123779	0.0482952	2.08167e-16	-0.128843	0.025127	-0.0165173	0.00113267	-0.0963494	-0.230938	-0.0359178	0	-0.0420445	-0.00256723	-0.00204302	2.08167e-16	0	-0.0124079	-0.03713	0.105263	-0.0111348	-0.0459503	0.0284618	-0.0792096	-0.041553	0.00336524	-0.0148019	0	0.0160399	-0.203171	1.06003	0.141345	-0.312984	0.139243	0.0311695	0.120611	0	-1.50119	-0.487853	0.205179	-0.504471	-0.150727
0.00166689	0.189034	0.00274274	-0.0408135	0.0101613	0.0146709	0	0	0	-0.123779	0.0482952	0	-0.128843	0.025127	-0.0165173	0.00113267	-0.0847255	-0.230938	-0.0359178	0	-0.0420445	-0.00256723	-0.00204302	-2.08167e-16	0	-0.0124079	0.0707052	0.105263	-0.0111348	-0.0459503	0.0284618	-0.0792096	-0.041553	0.00336524	-0.0148019	0	0.0334793	-0.203171	1.06003	0.141345	-0.312984	0.139243	0	0.120611	0	-1.50119	-0.487853	0.205179	-0.504471	-0.150727
0.00173356	0.189034	0.00274274	-0.0408135	0.0101613	0.0146709	0	0	0	-0.123779	0.0482952	0	-0.128843	0.025127	-0.0165173	0.00113267	-0.0847255	-0.230938	-0.0359178	0	-0.0420445	-0.00256723	-0.00204302	0.00427325	-8.32667e-16	-0.0124079	0.0707052	0.105263	-0.0111348	-0.0459503	0.0284618	-0.0792096	-0.041553	0.00336524	-0.0148019	0	0.0334793	-0.203171	1.06003	0.141345	-0.312984	0.139243	0	0.120611	0	-1.50119	-0.514021	0.205179	-0.52835	-0.150727
0.00180024	0.183635	0.00274274	-0.0305563	0.0101613	0.0146709	0	0	0	-0.123779	0.0482952	0	-0.133388	0.025127	-0.0165173	0.00113267	-0.0847255	-0.301033	-0.0359178	0	-0.0420445	-0.00256723	-0.00204302	0.00427325	0	-0.0124079	0.0707052	0.105263	-0.0111348	-0.0459503	0.0284618	-0.0792096	-0.041553	0.00336524	-0.0148019	0	0.0334793	-0.203171	1.10003	0.141345	-0.312984	0.139243	0	0.139243	0	-1.50119	-0.531975	0.093031	-0.52835	-0.150727
0.00186692	0.183635	0.00274274	-0.0305563	0.0101613	0.0146709	0	0	0	-0.123779	0.0482952	0	-0.133388	0.025127	-0.0165173	0.00113267	0.0527136	-0.301033	-0.0359178	0	-0.0420445	-0.00256723	-0.00204302	0.00427325	0.0104866	-0.0124079	0.0707052	0.105263	-0.0111348	-0.0367813	0.0146966	-0.0792096	-0.041553	0.00336524	-0.0126045	0	0.0334793	-0.278487	1.23928	0.242798	-0.379402	0.139243	5.32907e-14	0.139243	0	-1.47248	-0.531975	0.093031	-0.582676	-0.197295
0.00193359	0.183635	0.00274274	0	0.0101613	0.0146709	0	0	0	0	0.0482952	0	-0.133388	0.025127	-0.000798017	0.00113267	0.0527136	-0.41773	-0.0359178	0	-0.0420445	-0.00256723	0	0.00427325	0.0104866	-0.0124079	0.0707052	0.105263	-0.0111348	-0.0367813	0.0146966	-0.113985	-0.041553	0.00336524	-0.0126045	0	0.0334793	-0.290729	1.23928	0.242798	-0.379402	0.139243	0	0.139243	0	-0.712933	-0.531975	0.093031	-0.582676	-0.197295
0.00200027	0.183635	0.00274274	0.000823759	0.0101613	0.0146709	0	0	0	0	0.0139805	0	-0.133388	0.025127	-0.000798017	0.00113267	0.0527136	-0.41773	-0.0359178	0	-0.0420445	-0.0850742	0.0177881	0.00427325	0.0104866	-0.0124079	0.0707052	0.148349	-0.0111348	-0.0367813	0.0146966	-0.113985	-0.041553	0.00336524	-0.0126045	0	0.0334793	-0.290729	1.3231	0.140547	-0.379402	0.139243	0	0.139243	0	-0.712933	-0.531975	0.131355	-0.582676	-0.28997
0.00206694	0.183635	0.00274274	0.0102572	0.0101613	0.0146709	0	0	0	0	0.0139805	0	-0.133388	0.025127	-0.000798017	0.00113267	0.0527136	-0.278487	-0.0359178	0	-0.0420445	-0.0850742	0.0177881	0.00427325	0.0104866	-0.0124079	0.0707052	0.148349	-0.0137044	-0.0367813	0.0146966	-0.113985	-0.041553	0.00336524	-0.0126045	0	0.0334793	-0.481658	1.3231	0.140547	-0.240159	0.139243	-0.0129344	0.139243	0	-2.56931	-0.531975	0.131355	-0.582676	-0.28997
0.00213362	0.139243	0.00274274	0.0102572	0.0101613	0.0146709	0	0	0	0	0.0139805	0	-0.133388	0.025127	-0.000798017	0.00113267	0.0527136	-0.278487	-0.0359178	0	-0.0420445	-0.0850742	0.0177881	0.00427325	0.0104866	-0.0124079	0.0707052	0.139243	-0.0137044	-0.0367813	0.0146966	-0.113985	-0.041553	0.00336524	-0.0027287	0	0.0334793	-0.481658	1.3231	0.140547	-0.327749	0.235509	-0.0311695	0.139243	0	-2.56931	-0.531975	0.131355	-0.582676	-0.28997
0.00220029	0.139243	0.00274274	0.0102572	0.0101613	0.0146709	0	0	0	0	0.0139805	0	-0.133388	0.025127	-0.000798017	0.00113267	0.0527136	-0.293392	-0.0359178	0	-0.0420445	-0.0850742	0.0177881	-0.00880393	0.0104866	-0.0124079	0.0707052	0.139243	-0.0137044	-0.0276544	0.0146966	-0.113985	-0.041553	0.00336524	0	0	-0.00484427	-0.481658	1.36518	0.140547	-0.327749	0.235509	-0.0311695	0.204344	0	-2.56931	-0.531975	0.131355	-0.582676	-0.28997
0.00226697	0.278487	0.00274274	0.0102572	0.0101613	0.0146709	0	0	0	0	0.0139805	0	-0.133388	0.025127	-0.000798017	0.00113267	0.0527136	-0.293392	-0.0359178	0	-0.0420445	-0.0850742	0.0177881	-0.00880393	0.0104866	-0.0124079	0.0707052	0.0410405	-0.0137044	0.009169	0.0146966	-0.113985	-0.041553	0.00336524	0	0	-0.00484427	-0.373563	1.36518	0.140547	-0.327749	0.235509	-0.0311695	0.0651004	0	-2.56931	-0.431128	0.0383235	-0.589786	-0.28997
0.00233364	0.278487	0.00274274	0.0102572	0.0101613	0.0146709	0	0	0	6.66134e-15	0.0139805	-2.08167e-16	-0.133388	0.025127	-0.000798017	0.00113267	0.0527136	-0.176694	-0.0359178	0	-0.0420445	-0.0850742	0.0177881	-0.00880393	0.0104866	-0.0124079	0.0707052	0.0410405	-0.0137044	0.0342118	0.0146966	-0.113985	-0.041553	0.00336524	0	0	-0.00484427	-0.373563	1.67092	0.140547	-0.327749	0.235509	-0.0311695	0	0	-2.56931	-0.415629	0.0383235	-0.589786	-0.28997
0.00240032	0.139243	0.00274274	0.0102572	0.0101613	0.0146709	0	0	-4.16334e-16	0	0.0139805	0	-0.133388	0.025127	-0.000798017	0.00113267	0.0527136	-0.176694	-0.0359178	0	-0.0378368	-0.0850742	0.0177881	-0.00880393	0.0104866	-0.0124079	0.0707052	0.0214856	-0.0137044	0.0368234	0.0146966	-0.113985	-0.041553	0.00336524	0	0	-0.00484427	-0.373563	1.67092	0.140547	-0.293251	0.235509	-0.0311695	0	0	-2.56931	-0.415629	0.0383235	-0.525369	-0.28997
0.002467	0.139243	0.00274274	0.0102572	0.0027404	0.0146709	0.00818845	0	0	0	0.025794	0	-0.133388	0.025127	-0.000798017	0.00113267	0.0560788	-0.201606	-0.0359178	0	-0.0378368	-0.0858208	0.0198311	-0.00880393	0.0104866	-0.0124079	0.0707052	0.0214856	-0.0137044	0.0368234	0.0146966	-0.113985	-0.041553	0	0	6.66134e-15	-0.00484427	-0.373563	1.84379	0.031455	-0.293251	0.235509	-0.0311695	1.06581e-13	0	-2.56931	-0.392732	0.0383235	-0.525369	-0.28997
0.00253367	0.182208	0.00274274	0.0102572	0.0027404	0.0146709	0.00818845	0	0	0	0.025794	-2.08167e-16	-0.133388	0.0175634	-0.000798017	0.00113267	0.0560788	-0.201606	-0.0359178	0	-0.0378368	-0.0858208	0.0198311	-0.00880393	0.0104866	0	0.0707052	0.0214856	-0.0137044	0.0368234	0.0146966	-0.113985	-0.041553	0	0.00640754	-6.66134e-15	-0.0405421	-0.23432	1.71994	0.031455	-0.198833	0.235509	-0.0311695	0.0529499	0	-2.56931	-0.312376	0.0383235	-0.525369	-0.429214
0.00260035	0.182208	0.00274274	0.0102572	0.0027404	0.0146709	0.00818845	0	0	0	0.025794	0	-0.15219	0.0175634	-0.000798017	0.00113267	0.0560788	-0.201606	-0.0359178	0	-0.0378368	-0.0858208	0.0198311	-0.00880393	0.0104866	0	0.0707052	0.0214856	0.00412114	0.0368234	0.0146966	-0.114156	-0.041553	0	0.00987575	-3.33067e-15	-0.0405421	-0.170392	1.71994	0.031455	-0.198833	0.235509	-0.0311695	0.0529499	0	-1.98363	-0.312376	0.0383235	-0.525369	-0.429214
0.00266702	0.182208	0.00274274	0.0102572	0.0027404	0.0146709	0.00818845	0	-4.16334e-16	3.33067e-15	0.025794	-2.08167e-16	-0.15219	0.0175634	-0.0129344	0.00113267	0.0560788	-0.201606	-0.0359178	-0.00614777	-0.0378368	-0.110878	0.0198311	-0.00880393	0.0104866	0	0.0707052	0.0214856	-0.00136669	0.0368234	0.0146966	-0.114156	-0.041553	0	0.00987575	0	-0.0405421	-0.170392	1.5807	0.031455	-0.198833	0.235509	-0.0311695	0.139243	4.16334e-16	-1.98363	-0.312376	0.0383235	-0.525369	-0.429214
0.0027337	0.203347	0.00274274	0.0102572	0	0.0146709	0.00818845	4.16334e-16	0	0	0.025794	0	-0.15219	0.0175634	-0.0129344	0.00113267	0.0560788	-0.201606	-0.0359178	-0.00614777	-0.0378368	-0.110878	0.0198311	-0.00880393	0.0104866	0	0.0707052	0.00541996	-0.00136669	0.0368234	0.0146966	-0.114156	-0.041553	0	0.00987575	0	-0.0740213	-0.170392	1.5807	0.031455	-0.298435	0.235509	-0.0311695	0.139243	-4.16334e-16	-1.98363	-0.312376	0.0723387	-0.525369	-0.429214
0.00280037	0.203347	0.00274274	0.0102572	-1.66533e-15	0.0146709	0.00818845	0	0	0	0.025794	0	-0.118823	0.0175634	-0.0129344	0.00113267	0.0560788	-0.201606	-0.0359178	-0.00614777	-0.0378368	-0.110878	0.0198311	-0.00880393	0.0104866	0	0.0707052	0.00541996	-0.00136669	0.0368234	0.0146966	-0.114156	-0.041553	-8.32667e-16	0.00987575	-3.33067e-15	-0.0740213	-0.170392	1.5807	0.00130351	-0.298435	0.235509	-0.0311695	0.139243	0	-1.98363	-0.312376	0.0723387	-0.525369	-0.429214
0.00286705	0.203347	0.00274274	0.0102572	0	0	0.00818845	0	-4.16334e-16	3.33067e-15	0.025794	-2.08167e-16	-0.118823	0.0175634	-0.0391028	-0.00400647	0.0560788	-0.0398166	0	-0.00614777	-0.0378368	-0.107564	0.0198311	-0.00880393	0.0104866	0	0.0707052	0.00541996	-0.00136669	0.0368234	0.0146966	-0.114156	-0.041553	0	0.0126045	-3.33067e-15	-0.0740213	-0.170392	1.44145	0.00130351	-0.298435	0.235509	-0.0311695	0.139243	-4.16334e-16	-1.98363	-0.32597	0.0723387	-0.0754512	-0.429214
0.00293372	0.203347	0.00274274	0.0102572	0	0	0.00818845	0	0	0	0.025794	0	-0.118823	0.0175634	-0.0391028	-0.00513914	0.0585524	-0.0398166	0	-0.00614777	-0.044497	-0.107564	0.0198311	-0.00880393	0.0104866	0	0.0707052	0.00541996	-0.00256957	0.0368234	0.0146966	-0.114156	-0.0355878	0	0.0126045	0	-0.0740213	-0.278487	1.44145	-0.10015	-0.298435	0.235509	-0.0311695	0.139243	0	-1.98363	-0.326747	0.0723387	-0.0754512	-0.296722
0.0030004	0.203347	0.00274274	0.0102572	0	0	0.00818845	0	0	0	0.025794	0	-0.118823	0.0175634	-0.0960148	-0.00513914	0.0585524	-0.0398166	0	-0.00614777	-0.0297419	-0.107564	0.0198311	-0.00880393	0.0104866	0	0.0707052	0.00541996	-0.00256957	0.0368234	0.0146966	-0.114156	-0.0355878	0	0.0126045	0	-0.0740213	-0.278487	1.44145	-0.0750978	-0.298435	0.235509	-0.0311695	0	0	-1.98363	-0.438694	0.0723387	-0.0754512	-0.296722
0.00306708	0.203347	0.00274274	0.0102572	0	0	0.00818845	0	4.16334e-16	-3.33067e-15	0.025794	2.08167e-16	-0.118823	0.0175634	-0.0960148	-0.00513914	0.0527136	-0.0398166	0	-0.00614777	-0.0297419	-0.107564	0.0198311	-0.00880393	0.0104866	0	0.0707052	0.0114297	-0.00256957	0.0498842	0.0146966	-0.114156	-0.0264797	0	0.0126045	3.33067e-15	-0.0740213	-6.66134e-15	1.44145	-0.0750978	-0.298435	0.235509	-0.0311695	0	4.16334e-16	-2.12287	-0.438694	0	-0.0754512	-0.278487
0.00313375	0.203347	0.00274274	0.0102572	1.66533e-15	0	0.00818845	0	0	0	0.025794	0	-0.0377081	0.0175634	-0.0960148	-0.00513914	0.0527136	-0.0398166	0	-0.00614777	-0.0297419	-0.107564	0.0198311	-0.00880393	0.0104866	-0.00410242	0.0707052	0.0114297	0.0111348	0.0498842	0.0146966	-0.114156	0	8.32667e-16	0.0126045	3.33067e-15	-0.0740213	0.223609	1.26956	-0.0750978	-0.298435	0.235509	-0.0311695	0	0	-2.12287	-0.438694	0	-0.0533127	-0.278487
0.00320043	0.203347	0.00274274	0.0102572	0	0	0.00818845	-4.16334e-16	0	0	0.025794	0	-0.0377081	-1.66533e-15	-0.0960148	-0.00513914	0.0527136	-0.0398166	0	0.0107393	-0.0297419	-0.107564	0.0198311	-0.00880393	0.0104866	-0.00410242	0.0707052	0.0268377	0.0111348	0.0498842	0.0146966	-0.0729425	0	0	0.0126045	0	-0.109223	0.331704	1.26956	-0.0750978	-0.298435	0.237968	-0.0311695	0	4.16334e-16	-2.12287	-0.393727	0	-0.0533127	-0.278487
0.0032671	0.203347	0.00274274	0.0102572	0	0	0.00818845	0	4.16334e-16	-3.33067e-15	0.025794	2.08167e-16	-0.0233461	0	-0.0952168	-0.00513914	0.0527136	-0.0398166	0	0.0107393	-0.0297419	-0.107564	0.0198311	-0.00880393	0.0104866	-0.00410242	0.0707052	0.00630223	0.0111348	0.0498842	0.0146966	-0.0433106	0	0	0.0126045	0	-0.127339	0.331704	1.13031	-0.139243	-0.298435	0.141703	-0.0311695	-1.06581e-13	-4.16334e-16	-2.12287	-0.393727	0	0.0334278	0
0.00333378	0.203347	-1.66533e-15	0.00943345	0	0	0.00818845	0	0	0	0.025794	0	-0.0233461	-1.66533e-15	0.0300579	-0.00513914	0.0527136	-0.0398166	0	0.0107393	-0.0297419	-0.107564	0.0198311	-0.00880393	0.0104866	-0.00410242	0.0403712	0.00630223	0.0111348	0.0498842	0.01439	-0.0433106	1.66533e-15	0	0.0126045	3.33067e-15	-0.127339	0.331704	1.13031	-0.139243	-0.298435	0.139243	-0.0311695	-1.06581e-13	0	-2.12287	-0.55585	0	0.00652923	0.139243
0.00340045	0.203347	0	0.00943345	0	0	0.00818845	0	0	0	0.025794	2.08167e-16	-0.0233461	0.00173645	0.0300579	-0.00634669	0.0527136	-0.0398166	0	0.0107393	-0.0297419	-0.107564	0.0198311	0	0.0104866	-0.00410242	0.0403712	0.0432403	0.0111348	0.0498842	0.01439	-0.0433106	0	0	0.0126045	6.66134e-15	-0.127339	0.331704	1.13031	-0.139243	-0.298435	0.139243	-0.0311695	0	0	-2.12287	-0.55585	0	0.00652923	0.139243
0.00346713	0.203347	0	0.00505255	1.66533e-15	0	0.00818845	0	0	0	-0.0118766	0	-0.0233461	0.00173645	0.0300579	-0.00634669	0.0721421	-0.0398166	0	0.0107393	-0.0297419	-0.107564	0.0198311	0	0.0104866	-0.00410242	0.0403712	0.0432403	0.0111348	0.0498842	0.01439	-0.0433106	0	0	0.0126045	-6.66134e-15	-0.172772	0.331704	1.13031	-0.139243	-0.298435	0.139243	-0.0311695	0	0	-2.12287	-0.414494	0	0.00652923	0.278487
0.0035338	0.203347	0	0.00505255	-1.66533e-15	0	0.00818845	0	4.16334e-16	0	-0.0504319	0	-0.0233461	0.00173645	0.0300579	-0.00634669	0.0721421	-0.0475487	0	0.0107393	-0.0297419	-0.107564	0.0198311	0	0.0104866	-0.00410242	0.0403712	0.0432403	0.0111348	0.0498842	0.0332172	-0.0349466	1.66533e-15	0	0.0126045	0	-0.172772	0.331704	0.617848	-0.177043	-0.298435	0.0987248	-0.0311695	-1.06581e-13	0	-1.98363	-0.414494	0	-0.105816	0.278487
0.00360048	0.188718	0	0.00505255	1.66533e-15	0	0.00818845	0	0	-6.66134e-15	-0.0504319	2.08167e-16	-0.0233461	0.00173645	0.0300579	-0.00634669	0.137439	-0.0475487	0	0.0107393	-0.00666028	-0.107564	0.0198311	0	0.0104866	-0.00410242	0.0775013	0.0432403	0.0111348	0.0498842	-0.0137652	-0.0349466	0	0	0.0126045	0	-0.172772	0.331704	0.757091	-0.177043	-0.25361	0.0987248	-0.0311695	0	0	-1.98363	-0.601941	0	-0.169608	0.278487
0.00366716	0.188718	0	0.00505255	0	0	0.00818845	0	0	0	-0.0504319	0	-0.0233461	0.00173645	0.0300579	-0.00634669	0.137439	-0.0475487	0	0.0107393	-0.00666028	-0.107564	0.0198311	0	0.0104866	-0.00410242	-0.0490792	0.0432403	0.0111348	0.0659288	-0.0137652	-0.0349466	-0.0134703	0	0.0126045	0	-0.172772	0.331704	0.757091	-0.177043	-0.25361	0.0987248	0	0	0	-2.12287	-0.601941	0	-0.169608	0.278487
0.00373383	0.188718	0	0.00505255	0	0	0.00818845	0	0	0	-0.0566264	0	-0.0233461	0.00173645	0.0300579	-0.00634669	0.137439	-0.0475487	0	0.0107393	-0.00666028	-0.107564	0.0198311	-0.00427325	0.0104866	-0.00410242	-0.0490792	0.0432403	0.0111348	0.0659288	-0.0137652	-0.0349466	-0.0134703	0	0.0126045	0	-0.172772	0.331704	0.757091	-0.177043	-0.25361	0.0987248	0	0	0	-2.12287	-0.58812	0	-0.145728	0.41773
0.00380051	0.188718	0	-0.00520466	0	0	0.00818845	0	0	0	-0.0566264	0	-0.0188014	0.00173645	0.0300579	-0.00634669	0.137439	-0.0475487	0	0.0107393	-0.00666028	-0.107564	0.0198311	-0.00427325	0.0104866	-0.00410242	-0.0490792	0.0432403	0.0111348	0.0659288	-0.0137652	-0.0349466	-0.0134703	0	0.0126045	0	-0.172772	0.331704	0.757091	-0.177043	-0.25361	0.0987248	0	-1.06581e-13	0	-2.12287	-0.576632	0	-0.221179	0.41773
0.00386718	0.182208	0	-0.00520466	0	0	0.00818845	0	0	0	-0.0566264	0	-0.0188014	0.00173645	0.0300579	-0.00634669	0	-0.0475487	0	0.0107393	-0.00666028	-0.107564	0.0198311	-0.00427325	0	-0.00410242	-0.0490792	0.0432403	0.0111348	0.0567598	0	-0.0349466	-0.0134703	0	0.0126045	0	-0.172772	0.267776	0.617848	-0.278496	-0.187192	0.0987248	0	0	0	-2.15158	-0.576632	0	-0.221179	0.464298
0.00393386	0.182208	0	-0.00520466	0	0	0.00818845	0	0	0	-0.0566264	0	-0.0188014	0.00173645	0.0300579	-0.00634669	0	-0.0475487	0	0.0107393	-0.00666028	-0.107564	0.0177881	-0.0273877	0	-0.00410242	-0.0490792	0.0432403	0.0111348	0.0746766	0	-0.000170836	-0.0134703	0	0.0126045	0	-0.172772	0.267776	0.617848	-0.278496	-0.187192	0.0987248	0	-0.0198358	0	-2.15158	-0.576632	0	-0.221179	0.464298
0.00400053	0.182208	0	-0.00520466	0	0.00221151	0.00818845	0	0	0	-0.0320517	0	-0.0188014	0.00173645	0.0300579	-0.00634669	0	-0.0475487	0	0.0107393	0.0520373	-0.0250568	0	-0.0273877	0	-0.00410242	-0.0490792	0.0432403	0.0111348	0.0746766	-0.0146966	-0.000170836	-0.0134703	0	0.0126045	0	-0.172772	0.267776	0.617848	-0.278496	-0.187192	0.0987248	0	-0.0198358	0	-2.15158	-0.576632	-0.0383235	-0.221179	0.556974
0.00406721	0.182208	0	-0.00520466	0	0.00221151	0.00818845	0	0	0	-0.0642134	0	-0.0188014	0.00173645	0.0300579	-0.00634669	0	-0.0475487	0	0.0107393	0.0520373	-0.0250568	0	-0.0273877	0	-0.00410242	-0.0490792	0.0432403	0.0137044	0.0746766	-0.0146966	-0.000170836	-0.0134703	0	0.0126045	0	-0.172772	0.331704	0.617848	-0.278496	-0.187192	0.0987248	0	-0.0198358	0	-0.278487	-0.576632	-0.0383235	-0.221179	0.556974
0.00413388	0.0696592	0	-0.00520466	0	0.00221151	0.00818845	0	0	0	-0.0642134	0	-0.0188014	0.00173645	0.0300579	-0.00634669	0	-0.0475487	0	0.0107393	0.0520373	-0.0250568	0	-0.0273877	0	-0.00410242	-0.0490792	0.0523462	0.0137044	0.0771689	-0.0146966	-0.000170836	-0.0134703	0	0.0772836	0	-0.172772	0.331704	0.617848	-0.278496	-0.0996023	0.00245958	-0.00857927	-0.0198358	0	0.0335284	-0.576632	-0.0383235	-0.194405	0.756022
0.00420056	0.0696592	-1.66533e-15	-0.00520466	-3.33067e-15	0.00221151	0.00818845	4.16334e-16	-1.249e-15	1.33227e-14	-0.0642134	-8.32667e-16	-0.0188014	0.00173645	0.0300579	-0.00634669	6.66134e-15	-0.0326438	0	0.0107393	0.0520373	-0.0214271	-8.32667e-16	-0.0143105	0	-0.00410242	-0.0490792	0.0523462	0.0137044	0.0771689	-0.0146966	0.0024432	-0.0134703	-8.32667e-16	0.0772836	-9.99201e-15	-0.134448	0.331704	0.617848	-0.289678	-0.0996023	0.00245958	-0.00857927	-0.0198358	-0.0205004	0.0335284	-0.576632	-0.0383235	-0.194405	0.756022
0.00426724	-0.0695843	0	-0.00520466	0	0.00221151	0.00818845	0	0	0	-0.0642134	0	-0.0188014	0.00173645	0.0300579	-0.00634669	0	-0.0326438	0	0.0107393	0.0520373	-0.0214271	0	-0.0143105	0	-0.00410242	-0.0490792	0.0523462	0.0137044	0.0771689	-0.0146966	0.0024432	-0.0134703	0	0.0772836	0	-0.13676	0.223609	0.617848	-0.289678	-0.0789592	-0.0295524	-0.00857927	-0.0198358	-0.0205004	0.0335284	-0.576632	-0.0383235	-0.187295	0.756022
0.00433391	-0.0695843	1.66533e-15	-0.00520466	0	0.00221151	0.00818845	0	4.16334e-16	-3.33067e-15	-0.0642134	2.08167e-16	-0.0188014	0.00173645	0.0300579	-0.00634669	-1.66533e-15	-0.0326438	0	0.0107393	0.0520373	-0.0214271	8.32667e-16	-0.0227868	0	-0.00410242	-0.0490792	0.0523462	0.0137044	0.0471134	-0.0146966	0.0024432	-0.0134703	0	0.0772836	3.33067e-15	-0.13676	0.167438	0.312109	-0.289678	-0.0789592	-0.0295524	-0.00857927	-0.0198358	-0.0205004	0.0335284	-0.576632	-0.0383235	-0.187295	0.756022
0.00440059	-0.0695843	0	-0.00520466	1.66533e-15	0.00221151	0.00818845	0	0	0	-0.0642134	0	-0.0188014	0.00173645	0.0300579	-0.00634669	0	-0.0326438	0.00303293	0.0107393	0.0520373	-0.0214271	0	-0.0227868	0	-0.00410242	-0.0490792	0.0583559	0.0137044	0.0445017	-0.0146966	0.0024432	-0.0134703	8.32667e-16	0.0772836	3.33067e-15	-0.13676	0.167438	0.312109	-0.289678	-0.0789592	-0.0295524	-0.00857927	-0.0198358	-0.0205004	0.0335284	-0.576632	-0.0383235	-0.251712	0.895265
0.00446726	-0.0695843	1.66533e-15	-0.00520466	0	0.00221151	-8.32667e-16	-4.16334e-16	0	0	-0.0760269	0	-0.0188014	0.00173645	0.0300579	-0.00634669	-1.66533e-15	-0.00773211	0.00303293	0.0107393	0.0520373	-0.0301538	0	-0.0227868	0	-0.00410242	-0.0490792	0.0583559	0.0129672	0.0445017	-0.0146966	0.0024432	-0.0404251	0	0.0772836	0	-0.13676	0.167438	0.139243	-0.180586	-0.0789592	-0.0295524	-0.00857927	-0.0198358	-0.0205004	0.0335284	-0.576632	-0.0383235	-0.251712	0.895265
0.00453394	-0.112548	0	-0.00520466	0	0.00221151	0	0	4.16334e-16	-3.33067e-15	-0.0760269	2.08167e-16	-0.0188014	0.00173645	0.0300579	-0.00634669	0	-0.00773211	0.00303293	0.0107393	0.0520373	-0.0301538	0	-0.0227868	8.32667e-16	-0.00410242	-0.0641198	0.0583559	0.0129672	0.0550959	-0.0146966	0.0024432	-0.0452927	0	0.0772836	0	-0.101063	0.167438	0.139243	-0.180586	-0.0789592	-0.0295524	-0.00857927	-0.0727857	-0.0205004	0.0335284	-0.576632	-0.0383235	-0.251712	1.03451
0.00460061	-0.112548	-1.66533e-15	-0.00520466	0	0.00221151	0	0	0	0	-0.0760269	0	0	0.00173645	0.0300579	-0.00634669	-1.66533e-15	-0.00773211	0.00303293	0.0107393	0.0520373	-0.0301538	8.32667e-16	-0.0227868	0	-0.00410242	-0.0641198	0.0583559	0.0129672	0.0550959	-0.0146966	0.00261403	-0.0452927	0	0.0772836	3.33067e-15	-0.101063	0.167438	0.139243	-0.180586	-0.0789592	-0.0295524	-0.00857927	-0.0727857	-0.0205004	-0.105715	-0.584125	-0.0383235	-0.251712	1.03451
0.00466729	-0.112548	0	-0.00520466	0	0.00221151	-8.32667e-16	-0.0118135	0	0	-0.0760269	2.08167e-16	0	0.00173645	0.0421943	-0.00634669	0.052964	-0.00794741	0.00303293	0.0168871	0.0520373	-0.00509701	0	-0.0227868	0	-0.00410242	-0.0641198	0.0583559	0.0129672	0.0550959	-0.0146966	0.00261403	-0.0452927	0	0.0772836	6.66134e-15	-0.101063	0.167438	0.139243	-0.0413424	-0.0789592	-0.0295524	-0.00857927	-0.159079	-0.0205004	-0.105715	-0.584125	-0.0383235	-0.251712	1.03451
0.00473396	-0.133688	0	-0.00520466	1.66533e-15	0.00221151	0	-0.0118135	0.000348694	0	-0.0760269	0	8.32667e-16	0.00173645	0.0421943	-0.00634669	0.052964	-0.00794741	0.00303293	0.0168871	0.0520373	-0.00509701	0	-0.0227868	0	-0.00410242	-0.0641198	0.0583559	0.0129672	0.0550959	-0.0146966	0.00261403	-0.0452927	0	0.0772836	0.0195128	-0.101063	0.167438	0.139243	-0.0413424	0.0206431	-0.0295524	-0.00857927	-0.159079	-0.0205004	0.375791	-0.584125	-0.0723387	-0.251712	1.03451
0.00480064	-0.175891	0	-0.00520466	-1.66533e-15	0.00221151	0	-0.0118135	0.000348694	0	-0.0760269	-0.0307599	0	0.00173645	0.0491003	-0.00634669	0.052964	-0.00794741	0.00303293	0.0168871	0.0520373	-0.00509701	-8.32667e-16	-0.0227868	0	-0.00410242	-0.0641198	0.0583559	0.0129672	-0.00329972	-0.0146966	0.00261403	-0.0452927	0	0.0772836	0.0195128	-0.101063	0.167438	0.139243	-0.011191	0.14515	0.0237463	-0.00857927	-0.159079	-0.0205004	0.236548	-0.615348	-0.0723387	-0.251712	1.03451
0.00486732	-0.175891	0	-0.00520466	1.66533e-15	0.00221151	0	-0.0118135	0.000348694	-6.66134e-15	-0.0760269	-0.0307599	0	0.00173645	0.0752687	-0.00120756	0.052964	-0.00794741	0.00303293	0.0168871	0.0520373	-0.00509701	0	-0.0227868	0	-0.00410242	-0.0641198	0.0583559	0.0164518	-0.00329972	-0.0146966	0.00261403	-0.0452927	0	0.0745549	0.0195128	-0.101063	0.306682	0.139243	-0.011191	0.14515	0.0237463	-0.00857927	-0.159079	-0.0205004	0.236548	-0.460397	-0.0723387	-0.251712	1.03451
0.00493399	-0.175891	0	-0.00520466	0	0.00221151	0	-0.0118135	0.000348694	0	-0.0760269	-0.0307599	0	0.00173645	0.0752687	-0.00120756	0.052964	-0.00794741	0.00303293	0.0168871	0.0586975	-0.00509701	0	-0.0227868	-8.32667e-16	-0.00410242	-0.0641198	0.0583559	0.0164518	-0.00329972	-0.0146966	0.00261403	-0.0452927	0	0.0745549	0.0195128	-0.101063	0.306682	0.139243	0.0902625	0.14515	0.0237463	-0.00857927	-0.159079	-0.0205004	0.236548	-0.45962	-0.0723387	-0.251712	0.944356
0.00500067	-0.175891	0	-0.00520466	0	0.00221151	0	-0.0118135	0.000348694	0	-0.0760269	-0.0307599	0	0.00173645	0.132181	-0.00120756	0.052964	-0.00794741	0.00303293	0.0168871	0.0586975	-0.00509701	0	-0.0227868	0	-0.00410242	-0.0641198	0.0657182	0.0164518	-0.00329972	-0.0146966	-0.0507899	-0.0452927	0	0.0745549	0.0195128	-0.101063	0.306682	0.139243	0.131605	0.14515	0.0237463	-0.00857927	-0.0198358	-0.0205004	0.236548	-0.394653	-0.0723387	-0.251712	0.944356
0.00506734	-0.175891	0	-0.00520466	0	0.00221151	0	-0.0118135	0.000348694	0	-0.0778804	-0.0307599	0	0.00173645	0.132181	-0.00120756	0.0270764	-0.00794741	0.00303293	0.0168871	0.0586975	-0.00509701	0	-0.0227868	0	-0.00410242	-0.0641198	0.0597085	0.0164518	-0.0163605	-0.0146966	-0.0507899	-0.0452927	0	0.0745549	0.0195128	-0.0987014	0.167438	0.139243	0.131605	0.14515	0.0237463	-0.00857927	-0.0198358	-0.0205004	0.375791	-0.394653	0	-0.251712	0.944356
0.00513402	-0.175891	0	-0.00520466	0	0.00221151	0	-0.0118135	0.000348694	0	-0.0791394	-0.0307599	0	0.00173645	0.132181	-0.00120756	0.0270764	-0.00794741	0.00303293	0.0168871	0.0586975	-0.00509701	0	-0.0227868	0	0	-0.0641198	0.0597085	0.00274742	-0.0163605	-0.0146966	-0.0798368	-0.0452927	0	0.0745549	0.0195128	-0.0987014	-0.0561701	0.139243	0.131605	0.14515	0.0237463	-0.00857927	-0.0198358	-0.0205004	-0.477326	-0.394653	0	-0.251712	0.805112
0.00520069	-0.175891	0	-0.00520466	0	0.00221151	0	-0.0118135	0.000348694	0	-0.0507969	-0.0307599	0	0.00173645	0.132181	-0.00120756	0.0270764	-0.00794741	0.00303293	0	0.0586975	-0.00509701	0	-0.0227868	0	0	-0.0641198	0.0443005	0.00331376	-0.0163605	-0.0146966	-0.0798368	-0.0452927	0	0.0745549	0.0195128	-0.0634997	-0.0561701	0.139243	0.137142	0.14515	0.0212867	-0.00857927	0.0635395	-0.0205004	-0.477326	-0.394653	0	-0.251712	0.805112
0.00526737	-0.175891	0	-0.00520466	0	0.00221151	0	-0.0118135	0.000348694	0	-0.0507969	-0.0307599	0	0.00173645	0.132181	0	0.0270764	-0.00794741	0.00303293	0	0.0586975	-0.00509701	0	-0.0227868	-0.0136529	0	-0.0641198	0.0443005	0.00331376	-0.0407152	-0.0146966	-0.0798368	-0.0452927	0	0.0745549	0.0195128	-0.045384	-0.0561701	0.139243	0.137142	0.14515	-0.00245958	-0.00857927	0.0635395	-0.0205004	-1.13611	-0.394653	0	-0.251712	0.665869
0.00533404	-0.175891	0	-0.0043809	0	0.00221151	0	-0.0118135	0.000348694	0	-0.0507969	-0.0307599	0	0.00173645	0.00690601	0	0.0270764	-0.00794741	0.00303293	0	0.0586975	-0.00509701	0	-0.0227868	-0.0136529	0	-0.0337858	0.0443005	0.00331376	-0.0407152	-0.0146966	-0.0798368	-0.0452927	0	0.0745549	0.0195128	-0.045384	-0.0561701	0.139243	0.137142	0.14515	-0.00245958	-0.00857927	0.0635395	-0.0205004	-1.13611	-0.27961	0	-0.224814	0.526626
0.00540072	-0.175891	0	-0.0043809	0	0.00221151	0	-0.0118135	0.000348694	0	-0.0507969	-0.0307599	0	0	0.00690601	0.00120756	0.0270764	-0.00794741	0.00303293	0	0.0586975	-0.00509701	0	-0.0315907	-0.0136529	0	-0.0337858	0.00736235	0.00987341	-0.0407152	-0.0146966	-0.0798368	-0.0452927	0	0.0745549	0.0195128	-0.045384	-0.0561701	0.139243	0.214341	0.14515	-0.00245958	-0.00857927	0.0635395	-0.0205004	-1.13611	-0.27961	0	-0.224814	0.526626
0.0054674	0.0055557	0	3.33067e-15	0	0.00221151	0	-0.0118135	0.000348694	0	-0.0131263	-0.0307599	0	0	0.00690601	0.00120756	0.0270764	-0.00794741	0.00303293	0	0.0586975	-0.00509701	0	-0.0315907	-0.0136529	0	-0.0337858	0.00736235	0.00987341	-0.0407152	-0.0146966	-0.104297	-0.0452927	0	0.0745549	0.0195128	4.91447e-05	-0.0561701	0.139243	0.270848	0.14515	-0.00245958	-0.00857927	0.0635395	-0.0205004	-1.13611	-0.27961	0	-0.224814	0.387382
0.00553407	0.144799	0	0	0	0.00221151	0	-0.0118135	0.000348694	0	-0.0131263	-0.0307599	0	0	0.00690601	0.00120756	0.0270764	-0.000215301	0.00303293	0	0.0586975	-0.00509701	0	-0.0315907	-0.0136529	0.00410242	-0.0337858	0.00736235	0.00987341	-0.0407152	-0.0146966	-0.104297	-0.0452927	0	0.0745549	0.0195128	4.91447e-05	-0.0561701	0.139243	0.314185	0.14515	-0.00245958	-0.00857927	0.0635395	-0.0205004	-1.13611	-0.271646	0	-0.112469	0.387382
0.00560075	0.159428	0	0	-1.66533e-15	0.00221151	0	-0.0118135	0.000348694	6.66134e-15	-0.0131263	-0.0307599	0	0	0.00690601	0.00120756	0.0270764	-0.000215301	0.00303293	-5.38252e-05	0.0586975	-0.00509701	0	-0.0315907	-0.0136529	0.00410242	-0.0337858	0.00736235	0.00987341	-0.0407152	-0.0146966	-0.123206	-0.0452927	0	0.0745549	0.0195128	4.91447e-05	-0.0561701	0	0.391384	0.14515	0.107231	-0.00857927	0.129344	-0.0205004	-1.13611	-0.084199	0	-0.0486767	0.387382
0.00566742	0.159428	0	0	1.66533e-15	0.00221151	0	-0.0118135	0.000348694	0	-0.0131263	-0.0320892	0	0	0.00690601	-0.00678431	0.0270764	-0.000215301	0.00303293	-5.38252e-05	0.0586975	-0.00509701	8.32667e-16	-0.0315907	-0.0136529	0.00410242	-0.0150406	0.00736235	0.00987341	-0.0567598	-0.0146966	-0.123206	-0.0318224	0	0.0745549	0.0195128	4.91447e-05	-0.0561701	0	0.391384	0.00590673	0.107231	-0.00857927	0.129344	-0.0205004	-0.996868	-0.084199	0	-0.0486767	0.387382
0.0057341	0.298671	0	0	-1.66533e-15	0.00221151	0	-0.0118135	0.000348694	0	-0.0283167	-0.0320892	-8.32667e-16	0	0.00690601	-0.00678431	0.0270764	-0.000215301	0.00303293	-5.38252e-05	0.0586975	-0.00509701	0	-0.0315907	-0.0136529	0.00410242	-0.021626	0.00736235	0.00987341	-0.0567598	-0.00419836	-0.123206	-0.0318224	0	0.0745549	0.0195128	4.91447e-05	-0.0561701	-2.66454e-14	0.391384	0.00590673	0.107231	-0.00857927	0.129344	-0.0205004	-0.996868	-0.084199	0	-0.0486767	0.248139
0.00580077	0.298671	0	3.33067e-15	0	0.00221151	8.32667e-16	-0.0118135	0.000348694	0	-0.0283167	-0.0320892	0	0	0.00690601	-0.00678431	0.0270764	-0.000215301	0.00303293	-5.38252e-05	0.0586975	-0.00509701	0	-0.0315907	-0.0136529	0.00410242	-0.021626	0.00736235	0.00987341	-0.0567598	-0.00419836	-0.123206	-0.0318224	0	0.0745549	-0.0420024	-0.00231214	-0.0561701	0.139243	0.391384	0.00590673	0.107231	0.0129344	0.129344	-0.0205004	-1.13611	-0.0777329	0	0.0267745	0.248139
0.00586745	0.305182	1.66533e-15	0	0	0.00221151	0	-0.0118135	0.000348694	0	-0.0283167	-0.0320892	0	0	0.00690601	-0.00678431	0.0270764	-0.000215301	0.00303293	-5.38252e-05	0.0586975	-0.00509701	-8.32667e-16	-0.0315907	-0.0136529	0.00410242	-0.021626	0.00736235	0.00987341	-0.0567598	-0.00419836	-0.123206	-0.0318224	0	0.0745549	-0.0420024	-0.00231214	0	0.139243	0.391384	0.00590673	0.107231	0.0129344	0.129344	-0.0205004	-1.13611	-0.0176874	0	0.0267745	0.248139
0.00593412	0.43887	0	0	0	0.00221151	0	-0.0118135	0.000348694	3.33067e-15	-0.0283167	-0.0320892	0	0	0.00690601	-0.0314152	0.0270764	-0.000215301	0.00303293	-5.38252e-05	0.0586975	-0.00509701	0	-0.0084763	-0.0136529	0.00410242	-0.021626	0.00736235	0.00987341	-0.0746766	-0.036208	-0.123206	-0.0318224	0	0.0745549	-0.0420024	-0.00231214	0	0.278487	0.391384	0.00590673	0.107231	0.0129344	0.14918	-0.0205004	-1.13611	-0.00927431	0	0.0267745	0.248139
0.0060008	0.43887	-1.66533e-15	-0.00505255	0	-8.32667e-16	8.32667e-16	-0.0118135	0.000348694	0	-0.0283167	-0.0320892	-8.32667e-16	0	0.00690601	-0.0381433	0.077967	-0.000215301	0.00303293	-5.38252e-05	-3.33067e-15	-0.00509701	0.012326	-0.0084763	-0.0104866	0.00410242	-0.021626	0.00736235	0.00987341	-0.0746766	-0.0215114	-0.123206	-0.0318224	0	0.0745549	-0.0420024	-0.00231214	0	0.278487	0.391384	0.00590673	0.107231	0.0129344	0.14918	-0.0205004	-1.13611	-0.00927431	5.32907e-14	0.0267745	0.248139
0.00606748	0.43887	0	-0.00505255	-1.66533e-15	0	0	-0.0118135	0.000348694	0	0.00384499	-0.0320892	0	0.00293464	0.00690601	-0.0381433	0.077967	-0.000215301	0.00303293	-5.38252e-05	0	-0.00509701	0.012326	-0.0084763	-0.0104866	0.00410242	-0.021626	-0.0103812	0.00987341	-0.0746766	-0.0286631	-0.123206	-0.0318224	-8.32667e-16	0.0745549	-0.0541364	-0.00231214	0.139243	0.278487	0.391384	0.00590673	0.107231	0.0129344	0.14918	-0.0205004	-1.05975	-0.000304229	0	-0.0491003	0.248139
0.00613415	0.551418	-1.66533e-15	-0.00505255	0	0	0	-0.0118135	0.000348694	3.33067e-15	0.00384499	-0.0320892	-1.66533e-15	0.00293464	0.00690601	-0.0556786	0.077967	-0.000215301	0.00303293	-5.38252e-05	-3.33067e-15	-0.00509701	0.012326	-0.0084763	0.00311718	0.00410242	-0.021626	-0.0103812	0.00987341	-0.0771689	-0.0286631	-0.123206	-0.0318224	0	0	-0.0541364	-0.00231214	0.139243	0.41773	0.391384	0.00590673	0.107231	0.0215137	0.14918	-0.0205004	-1.37177	-0.000304229	0	-0.0758748	0.0490909
0.00620083	0.551418	0	-0.00505255	0	0	0	-0.0118135	0.000348694	0	0.0404929	-0.0320892	0	0.00293464	0.00690601	-0.0556786	0.077967	-0.000215301	0.00303293	-5.38252e-05	0	-0.0104912	0.012326	-0.0084763	0.00311718	0.00410242	-0.021626	-0.0103812	0.00987341	-0.0771689	-0.0286631	-0.12582	-0.0318224	0	0	-0.0541364	-0.00231214	0.139243	0.41773	0.402566	-0.0912945	0.107231	0.0215137	0.14918	0	-1.37177	0.0615105	0	-0.0758748	0.0490909
0.0062675	0.551418	0	-0.00505255	0	0	0	-0.0118135	0.000348694	0	0.0404929	-0.0320892	0	0.00293464	0.00690601	-0.0593434	0.077967	-0.000215301	0.00303293	-5.38252e-05	0	-0.0104912	0.012326	-0.0084763	0.0226604	0.00410242	-0.021626	-0.0103812	0.00987341	-0.0771689	-0.0286631	-0.12582	-0.0318224	0	0	-0.0541364	0	0.139243	0.41773	0.402566	-0.111938	0.139243	0.0215137	0.14918	0	-1.37177	0.129969	0	-0.0758748	0.0490909
0.00633418	0.551418	1.66533e-15	-0.00505255	0	0	0	-0.0118135	0.000348694	-3.33067e-15	0.0404929	-0.0320892	1.66533e-15	0.00293464	0.00690601	-0.0799093	0.077967	0.00773211	0.00303293	-5.38252e-05	3.33067e-15	-0.00362969	0.012326	0	0.0226604	0.00410242	-0.021626	-0.0103812	0.00987341	-0.0721562	-0.0286631	-0.12582	-0.0318224	0.00783273	0	-0.0541364	0	0.195414	0.41773	0.402566	-0.111938	0.139243	0.0215137	-0.334355	-4.16334e-16	-1.37177	0.129969	0	-0.0758748	0.0490909
0.00640085	0.551418	0	-0.00505255	1.66533e-15	0	0	-0.0118135	0.000348694	0	0.0404929	-0.0320892	0	0.00293464	0.00690601	-0.0978893	0.077967	0.00773211	0	-5.38252e-05	0	-0.00362969	0.012326	-4.16334e-16	0.0226604	0.00410242	-0.021626	-0.0103812	0.00987341	-0.0721562	-0.0321173	-0.12582	-0.0318224	0.00783273	0	-0.0541364	0	0.195414	0.41773	0.402566	-0.111938	0.139243	0.160757	-0.334355	0	-1.37177	0.129969	0	-0.084082	-0.0901525
0.00646753	0.551418	1.66533e-15	-0.00505255	0	8.32667e-16	-8.32667e-16	-0.0118135	0.000348694	0	0.0404929	-0.0320892	8.32667e-16	0.00293464	0.00690601	-0.0978893	0.077967	0.00773211	0	-5.38252e-05	3.33067e-15	0.00509701	0.012326	0	0.0226604	0.00410242	-0.021626	-0.0103812	0.0106106	-0.0721562	-0.0321173	-0.139243	-0.00486767	0.00783273	0	-0.0541364	2.08167e-16	0.195414	0.41773	0.499247	-0.111938	0.139243	0.160757	-0.334355	0	-1.37177	0.129969	-5.32907e-14	-0.084082	-0.0901525
0.0065342	0.551418	0	-0.00505255	0	0	0	-0.0118135	0.000348694	-3.33067e-15	0.0404929	-0.0320892	0	0.00293464	0.00690601	-0.115764	0.077967	0.00773211	0	-5.38252e-05	0	0.00509701	0.012326	0	0.0226604	0.0165103	-0.00658539	-0.0103812	0.0106106	-0.0919194	-0.0321173	-0.139243	0	0.00783273	0	-0.0541364	0	0.195414	0.41773	0.541809	-0.111938	0.139243	0.160757	-0.473598	0	-1.37177	0.129969	0	-0.0758748	-0.0901525
0.00660088	0.551418	-1.66533e-15	-0.00505255	0	0	0	-0.0118135	0.000348694	0	0.0404929	-0.0320892	0	0.00293464	0.00690601	-0.115764	0.077658	0.00773211	-3.33067e-15	-5.38252e-05	0.000711429	0.00509701	0.012326	0	0.0226604	0.0438348	-0.00658539	-0.0103812	0.0106106	-0.115113	-0.0321173	-0.139243	0	0.00783273	0	-0.0541364	0	0.195414	0.41773	0.541809	-0.111938	0.139243	-0.0574245	-0.473598	0	-1.23253	0.137463	0	-0.0758748	-0.0901525
0.00666756	0.551418	0	-0.00505255	0	0	-8.32667e-16	8.32667e-16	0.000348694	0	0.0404929	-0.0320892	0	0.00293464	0.00690601	-0.115764	0.0246941	0.00794741	0	-5.38252e-05	0.000711429	0.00509701	0.012326	0	0.0226604	0.0438348	-0.00561654	-0.00926027	0.0106106	-0.115113	-0.0321173	-0.139243	0	0.00783273	-3.33067e-15	-0.0420024	0	0.195414	0.41773	0.402566	-0.111938	0.139243	-0.0574245	-0.859364	-4.16334e-16	-1.09328	0.137463	0	-0.0758748	-0.0901525
0.00673423	0.551418	0	-0.00505255	1.66533e-15	0	0	0	0	0	0.0404929	-0.0320892	8.32667e-16	0.00293464	0.00690601	-0.115764	0.0246941	0.00794741	-0.0159463	-5.38252e-05	0.000711429	0.00509701	0.012326	-4.16334e-16	0.0226604	0.0438348	-0.00561654	-0.00926027	0.0106106	-0.115113	0.0660856	-0.139243	0	0.00783273	0	-0.0615152	0.0198006	0.195414	0.41773	0.402566	-0.0715547	0.139243	-0.0574245	-0.859364	0	-1.57479	0.137463	0	-0.0758748	-0.181587
0.00680091	0.732865	0	-0.00505255	-1.66533e-15	0	0	0	4.16334e-16	0	0.0404929	-0.00132925	0	0.00293464	8.32667e-16	-0.115764	0.0246941	0.0187499	-0.0159463	-5.38252e-05	0.000711429	0.00509701	0.012326	0	0.0109569	0.0438348	-0.00561654	-0.00926027	0.0106106	-0.0567177	0.0660856	-0.139243	0	0.00783273	0	-0.0615152	0.065861	0.195414	0.36871	0.45564	-0.196062	0.0859448	-0.0574245	-0.859364	0	-1.43555	0.177656	0	-0.0536731	-0.181587
0.00686758	0.732865	0	-0.00505255	1.66533e-15	0	0	4.16334e-16	0	-6.66134e-15	0.0404929	-0.00132925	-0.0140601	0.00293464	8.32667e-16	-0.115764	0.0246941	0.0187499	-0.0159463	-5.38252e-05	0.000711429	0.00509701	0.012326	0	0.0109569	0.0438348	0	-0.0523462	0.00712599	-0.0567177	0.0660856	-0.139243	0	0.00783273	0	-0.0615152	0.065861	0.0561701	0.36871	0.45564	-0.196062	0.117957	-0.0574245	-0.859364	0	-1.43555	0.177656	0.0462124	-0.0260491	-0.181587
0.00693426	0.732865	0	-0.00505255	0	0	0	0	0	0	0.0404929	-0.00132925	-0.0140601	0.00293464	0	-0.115764	0.0246941	-0.0914794	-0.0159463	-5.38252e-05	0.000711429	0.00509701	0.012326	-4.16334e-16	0.0109569	0.0438348	0	-0.0523462	0.00712599	-0.0582786	0.0660856	-0.139243	0	0.00783273	0	-0.0615152	0.107456	0.0561701	0.36871	0.45564	-0.196062	0.117957	-0.0574245	-0.859364	-4.16334e-16	-1.43555	0.177656	0.0462124	-0.0217781	-0.230678
0.00700093	0.732865	0	-0.00505255	0	0	0	0	0	0	0.0404929	-0.00132925	-0.0380497	0.00293464	0	-0.115764	0.0246941	-0.0914794	-0.0159463	-5.38252e-05	0.000711429	0.00509701	0.012326	0	0.0109569	0.0438348	0	-0.0597085	0.00712599	-0.0582786	0.0660856	-0.0858395	0	0.00783273	0	-0.0615152	0.107456	0.0561701	0.36871	0.553541	-0.196062	0.117957	-0.0574245	-0.998607	-4.16334e-16	-1.43555	0.224636	0.0462124	-0.112705	-0.230678
0.00706761	0.732865	0	-0.00505255	0	0	0	0	0	0	0.0423464	-0.0163301	-0.0380497	0.00293464	0	-0.115764	0.0536146	-0.0914794	-0.0159463	-5.38252e-05	0.000711429	0.00509701	0.00530061	0	0.00462195	0.0438348	0	-0.0597085	0.00712599	-0.0582786	0.0660856	-0.0858395	0	0.00783273	0	-0.0615152	0.105095	0.0561701	0.507953	0.553541	-0.115064	0.117957	-0.0574245	-0.998607	0	-1.43555	0.224636	0.0462124	-0.112705	-0.230678
0.00713428	0.732865	0	-0.00505255	0	0	0	0	0	0	0.0436054	-0.0163301	-0.0380497	0.00293464	0	-0.115764	0.0536146	-0.0914794	-0.0159463	-5.38252e-05	0.000711429	0.00509701	0.00530061	0	0.00462195	0.0438348	0	-0.0597085	0.00712599	-0.0582786	0.0660856	-0.0567926	0	0.00783273	0	-0.0615152	0.105095	0.0352859	0.507953	0.553541	-0.115064	0.117957	-0.0574245	-1.36924	0	-0.582428	0.224636	0.0462124	-0.112705	-0.091435
0.00720096	0.872108	0	-0.00505255	0	0	0	0	0	0	0.015263	-0.0163301	-0.0380497	0.00293464	0	-0.115764	0.0536146	-0.0914794	-0.0159463	-5.38252e-05	0.000711429	0.00509701	0	0	0.00462195	0.0438348	0	-0.0597085	0.00655965	-0.0582786	0.0660856	-0.0567926	0	0.00783273	0	-0.0615152	0.105095	-0.103958	0.520361	0.548004	-0.115064	0.117957	-0.0574245	-1.45262	0	-0.582428	0.224636	0.0462124	-0.161022	-0.091435
0.00726764	0.872108	0	-0.00505255	0	0	0	0	0	0	0.015263	-0.0163301	-0.0380497	0.00293464	0	-0.116971	0.0536146	-0.0914794	-0.0159463	-5.38252e-05	0.000711429	0.00509701	0	0	0.0182748	0.0438348	0	-0.0597085	0.00655965	-0.0339239	0.0660856	-0.0567926	0	0.00783273	0	-0.0615152	0.105095	-0.103957	0.520361	0.548004	-0.115064	0.141703	-0.0574245	-1.45262	0	0.0763569	0.224636	0.0462124	-0.161022	-0.230678
0.00733431	0.872108	0	-0.00505255	0	0	0	0	0	0	0.015263	-0.0163301	-0.0380497	0.00293464	0	-0.116971	0.0536146	-0.0914794	-0.0159463	-5.38252e-05	0.000711429	0.00509701	0	0	0.0182748	0.0438348	0	-0.0597085	0.00655965	-0.0339239	0.0660856	-0.0567926	0	0.00783273	0	-0.0615152	0.105095	-0.103958	0.520361	0.548004	-0.115064	0.141703	-0.0574245	-1.45262	0	-0.117084	0.224636	0.0462124	-0.300265	-0.230678
0.00740099	0.872108	0	-0.00505255	0	0	0	0	0	0	0.015263	-0.0163301	-0.0380497	0.00293464	0	-0.116971	0.0536146	-0.0914794	-0.0159463	-5.38252e-05	0.000711429	0.00509701	0	0	0.0182748	0.0438348	0	-0.0597085	0	-0.0339239	0.0660856	-0.0567926	0	0.00783273	0	-0.134696	0.160642	-0.103957	0.520361	0.572138	-0.115064	0.248934	-0.0574245	-1.45262	0	-0.117084	0.224636	0.0462124	-0.300265	-0.230678
0.00746766	0.829905	0	-0.00505255	0	0	0	0	0	0	0.015263	-0.0163301	-0.0380497	0.00293464	0	-0.116971	0.0536146	-0.0914794	-0.0159463	-5.38252e-05	0.000711429	0.00509701	0	0	0.0182748	0.0438348	0	-0.0597085	0	-0.0339239	0.0660856	-0.0323326	0	0.00783273	0	-0.134696	0.160642	-0.103958	0.520361	0.515631	-0.115064	0.248934	-0.0574245	-1.59186	4.16334e-16	-0.117084	0.286451	0.0462124	-0.300265	-0.230678
0.00753434	0.690661	0	-0.00505255	0	0	0	0	0	0	0.015263	-0.0163301	-0.0380497	0.00293464	0	-0.116971	0.0536146	-0.0914794	-0.0159463	-5.38252e-05	0.000711429	0.00509701	0	4.16334e-16	0.0182748	0.0397323	0	-0.0597085	0	-0.0339239	0.0660856	-0.0323326	0	0.00783273	0	-0.134696	0.184627	-0.103958	0.520361	0.510094	-0.115064	0.248934	-0.0574245	-1.59186	4.16334e-16	-0.117084	0.278487	0.0462124	-0.300265	-0.230678
0.00760101	0.999864	0	-0.00505255	-1.66533e-15	0	0	-4.16334e-16	0	6.66134e-15	0.015263	-0.0163301	-0.0380497	0.00293464	-0.0369639	-0.116971	0.0536146	-0.0914794	-0.0159463	0	0.000711429	0.00509701	8.32667e-16	0	0.0182748	0.0397323	0.0111395	-0.0597085	0	-0.0339239	0.0660856	-0.0424611	0	0.00783273	0	-0.134696	0.184627	-0.13629	0.520361	0.432895	-0.115064	0.139243	-0.0574245	-1.65766	0	-0.55168	0.297857	0.0462124	-0.300265	-0.230678
0.00766769	0.999864	0	-0.00505255	1.66533e-15	0	0	0	-4.16334e-16	0	0.015263	-0.0150008	-0.0380497	0.00293464	-0.0369639	-0.10898	0.0536146	-0.0914794	-0.0159463	0	0.000711429	0.00509701	-0.0177881	-0.0113758	0.0182748	0.0397323	0.0111395	-0.0597085	0	-0.0339239	0.0660856	-0.0424611	0	0.00783273	0	-0.134696	0.244338	-0.13629	0.520361	0.432895	0.040748	0.139243	-0.0574245	-1.65766	0	-0.55168	0.297857	0.0462124	-0.300265	-0.230678
0.00773436	0.999864	0	-0.00505255	-1.66533e-15	0	0	0	0	0	0.0366479	-0.0150008	-0.0380497	0.00293464	-0.0369639	-0.10898	0.0536146	-0.0914794	-0.0159463	0	0.000711429	0.00509701	-0.0177881	-0.0314948	0.0182748	0.0397323	0.0177249	-0.0597085	0	-0.0339239	0.0555874	-0.0424611	0	0.00783273	0	-0.134696	0.244338	-0.13629	0.520361	0.432895	0.040748	0.146536	-0.0574245	-1.65766	0	-0.55168	0.297857	0.0462124	-0.300265	-0.230678
0.00780104	0.999864	0	-0.00505255	0	0	8.32667e-16	-8.32667e-16	0	0	0.0283167	-0.0150008	-0.0380497	0.00293464	-0.0369639	-0.160832	0.0536146	-0.0914794	-0.0264001	0	0.000711429	0.00509701	-0.0198311	-0.066102	0.0136529	0.0397323	0.0177249	-0.0597085	0	-0.0339239	0.0555874	-0.0424611	0	0.00783273	3.33067e-15	-0.0731812	0.2467	-0.13629	0.381117	0.432895	0.040748	0.146536	-0.0789381	-1.65766	4.16334e-16	-0.55168	0.297857	-0.0659359	-0.439508	-0.230678
0.00786772	0.999864	1.66533e-15	-0.00505255	0	0	0	0	0	0	0.0283167	-0.0150008	-0.0380497	0.00293464	-0.0369639	-0.160832	0.0536146	-0.0914794	-0.0264001	0	0.000711429	0.00509701	-0.0198311	-0.066102	0.0136529	0.0397323	0.0177249	-0.0597085	0	-0.0339239	0.0555874	-0.0424611	0	0.00783273	0	-0.0731812	0.2467	-0.0532167	0.381117	0.432895	0.040748	0.146536	-0.0789381	-1.65766	0	-0.55168	0.29587	-0.0659359	-0.199446	-0.230678
0.00793439	0.940134	0	-0.00669773	0	0	0	0	-4.16334e-16	3.33067e-15	0.0283167	-0.0150008	0.0120756	0.00293464	-0.0369639	-0.136201	0.0536146	-0.117058	-0.0264001	0	0.000711429	0.00509701	-0.0198311	-0.066102	0.0136529	0.0397323	0.0177249	-0.0597085	0	-0.0339239	0.087597	-0.0424611	0	0.00783273	0	-0.0731812	0.278487	-0.0532167	0.241874	0.470804	0.040748	0.146536	-0.0789381	-1.65766	0	-0.55168	0.287457	-0.0659359	-0.199446	-0.230678
0.00800107	0.940134	-1.66533e-15	-0.00164518	0	-8.32667e-16	8.32667e-16	0	0	0	0.0283167	-0.0150008	0.0120756	0.00293464	-0.0369639	-0.129473	-0.00859331	-0.128972	-0.0264001	0	0.000711429	0.00509701	-0.041408	-0.103379	0.0104866	0.0397323	0.0177249	-0.0597085	0	-0.0339239	0.087597	-0.0424611	1.66533e-15	0.00783273	0	-0.0731812	0.278487	-0.0532167	0.241874	0.470804	0.040748	0.146536	-0.0789381	-1.65766	0	-0.55168	0.287457	-0.0659359	-0.199446	-0.230678
0.00806774	1.14466	0	-0.00164518	-1.66533e-15	0	0	0	0	0	0.0283167	-0.0150008	0.0120756	0	-0.0369639	-0.129473	-0.00859331	-0.128972	-0.0264001	0	0.000711429	0.00509701	-0.041408	-0.103379	0.0104866	0.0397323	0.0177249	-0.0419649	0	-0.0339239	0.0571249	-0.0424611	0	0.00783273	0	-0.0610471	0.278487	-0.19246	0.241874	0.470804	0.040748	0.146536	-0.0789381	-1.65766	0	-0.628037	0.278487	-0.093031	-0.262814	-0.230678
0.00813442	1.14466	-1.66533e-15	-0.00164518	0	0	0	-4.16334e-16	-4.16334e-16	3.33067e-15	0.0283167	-0.0150008	0.0120756	0	-0.0369639	-0.111938	-0.00859331	-0.128972	-0.0264001	0	0.000711429	0.00509701	-0.041408	-0.103379	-0.00311718	0.0397323	0.0177249	-0.0419649	0	-0.0339239	0.0504553	-0.0424611	0	0.00783273	0	-0.0610471	0.278487	-0.19246	0.102631	0.470804	0.040748	0.013812	-0.031345	-1.65766	4.16334e-16	-0.628037	0.278487	-0.112427	-0.262814	-0.230678
0.00820109	1.14466	0	-0.00164518	0	0	0	0	0	0	-0.0083312	-0.0150008	0.0120756	0	-0.0369639	-0.111938	-0.00859331	-0.128972	-0.0264001	0	0.000711429	0.00686154	-0.041408	-0.103379	-0.00311718	0.0397323	0.0177249	-0.0419649	0	-0.032363	0.0504553	-0.0424611	0	0.00783273	0	-0.0610471	0.278487	-0.19246	0.102631	0.470804	0.137949	0.013812	-0.170588	-1.65766	0	-0.628037	0.216672	-0.112427	-0.262814	-0.230678
0.00826777	1.14466	0	-0.00164518	0	0	0	0	0	0	-0.0083312	-0.0150008	0.0120756	0	-0.0369639	-0.108273	-0.00859331	-0.168623	-0.0274274	0	0.000711429	0.00686154	-0.041408	-0.103379	-0.033147	0.0397323	0.0177249	-0.0419649	0	-0.032363	0.0504553	-0.0424611	0	0.00783273	0	-0.0610471	0.278487	-0.19246	0.102631	0.470804	0.137949	0.013812	-0.170588	-1.65766	0	-0.628037	0.148214	-0.112427	-1.26851	-0.230678
0.00833444	1.14466	1.66533e-15	-0.00164518	0	0	0	4.16334e-16	4.16334e-16	-3.33067e-15	-0.0083312	-0.0150008	0.0120756	0	-0.0369639	-0.0907493	-0.00859331	-0.17657	-0.0274274	0	0.000711429	0	-0.0719783	-0.103379	-0.033147	0.0397323	0.0177249	-0.0419649	0	-0.032363	0.0504553	-0.0424611	0	0	0	-0.0610471	0.278487	-0.19246	0.102631	0.486465	0.137949	0.013812	-0.170588	-1.17413	-4.16334e-16	-0.628037	0.148214	-0.112427	-1.26851	-0.230678
0.00840112	1.14466	0	-0.00164518	1.66533e-15	0	0	0	0	0	-0.0083312	-0.0150008	0.0120756	0	-0.0369639	-0.0727693	-0.00859331	-0.17657	-0.0274274	0	0.000711429	0	-0.0719783	-0.103379	-0.033147	0.0397323	0.0177249	-0.0419649	0	-0.032363	0.0539094	-0.0424611	0	0	0	-0.0610471	0.278487	-0.19246	0.102631	0.486465	0.137949	0.013812	-0.309832	-1.17413	0	-0.628037	0.148214	-0.112427	-1.2603	-0.230678
0.0084678	1.51054	-1.66533e-15	-0.00164518	-1.66533e-15	0	0	-4.16334e-16	-4.16334e-16	3.33067e-15	-0.0083312	-0.0150008	0.0120756	0	-0.0369639	-0.0727693	-0.00859331	-0.17657	-0.0274274	0.00382159	0.000711429	0	-0.0719783	-0.103379	-0.033147	0.0397323	0.0177249	-0.0419649	0	-0.032363	0.0539094	-0.0290375	0	0	0	-0.0610471	0.278487	-0.19246	0.102631	0.389783	0.137949	0.013812	-0.309832	-1.17413	4.16334e-16	-0.628037	0.148214	-0.112427	-1.83879	-0.230678
0.00853447	1.68138	0	1.66533e-14	0	0	0	0	0	0	-0.0083312	-0.0150008	0.0120756	0	-0.0369639	-0.0548947	-0.00859331	-0.0373266	-0.0274274	0.00382159	0.000711429	0	-0.0719783	-0.103379	-0.033147	0.0273245	0.0177249	-0.0419649	0	-0.023194	0.0539094	-0.0290375	0	0	0	-0.0610471	0.278487	-0.19246	0.102631	0.347222	0.137949	0.013812	-0.309832	-1.03489	0	-0.628037	0.148214	-0.112427	-1.84699	-0.230678
0.00860115	1.68138	1.66533e-15	-3.33067e-15	0	0	0	4.16334e-16	4.16334e-16	-3.33067e-15	-0.0083312	-0.0150008	0.0120756	0	-0.0369639	-0.0548947	-0.0082844	-0.0373266	-0.0274274	0.0101332	0	0	-0.0719783	-0.103379	-0.033147	4.16334e-16	0.0177249	-0.0419649	0	-0.0297115	0.0539094	-0.0290375	0	0	0	-0.085107	0.278487	-0.19246	0.102631	0.347222	0.137949	0.013812	-0.0916503	-1.03489	-4.16334e-16	-0.628037	0.148214	-0.112427	-1.84699	-0.091435
0.00866782	1.68138	0	0	1.66533e-15	0	0	0	0	0	-0.0083312	-0.0150008	0.0120756	0	-0.0369639	-0.0601204	-0.0082844	-0.0373266	-0.0274274	0.0101332	0	0	-0.0719783	-0.103379	-0.033147	0	0.016756	0.0640192	0	-0.0297115	0.0351759	-0.0290375	0	0	0	-0.0972411	0.278487	-0.19246	0.102631	0.347222	0.137949	0.013812	-0.0916503	-0.64912	0	-0.76728	0.148214	-0.112427	-1.84699	-0.091435
0.0087345	1.89095	1.66533e-15	0	0	8.32667e-16	-8.32667e-16	0	0	0	-0.0083312	-0.0150008	0.0231636	0	-0.0369639	-0.0601204	-0.0082844	-0.0373266	-0.0114811	0.0101332	0	0	-0.0719783	-0.103379	-0.0261403	0	0.016756	0.0640192	0.0341977	-0.0297115	-0.063027	-0.0290375	-1.66533e-15	0	0	-0.0972411	0.258686	-0.19246	0.102631	0.347222	0.0975663	0.013812	-0.0916503	-0.64912	0	-0.76728	0.148214	-0.112427	-1.84699	0
0.00880117	1.7517	0	-3.33067e-15	0	0	0	0	4.16334e-16	-3.33067e-15	-0.0083312	-0.0150008	0.0231636	-0.00293464	-0.0369639	-0.071653	-0.0082844	-0.0481291	-0.0114811	0.0101332	3.33067e-15	0	-0.0719783	-0.103379	-0.0144369	0	0.016756	0.0640192	0.0341977	-0.0297115	-0.063027	-0.0290375	0	8.32667e-16	0	-0.0972411	0.212626	-0.19246	0.151651	0.294148	0.208074	0.013812	-0.0916503	-0.64912	0	-0.76728	0.139243	-0.112427	-1.9426	5.32907e-14
0.00886785	1.7517	-1.66533e-15	0	0	0	0	0	0	0	-0.0083312	-0.0150008	0.0372236	-0.00293464	-0.0369639	-0.071653	-0.0082844	-0.0481291	-0.0114811	0.0101332	0	0	-0.0719783	-0.103379	-0.0144369	-0.0135008	0.0111395	0.107105	0.0341977	-0.0297115	-0.063027	-0.0290375	0	0	0	-0.192528	0.212626	-0.19246	0.151651	0.294148	0.208074	-0.0181999	-0.0916503	-0.64912	0	-0.76728	0.139243	-0.297883	-2.14668	0.139243
0.00893452	1.7517	0	0	0	0	-8.32667e-16	8.32667e-16	0	0	-0.015263	-0.0150008	0.0372236	-0.00293464	-0.0369639	-0.071653	-0.0082844	0.0621002	-0.0114811	0.0101332	0	0	-0.0719783	-0.103379	-0.0144369	-0.0135008	0.0111395	0.107105	0.0341977	-0.0281506	-0.0657791	-0.0290375	0	0	-3.33067e-15	-0.212425	0.171031	-0.19246	0.151651	0.294148	0.335305	-0.0181999	-0.081819	-0.64912	-4.16334e-16	-0.76728	0.139243	-0.297883	-2.15096	0.965306
0.0090012	1.7517	0	3.33067e-15	1.66533e-15	0	0	0	0	0	-0.015263	-0.0150008	0.0612133	-0.00293464	-0.0369639	-0.071653	-0.0082844	0.0621002	-0.0114811	0.0101332	0	0	-0.0719783	-0.103379	-0.0144369	-0.0174838	0.0111395	0.107105	0.0341977	-0.0281506	-0.0657791	-0.0290375	0	0	0	-0.212425	0.171031	-0.19246	0.151651	0.154904	0.335305	-0.0181999	-0.081819	-0.509877	0	-0.76728	0.139243	-0.297883	-2.06003	0.965306
0.00906788	1.7517	0.00209918	0	-1.66533e-15	0	0	0	4.16334e-16	0	-0.015263	0	0.0612133	-0.00293464	-0.0369639	-0.071653	-0.0113173	0.0621002	-0.0149868	0.0101332	0	0	-0.064953	-0.103379	-0.00810186	-0.0174838	0.0111395	0.107105	0.0341977	-0.0281506	-0.0657791	-0.0290375	0	0	0	-0.212425	0.171031	-0.19246	0.0124079	0.154904	0.254308	-0.0181999	-0.081819	-0.509877	0	-0.76728	0.139243	-0.297883	-2.03615	0.965306
0.00913455	1.7517	0.00209918	0	1.66533e-15	0	0	4.16334e-16	0	-6.66134e-15	-0.015263	0	0.0612133	-0.00293464	-0.0369639	-0.071653	-0.0113173	0.0621002	-0.0162997	0.0101332	0	0	-0.064953	-0.103379	-0.00810186	-0.0174838	0.0111395	0.107105	0.0341977	-0.0281506	-0.0657791	-0.0290375	0	8.32667e-16	0	-0.212425	0.171031	-0.171576	0.0124079	0.154904	0.254308	-0.0181999	-0.081819	-0.139243	0	-0.906524	0.139243	-0.297883	-2.19927	0.965306
0.00920123	1.61246	0.00209918	3.33067e-15	-0.0027404	0	0	0	0	0	-0.015263	0	0.0568511	-0.00293464	-0.0369639	-0.071653	-0.0113173	0.0681918	-0.0162997	0.0101332	0	0	-0.0596523	-0.103379	-0.00810186	-0.0174838	0.0111395	0.107105	0.0341977	-0.0281506	-0.0657791	-0.0290375	-0.00131755	0	0	-0.212425	0.171031	-0.0323326	0	0.154904	0.254308	-0.0181999	-0.081819	-0.139243	-4.16334e-16	-0.906524	0.139243	-0.158639	-2.15096	0.965306
0.0092679	1.61246	0.00209918	0	-0.0027404	0	0	0	0	0	-0.015263	0	0.0568511	-0.00293464	-0.0369639	-0.071653	-0.0113173	0.0681918	-0.0162997	0.0101332	0	0	-0.0596523	-0.103379	-0.00810186	-0.0174838	0.0111395	0.107105	0.0341977	-0.0281506	-0.0657791	-0.0290375	-0.00131755	0	0	-0.212425	0.171031	-0.0323326	0	0.154904	0.254308	-0.0181999	-0.081819	-0.139243	-4.16334e-16	-0.906524	0.139243	-0.158639	-2.12708	1.21097
0.00933458	1.61246	0.00209918	0	-0.0027404	0	0	0	0	0	-0.015263	0	0.0568511	-0.00293464	-0.0369639	-0.071653	-0.0113173	0.0681918	-0.0162997	0.0101332	0.00335354	0	-0.0596523	-0.103379	-0.00810186	-0.0174838	0.0111395	0.107105	0.0341977	-0.0281506	-0.0657791	-0.0290375	-0.00131755	8.32667e-16	0	-0.212425	0.171031	-0.0323326	0	0.154904	0.254308	-0.0181999	-0.155192	-0.139243	0	-0.713083	0.139243	-0.158639	-2.33549	1.21097
0.00940125	1.61246	0.00209918	0	-0.0027404	0	0	0	0	0	-0.015263	0	0.0568511	-0.00293464	-0.0369639	-0.071653	-0.0113173	0.0681918	-0.0162997	0.0101332	0.0141888	0	-0.0596523	-0.103379	-0.00810186	-0.0174838	0.0111395	0.107105	0.0341977	-0.0281506	-0.0657791	-0.0290375	-0.00131755	0	0	-0.139243	0.115483	-0.0323326	0	0.0535701	0.254308	-0.125431	-0.155192	-0.139243	0	-0.713083	0.139243	-0.158639	-2.53828	1.21097
0.00946793	1.47322	0.00209918	0	-0.0027404	0	0	0	0	0	-0.015263	0	0.0568511	-0.00293464	-0.0369639	-0.071653	-0.0113173	0.0681918	-0.0162997	0.0101332	0.0141888	0	-0.0596523	-0.105551	-0.00810186	-0.0174838	0.0111395	0.107105	0.0341977	-0.0281506	-0.0657791	-0.0290375	-0.00131755	0	0	-0.139243	0.115483	-0.0323326	-0.139243	0.0535701	0.254308	-0.125431	-0.0984884	0	0	-2.45068	0.0774287	-0.158639	-2.53828	1.21097
0.0095346	1.47322	0.00209918	0	-0.0027404	0	0	0	0	0	-0.015263	0	0.0568511	-0.00293464	-0.0369639	-0.071653	-0.0113173	0.0870564	-0.0162997	0.0101332	0.0141888	0	-0.0596523	-0.105551	-0.00810186	-0.0174838	0.0111395	0.107105	0.0341977	-0.0281506	-0.0657791	-0.0290375	-0.00131755	0	0	-0.163303	0.0914981	-0.0323326	-0.139243	0.0535701	0.254308	-0.125431	-0.0984884	0	0	-2.45068	0.0774287	-0.158639	-3.06835	1.21097
0.00960128	1.16401	0.00721492	0	-0.0027404	0	0	0	0	0	-0.015263	0	0.0568511	-0.00293464	0	-0.071653	-0.0113173	0.0994268	-0.0162997	0.0101332	0.0141888	0	-0.0596523	-0.107653	-0.00810186	-0.0174838	0	0.107105	0.0341977	-0.0281506	-0.0657791	0	-0.00131755	0	0	-0.163303	0.0914981	0	-0.139243	0.0535701	0.254308	-0.125431	-0.0984884	0	0	-2.01608	0.0580587	-0.158639	-3.06835	1.24379
0.00966796	1.16401	0.00721492	0	-0.0266154	0	0	0	0	-0.0218952	-0.015263	0	0.0568511	-0.00293464	0	-0.071653	-0.0113173	0.0994268	-0.0162997	0.0101332	0.0141888	0	-0.0418643	-0.0962769	-0.00810186	-0.0174838	0	0.107105	0.0341977	-0.0281506	-0.0657791	1.66533e-15	-0.00131755	-8.32667e-16	0	-0.163303	0.0823455	0	-0.139243	0.0535701	0.237739	-0.125431	-0.0984884	0.00638648	0	-2.01608	0.0580587	-0.0193958	-3.06835	1.24379
0.00973463	1.02477	0.00721492	0	-0.0266154	0	0	0	0	-0.0218952	-0.015263	0	0.0568511	-0.00293464	0	-0.071653	-0.0113173	0.0994268	-0.0162997	0.0101332	0.0141888	0	-0.0418643	-0.119125	-0.00810186	-0.0273245	0	0.107105	0.0341977	-0.0281506	-0.0657791	0	-0.00131755	0	0	-0.163303	0.0823455	0	-0.139243	0.0535701	0.237739	-0.132724	-0.125296	0.00638648	4.16334e-16	-2.07179	0.0580587	-0.0193958	-3.06835	1.24379
0.00980131	1.02477	0.00721492	-3.33067e-15	-0.0266154	0	-0.00121458	0	0	-0.102652	-0.00693175	0	0.0568511	-0.00293464	0	-0.0198006	-0.0113173	0.0994268	-0.00584588	0.00382159	0.0141888	0	-0.0398213	-0.0845172	-0.00347992	-0.0273245	0	0.107105	0.0341977	-0.0281506	-0.0657791	0	-0.00131755	0	0	-0.247364	0.0823455	0	-0.139243	0.0535701	0.237739	-0.132724	-0.125296	0.139243	4.16334e-16	-1.93254	0.0580587	0.0927525	-2.92911	1.24379
0.00986798	1.02477	0.00721492	0	-0.0266154	0	-0.00121458	-4.16334e-16	0	-0.208788	-0.00693175	0	0.0568511	-0.00293464	0	-0.0198006	-0.0113173	0.0994268	-0.00584588	0.00382159	0.0141888	0	-0.0398213	-0.0845172	-0.00347992	-0.0397323	0	0.107105	0.0341977	-0.0281506	-0.0657791	0	-0.00131755	-8.32667e-16	0	-0.247364	0.0823455	3.33067e-15	-0.139243	0.150434	0.237739	-0.0652993	-0.125296	0.14563	0	-1.93254	0	0.0927525	-3.30841	1.24379
0.00993466	0.950813	0.00721492	0.00164518	-0.0266154	0	-0.00121458	0	-0.000348694	-0.208788	-0.00693175	0	0.00672581	-0.00293464	0	-0.0198006	-0.0113173	0.125005	-0.00584588	0.00382159	0.0141888	0	-0.0398213	-0.0845172	-0.00347992	-0.0397323	0	0.107105	0.0341977	-0.0281506	-0.0657791	1.66533e-15	-0.00131755	0	0	-0.247364	0.0505582	0	-0.139243	0.112525	0.237739	-0.0652993	-0.125296	0.14563	0	-1.93254	0	0.0927525	-3.30841	1.38304
0.0100013	0.950813	0.00721492	0.00164518	-0.0266154	0	-0.00121458	0	-0.000348694	-0.208788	-0.00693175	0	0.00672581	-0.00293464	0	-0.0198006	0	0.13692	-0.00584588	0.00382159	0.0141888	0	-0.0305704	-0.0472398	-0.00347992	-0.0452342	0	0.107105	0.0341977	-0.0281506	-0.0657791	-0.0534133	-0.00131755	0	0	-0.247364	0.0505582	6.66134e-15	-0.139243	0.112525	0.249751	-0.0652993	-0.125296	0.14563	0	-1.82101	0	0.0927525	-3.30841	1.38304
0.010068	0.746284	0.00721492	0.00164518	-0.0266154	0	-0.00121458	-8.32667e-16	-0.000348694	-0.208788	-0.00693175	0	0.00672581	-0.00293464	0	-0.0198006	0	0.13692	-0.00584588	0.00382159	0.0141888	0	-0.0305704	-0.0472398	-0.00347992	-0.0452342	0	0.107105	0.0341977	-0.0281506	-0.0281553	-0.0534133	-0.00131755	0	0.0237041	-0.247364	0.0505582	0.0150313	-0.139243	0.112525	0.249751	-0.0652993	-0.125296	0.265229	4.16334e-16	-1.7933	0	0.259091	-3.16917	1.38304
0.0101347	0.746284	0.00721492	0.00164518	-0.0266154	0	-0.00121458	0	-0.000348694	-0.208788	-0.00693175	0	0.00672581	-0.00293464	0	-0.0198006	0	0.13692	-0.00584588	0.00382159	0.0141888	0	-0.0311718	-0.0472398	-0.00347992	-0.0569939	0	0.107105	0.0341977	-0.0281506	-0.0214856	-0.0534133	-0.00131755	0	0.0237041	-0.247364	0.0198006	0.0150313	-0.139243	0.112525	0.18092	0.0674242	-0.172889	0.265229	0	-1.7933	0	0.278487	-3.18926	1.38304
0.0102014	0.746284	0.00721492	0.00164518	-0.0266154	0	-0.00121458	0	-0.000348694	-0.208788	-0.00693175	0	0.00672581	-0.00293464	0	-0.0198006	-1.66533e-15	0.13692	-0.00584588	0.00382159	0.0141888	0	-0.0311718	-0.0472398	-0.00347992	-0.0569939	0	0.107105	0.0341977	-0.0297115	-0.0214856	-0.0534133	-0.00131755	-8.32667e-16	0.0237041	-0.247364	0.0198006	0.0150313	-0.139243	0.112525	0.18092	0.0674242	-0.0342375	0.433005	0	-1.7933	0	0.278487	-3.34002	1.38304
0.010268	0.746284	0.00721492	0.00164518	-0.0266154	-8.32667e-16	-0.00121458	0	-0.000348694	-0.208788	-0.00693175	0	0.00672581	-0.00293464	0	-0.0198006	0	0.17657	-0.00481852	0.00382159	0.0141888	0	-0.0311718	-0.0472398	0.00700664	-0.0569939	0	0.107105	0.0341977	-0.0297115	-0.0214856	-0.0534133	-0.00131755	0	0.0237041	-0.247364	0.0198006	0.0150313	-0.139243	0.112525	0.18092	0.0674242	-0.0342375	0.433005	0	-1.7933	0	0.278487	-2.33433	1.38304
0.0103347	0.746284	0.00721492	0.00164518	-0.0266154	0	-0.00121458	0	-0.000348694	-0.208788	-0.00693175	0	0.00672581	-0.00293464	0	-0.0167584	0	0.17657	-0.00481852	0.00382159	0.0141888	0	-0.000601438	-0.0472398	0.00700664	-0.0569939	0	0.107105	0.0341977	-0.0297115	-0.0217922	-0.0534133	-0.00131755	0	0.0237041	-0.247364	0.0198006	0.0150313	-0.139243	0.0968643	0.110508	0.0674242	-0.0342375	0.433005	0	-1.7933	0	0.278487	-2.36003	1.38304
0.0104014	0.746284	0.00721492	0.00164518	-0.0266154	0	-0.00121458	-4.16334e-16	-0.000348694	-0.208788	-0.00693175	0	0.00672581	-0.00293464	0	-0.0167584	0.0082844	0.17657	-0.00481852	0.00382159	0.0141888	0	-0.000601438	-0.0472398	0.00700664	-0.0569939	0.00390116	0.107105	0.0341977	-0.0297115	-0.0217922	-0.0534133	-0.00131755	0	0.0237041	-0.247364	-0.00248298	0.0150313	-0.139243	0.0968643	0.110508	0.139243	0.053769	0.433005	4.16334e-16	-1.7933	0	0.278487	-2.36003	1.38304
0.0104681	0.380408	0.00721492	0.00164518	-0.0266154	0	-0.00121458	0	-0.000348694	-0.208788	-0.00693175	0	0.00672581	-0.00293464	0	-0.0167584	0.0082844	0.17657	-0.00481852	0	0.0141888	0	-0.000601438	-0.0472398	0.00700664	-0.0569939	0.00390116	0.107105	0.0343592	-0.0297115	-0.0217922	-0.0534133	-0.00131755	0	0.0407059	-0.278487	0.0712084	0.0150313	-0.139243	0.0968643	0.110508	0.139243	0.053769	0.433005	0	-1.68176	0	0.278487	-1.8969	1.38304
0.0105347	0.209567	0.00721492	0	-0.0266154	0	-0.00121458	0	-0.000348694	-0.208788	-0.00693175	0	0.00672581	-0.00293464	0	-0.0167584	0.0082844	0.0373266	-0.00481852	-3.33067e-15	0.0141888	0	-0.000601438	0.0815405	0.00700664	-0.0569939	0.00390116	0.107105	0.0343592	-0.0344785	-0.0217922	-0.0534133	-0.00131755	0	0.0407059	-0.278487	0.0712084	0.0150313	-0.139243	0.0968643	0.110508	0.139243	0.053769	0.533094	0	-1.65406	0	0.15075	-2.03433	1.38304
0.0106014	0.209567	0.00721492	-3.33067e-15	-0.0266154	0	-0.00121458	4.16334e-16	-0.000348694	-0.208788	-0.00693175	0	-0.0181999	-0.00293464	0	-0.0167584	0.0082844	0.0373266	-0.00481852	-0.00631159	0.0141888	0	-0.000601438	0.0815405	0.00700664	-0.0569939	0.00390116	0.107105	0.0343592	-0.0403876	-0.0217922	-0.0534133	-0.00131755	0	0.0407059	-0.254427	0.0712084	0.0150313	-0.139243	0.0968643	0.110508	0.139243	-0.064864	0.533094	-4.16334e-16	-1.65406	0	0.15075	-2.03433	1.24379
0.0106681	0.209567	0.00721492	0	-0.0266154	0	-0.00121458	0	-0.000348694	-0.208788	-0.00693175	0	-0.0181999	-0.00293464	0	-0.0115326	0.0082844	0.0373266	-0.00481852	-0.00631159	0.0141888	0	-0.000601438	0.0815405	0.00700664	-0.0569939	0.00390116	0	0.0365262	-0.0403876	-0.00305867	-0.0534133	-0.00131755	0	0.0407059	-0.349318	0.0712084	0.0150313	-0.139243	0.139243	0.110508	0.139243	-0.064864	0.533094	0	-1.65406	0	0.15075	-2.03615	1.24379
0.0107348	0	0.00721492	0	-0.0266154	8.32667e-16	-0.00121458	0	-0.000348694	-0.208788	-0.00693175	0	-0.0292879	-0.00293464	0	-0.0115326	0.0082844	0.0373266	-0.00481852	-0.00631159	0.0141888	0	-0.000601438	0.0815405	0	-0.0569939	0.00390116	0	0.019707	-0.0403876	-0.00305867	-0.0534133	-0.00131755	0	0.0407059	-0.349318	0.0712084	0.0150313	-0.139243	0.139243	0.110508	0.139243	-0.064864	0.533094	0	-1.65406	0	0.15075	-3.13676	1.24379
0.0108014	0	0.00721492	-3.33067e-15	-0.0266154	0	-0.00121458	0	-0.000348694	-0.208788	-0.00693175	0	-0.0292879	-0.00173645	0	0	0.0082844	0.0373266	-0.00481852	-0.00631159	0.0141888	0	-0.000601438	0.0815405	0	-0.0569939	0.00390116	-1.66533e-15	0.019707	-0.0403876	-0.00305867	-0.0534133	-0.00131755	8.32667e-16	0.0407059	-0.349318	0.0712084	0.0150313	-0.139243	0.139243	-1.33227e-14	0.218179	-0.260076	0.533094	0	-1.65406	0	-0.414756	-3.2026	1.24379
0.0108681	0	0.00721492	0	-0.0395311	0	-0.00121458	0	-0.000348694	-0.208788	0.0083312	0	-0.0292879	-0.00173645	0	1.66533e-15	0.0082844	0.0396504	-0.00481852	-0.00631159	0.0141888	0.00362969	-0.000601438	0.0815405	0	-0.0434931	0.00390116	0	0.019707	-0.0863379	-0.00305867	-0.0534133	-0.00131755	0	0.0407059	-0.254031	0.0712084	0.0150313	-0.139243	0.139243	0	0.218179	-0.260076	0.533094	0	-1.65406	0	-0.275512	-3.38714	1.10455
0.0109348	0	0.00721492	0	-0.0395311	0	-0.00121458	8.32667e-16	-0.000348694	-0.208788	0.015263	0	-0.0292879	-0.00173645	0	0	0.0082844	0.0396504	-0.00481852	-0.00631159	0.0141888	0.00362969	-0.000601438	0.0815405	8.32667e-16	-0.0434931	0.00390116	0	0.019707	-0.0863379	-0.00030657	-0.0534133	-0.00131755	0	0.0407059	-0.234135	0.0712084	0.0150313	-0.139243	0.139243	-0.127231	0.218179	-0.269908	0.572248	-4.16334e-16	-1.65406	0	-0.275512	-3.92744	0.278487
0.0110015	0	0.00721492	3.33067e-15	-0.0395311	0	-0.00121458	0	-0.000348694	-0.208788	0.015263	0	-0.0292879	-0.00173645	-0.00461258	1.66533e-15	0.0082844	0.0396504	-0.00481852	-0.00631159	0.00845758	0.00362969	-0.000601438	0.0815405	0	-0.03951	0.00390116	0	0.019707	-0.0863379	-0.00030657	-0.0534133	-0.00131755	0	0.0407059	-0.234135	0.0712084	0.0150313	-0.139243	0.139243	-0.127231	0.218179	-0.321964	0.572248	0	-1.65406	0	-0.275512	-3.92744	0.278487
0.0110681	0	0.00511573	0	-0.0395311	0	-0.00121458	0	-0.000348694	-0.208788	0.015263	0	-0.0292879	-0.00173645	-0.00461258	0	-0.00227236	0.0396504	-0.00131287	-0.00631159	0.00845758	0.00362969	-0.000601438	0.0871828	0	-0.03951	0.00390116	0	0.019707	-0.0863379	-0.00030657	-0.0534133	-0.00131755	0	0.0407059	-0.247364	0.0712084	0.0150313	-0.139243	0.173231	-0.127231	0.218179	-0.321964	0.627758	0	-1.65406	0.000304229	-0.275512	-3.95132	0.278487
0.0111348	0	0.00511573	0.0384616	-0.0395311	0	-0.00121458	4.16334e-16	-0.000348694	-0.208788	0.015263	-0.00296975	-0.0292879	-0.00173645	-0.00461258	1.66533e-15	-0.00227236	0.0396504	0	-0.00631159	0.00845758	0.00362969	-0.000601438	0.0871828	8.32667e-16	-0.03951	0.0110833	0	0.019707	-0.0863379	-0.00030657	-0.0534133	-0.00131755	8.32667e-16	0.0407059	-0.247364	0.0784958	0.139243	-0.139243	0.173231	-0.127231	0.218179	-0.500574	0.627758	0	-1.65406	0.000304229	-0.275512	-3.7882	0.278487
0.0112015	0	0.00511573	0.0384616	-0.0367907	0	-0.00121458	0	-0.000348694	-0.230051	0.0131263	-0.00296975	-0.0249257	-0.00173645	-0.00461258	0	-0.00227236	0.0335588	0	-0.00631159	0.00845758	0.00362969	-0.000601438	0.0871828	0	-0.03951	0.0110833	0	0.019707	-0.0863379	-0.00030657	-0.0534133	0	0	0.0407059	-0.247364	0.0784958	0.139243	-0.139243	0.173231	-0.127231	0.218179	-0.755458	0.672337	-4.16334e-16	-1.65406	0.000304229	-0.414756	-3.97576	0.278487
0.0112682	0	0.00511573	0.0384616	-0.0367907	0	-0.00121458	0	-0.000348694	-0.230051	0.0131263	-0.00296975	-0.0249257	-0.00173645	-0.00461258	0	-0.00227236	0.0335588	0	-0.00631159	0.00845758	0.00362969	-0.000601438	0.0871828	0	-0.03951	0.0110833	0	0.019707	-0.109532	-0.00030657	-0.0695094	0	0	0.0555523	-0.247364	0.0784958	0.139243	-0.139243	0.236108	-0.127231	0.218179	-0.755458	0.672337	-4.16334e-16	-1.65406	0.00677027	-0.414756	-3.99964	0.172063
0.0113348	0	0.00511573	0.0384616	-0.0367907	0	-0.00121458	0	-0.000348694	-0.230051	0.0131263	0.0150008	-0.0249257	-0.00173645	-0.00461258	0	0.0137909	0.0335588	0	-0.00631159	0.00510403	0.00362969	-0.000601438	0.0871828	0	-0.03951	0.0110833	0	0.019707	-0.109532	-0.00030657	-0.0695094	0	8.32667e-16	0.0619598	-0.342396	0.0784958	0.139243	-0.139243	0.236108	-0.127231	0.218179	-0.682084	0.672337	0	-1.65406	-0.0875057	-0.414756	-3.71428	0.172063
0.0114015	0	0.00511573	0.0384616	-0.0367907	0	-0.00121458	0	-0.000348694	-0.235532	0.0131263	0.0150008	-0.0249257	-0.00173645	-0.00461258	0	0.0137909	0.0420375	0	-0.0100794	-0.00573121	0.00362969	-0.000601438	0.0871828	0	-0.03951	0.0110833	0	0.019707	-0.109532	-0.00030657	-0.0695094	0	0	0.0619598	-0.342396	0.0784958	0.139243	-0.139243	0.236108	-0.127231	0.357423	-0.71815	0.672337	0	-1.65406	-0.0875057	-0.414756	-3.51149	0.172063
0.0114682	0	0.00511573	0.0384616	-0.0367907	0	-0.00121458	0	-0.000348694	-0.288849	0.0131263	0.0150008	-0.0249257	-0.00173645	-0.00461258	0	0.0137909	0.0420375	0	-0.0100794	-0.00573121	0.00362969	-0.000601438	0.0893545	0	-0.0438956	0.0110833	0	0.019707	-0.109532	-0.00030657	-0.0695094	0	0	0.0619598	-0.342396	0.0712084	0.139243	-0.109586	0.312474	-0.127231	0.357423	-0.774853	0.672337	0	0.0835414	-0.0875057	-0.414756	-3.58843	0.172063
0.0115349	0	0.00511573	0.0384616	-0.0367907	0	-0.00121458	0	-0.000348694	-0.288849	0.0131263	0.0150008	-0.0249257	-0.00173645	-0.00461258	0	0.0137909	0.0231729	0	-0.0100794	0.0252136	0.00362969	-0.000601438	0.0893545	0	-0.0438956	0.0110833	0	0.019707	-0.109532	-0.00030657	-0.0695094	0	0	0.0619598	-0.322205	0.0712084	0.139243	-0.109586	0.312474	-0.127231	0.357423	-0.774853	0.767002	0	0.0835414	-0.0875057	-0.414756	-3.05836	0.172063
0.0116015	0	0	0.0384616	-0.0367907	0	-0.00121458	0	-0.000348694	-0.288849	0.0131263	0.0150008	-0.0249257	-0.00173645	0	0	0.0137909	0.0142379	0	-0.0100794	0.0252136	0.00362969	-0.0231682	0.091456	0	-0.0277504	0.0110833	0	0.019707	-0.109532	-0.00030657	-0.0695094	0	0	0.0619598	-0.322205	0.0712084	0.139243	-0.109586	0.312474	-0.217428	0.357423	-0.774853	0.811581	0	0.0835414	-0.0875057	-0.414756	-3.05836	0.139243
0.0116682	0	0	0.0384616	-0.0129157	0	-0.00121458	0	-0.000348694	-0.266954	0.0131263	0.0150008	-0.0249257	-0.00173645	0	0	0.0137909	0.0142379	0	-0.0100794	0.0252136	0.00362969	-0.0231682	0.091456	0	-0.0277504	0.0110833	0	0.019707	-0.109532	-0.00030657	-0.0695094	0	-8.32667e-16	0.0619598	-0.322205	0.0206502	0.139243	-0.109586	0.312474	-0.217428	0.487609	-0.774853	0.805194	0	0.0835414	-0.0875057	-0.553999	-3.12066	0.139243
0.0117349	0	0	0.0384616	-0.0129157	0	-0.00121458	0	-0.000348694	-0.266954	0.0131263	0.0150008	0	-0.00173645	0	0	0.0137909	0.0142379	0	-0.0100794	0.0603661	0.00362969	-0.0231682	0.134423	0	-0.0179097	0.0110833	0	0.019707	-0.109532	-0.00030657	-0.0695094	0	0	0.0237041	-0.322205	0.0206502	0.139243	-0.109586	0.312474	-0.217428	0.487609	-0.813268	0.805194	4.16334e-16	0.139243	-0.0875057	-0.723034	-3.12066	0.139243
0.0118016	-0.095411	1.66533e-15	0.0384616	-0.0129157	0	0.00121458	0	-0.000348694	-0.237697	0.0131263	0.0150008	0	-0.00173645	0	0	0.0137909	0.0142379	0	-0.00376776	0.0603661	0.00362969	-0.0231682	0.134423	0	-0.0179097	0.0110833	0	0.019707	-0.109532	-0.00030657	-0.0695094	-0.00587865	0	0.0237041	-0.238144	0.0206502	0.139243	-0.109586	0.312474	-0.217428	0.487609	-0.813268	0.672337	4.16334e-16	0.139243	-0.0875057	-0.723034	-3.12066	0.139243
0.0118682	-0.209567	0	0.0384616	-0.0129157	0	-0.00697387	-4.16334e-16	-0.000348694	-0.13156	0.0131263	0.0150008	0	-0.00173645	0	-1.66533e-15	0.0113173	0.0142379	0	-0.00376776	0.0603661	0.00362969	-0.0231682	0.134423	-8.32667e-16	-0.00550187	0.0110833	0	0.019707	-0.139344	-0.00030657	-0.0695094	-0.00587865	-8.32667e-16	0.0237041	-0.238144	0.0206502	0.139243	-0.109586	0.21561	-0.217428	0.420185	-0.813268	0.665951	0	0.139243	-0.0875057	-0.723034	-3.4302	0.139243
0.0119349	-0.33392	0	0.0384616	-0.0129157	0	-0.00697387	0	-4.16334e-16	-0.13156	0.0131263	0.0150008	0	-0.00173645	0	0	0.0113173	0.0142379	0	-0.00376776	0.0603661	0.00362969	-0.0231682	0.134423	0	-0.00550187	0.0110833	0	0.019707	-0.139344	-0.00030657	-0.0695094	-0.00587865	0	0.0237041	-0.238144	0.0206502	0.139243	-0.109586	0.21561	-0.217428	0.420185	-0.813268	0.665951	0	0.139243	-0.0875057	-0.945021	-3.4302	0
0.0120016	-0.47061	1.66533e-15	0.0384616	-0.0129157	0	-0.00697387	0	0	-0.13156	0.0131263	0.0150008	0	-0.00173645	0	-1.66533e-15	0.0113173	0.0142379	0	-0.00376776	0.0603661	0.00362969	-0.0231682	0.134423	0	0	0.0110833	0	0.019707	-0.139344	-0.00030657	-0.0160961	-0.00587865	0	0.00072313	-0.238144	0.0206502	0.139243	-0.109586	0.21561	-0.22944	0.420185	-0.813268	0.665951	0	0.0277083	-0.0875057	-0.945021	-3.4302	0
0.0120683	-0.658895	0	0.0384616	-0.0129157	0	-0.00697387	0.00555804	0	-0.422996	0.0131263	0.0150008	0	-0.00173645	0	0	0.0113173	0.0142379	0.00131287	-0.00376776	0.0603661	0	-0.0231682	0.134423	-8.32667e-16	0	0.0110833	0	0.019707	-0.139344	-0.00030657	-0.0160961	0.02501	0	-0.022981	-0.238144	0.0206502	0.124212	-0.109586	0.338514	-0.22944	0.420185	-0.889141	0.546351	4.16334e-16	0	-0.0875057	-1.08426	-3.4302	5.32907e-14
0.012135	-0.658895	0	0.0384616	-0.0129157	0	-0.00697387	0.00555804	-0.0292411	-0.422996	0.0131263	0.0150008	0	-0.00173645	0	-1.66533e-15	0.0113173	0.0142379	0.00131287	-0.00376776	0.0603661	0	-0.0225668	0.134423	0	0.0117596	0.0110833	0	0.019707	-0.139344	-0.00030657	-0.0160961	0.02501	0	-0.022981	-0.238144	0.0514077	0.124212	0.0296577	0.338514	-0.16061	0.568485	-0.990468	0.546351	0	0	-0.0875057	-1.08426	-3.41011	0
0.0122016	-0.791628	0	0.0384616	-0.0129157	0	-0.00697387	0.00555804	-0.0292411	-0.896421	0.0131263	0.0150008	8.32667e-16	-0.00173645	0	0	0.0113173	0.0142379	0.00131287	-0.00376776	0.0603661	0	-0.0225668	0.134423	0	0.0117596	0.0110833	1.66533e-15	0.019707	-0.0771689	-0.00030657	-0.0160961	0.02501	-8.32667e-16	-0.022981	-0.238144	0.0514077	0.124212	0.0296577	0.338514	-0.16061	0.568485	-0.989876	0.517819	0	0	-0.0875057	-1.08426	-3.25935	0
0.0122683	-0.918265	0	0.0384616	-0.0129157	-8.32667e-16	-0.00697387	0.00555804	-0.0292411	-0.896421	0.0131263	0.0150008	0	-0.00173645	0	-1.66533e-15	0.0113173	0.0142379	0.00131287	-0.00376776	0.0603661	0	-0.0225668	0.134423	0	0.0117596	0.0110833	0	0.019707	-0.0771689	-0.00030657	-0.0160961	0.02501	0	-0.022981	-0.238144	0.0514077	0.124212	0.0296577	0.338514	-0.16061	0.568485	-0.989876	0.517819	0	0	-0.0875057	-1.08426	-3.25935	0
0.012335	-0.930872	3.33067e-15	0.0384616	-0.0129157	0	-0.00697387	0.00555804	-0.0292411	-0.896421	0.0131263	0.0150008	0	0	0	0	0.0113173	0.0142379	0.00131287	-0.00376776	0.0603661	0	-0.0225668	0.134423	0	0.0117596	0.0110833	0	0.019707	-0.0771689	0.00305867	-0.0160961	0.0730899	0	-0.022981	-0.238144	0.0514077	0.124212	0.0296577	0.338514	-0.090197	0.631227	-0.989876	0.517819	0	0	-0.0875057	-1.08426	-3.31796	0
0.0124017	-1.16871	0	0.0384616	-0.0129157	0	-0.00697387	0.00555804	-0.0292411	-0.896421	0.0131263	0.0150008	0	0	0	-3.33067e-15	0.00303293	0.0142379	0.00131287	-0.00376776	0.0603661	0	-0.0225668	0.134423	-8.32667e-16	0.0117596	0.00718215	0	0.019707	-0.00476704	0.0104983	-0.0160961	0.0730899	0	-0.0834969	-0.238144	0.0736914	0.124212	0.0296577	0.338514	-0.090197	0.559408	-1.17455	0.517819	4.16334e-16	0	-0.0875057	-1.08426	-3.45538	0
0.0124683	-1.23138	0	0.0384616	-0.0129157	0	-0.00697387	0.00555804	-0.0495239	-0.896421	0.0131263	0.0150008	0.00436218	0	0	0	0.00303293	0.0142379	0.00131287	-0.00376776	0.0603661	0	-0.0225668	0.134423	0	0.0117596	0.00718215	0	0.0195456	-0.00476704	0.0104983	-0.0160961	0.0730899	0	-0.100499	-0.207021	0	0.124212	0.168901	0.338514	-0.090197	0.559408	-1.17455	0.517819	0	-0.139243	-0.0875057	-1.08426	-3.34002	0
0.012535	-1.38142	0	0.0384616	-0.0129157	0	-0.00697387	0.00555804	-0.0550515	-0.896421	0.0131263	0.0150008	0.00436218	-1.66533e-15	1.66533e-15	0	0.00303293	0.0142379	0.00131287	-0.00376776	0.0603661	0	-0.0225668	0.00564228	0	0.0117596	0.00718215	0	0.0195456	1.66533e-15	0.0104983	-0.0433691	0.0730899	0	-0.100499	-0.207021	0	0.124212	0.168901	0.338514	-0.090197	0.559408	-1.17455	0.41773	0	-0.166952	-0.0875057	-0.956527	-3.2026	0
0.0126017	-1.52066	0	0.0384616	-0.0129157	0	-0.00697387	0.00555804	-0.0834875	-0.896421	0.0131263	0.0150008	0.0292879	0	0	3.33067e-15	0.00303293	0.0142379	0.00131287	-0.00376776	0.0603661	0	-0.0225668	0.00564228	8.32667e-16	0.0117596	0.00718215	0	0.0195456	0.0356206	0.0104983	-0.0433691	0.0730899	0	-0.100499	-0.207021	0	0.124212	0.168901	0.338514	-0.090197	0.559408	-1.05592	0.41773	-4.16334e-16	-0.166952	-0.0875057	-0.956527	-3.2026	0
0.0126684	-1.65991	-3.33067e-15	0.0384616	-0.0129157	0	-0.00697387	0	-0.0834875	-1.11921	0.0131263	0.0150008	0.0292879	0	0	0	0.00303293	0.0142379	-0.0257308	-0.00376776	0.0603661	0	-0.0225668	0.00564228	0	0.0117596	0.00718215	0	0.0173785	0.0356206	-0.00776019	-0.0433691	0.0730899	0	-0.100499	-0.11213	0	0.124212	0.168901	0.296134	-0.090197	0.563809	-1.09849	0.41773	0	-0.166952	-0.0875057	-0.956527	-3.20078	0
0.012735	-1.65991	3.33067e-15	0.0384616	-0.0129157	0	-0.00697387	1.66533e-15	-0.0834875	-1.11921	0.0131263	0.0150008	0.0181999	-1.66533e-15	-1.66533e-15	-3.33067e-15	0.00303293	0.0142379	-0.0257308	-0.00376776	0.0603661	-1.66533e-15	-0.0225668	0.00564228	-8.32667e-16	0.0117596	0.00718215	0	0	0.0356206	-0.00776019	-0.0433691	0.0730899	0	-0.100499	-0.11213	0	0.124212	0.268138	0.296134	-0.090197	0.563809	-1.09849	0.41773	4.16334e-16	-0.166952	-0.0875057	-0.956527	-1.98663	0.0361097
0.0128017	-1.79915	0	0.0384616	-0.0129157	0	-0.00697387	-1.66533e-15	-0.0834875	-1.31138	0.0131263	0.0150008	0.0181999	0.00173645	3.33067e-15	0	0.00303293	0.0142379	-0.0257308	-0.00376776	0.0603661	3.33067e-15	-0.0242775	0.00156093	0	0.0117596	0.00718215	0	0	0.0356206	0.00030657	-0.0433691	0.0730899	0	-0.100499	-0.11213	0	0.124212	0.268138	0.296134	-0.090197	0.556974	-0.90328	0.41773	0	-0.166952	-0.0875057	-0.391021	-1.98663	0.0361097
0.0128684	-1.94941	0	0.0384616	0	0	-0.00697387	0	-0.0834875	-1.31138	-0.00213663	0.0150008	0.0181999	0.00173645	0	3.33067e-15	0.00303293	0.00847864	-0.0257308	-0.00376776	0.0603661	-0.00362969	-0.0242775	0.00156093	8.32667e-16	0.0117596	0.00718215	0	0	0.0815709	0.00030657	-0.0433691	0.0730899	0	-0.100499	-0.11213	0	0.124212	0.268138	0.296134	-0.090197	0.556974	-0.90328	0.41773	-4.16334e-16	-0.166952	-0.0875057	-0.401309	-1.67092	0.0361097
0.0129351	-2.08865	-3.33067e-15	0.0384616	-3.33067e-15	0	-0.00697387	1.249e-15	-0.0834875	-1.31138	-0.00213663	0.0150008	0.0181999	0.00173645	0	0	0.00303293	0.00847864	-0.0257308	-0.00376776	0.0603661	-0.00362969	-0.0242775	0.00156093	0	0.0117596	0.00718215	0	0	0.0815709	0.00030657	-0.0433691	0.0730899	0	-0.100499	-0.11213	0	0.124212	0.268138	0.296134	-0.090197	0.556974	-0.90328	0.462637	0	-0.0835414	-0.0875057	-0.530265	-1.13062	0.0361097
0.0130017	-2.16833	0	0.0384616	0	8.32667e-16	-0.00697387	0	-0.0834875	-1.31138	-0.00213663	0.0150008	0.0181999	0.00173645	0.00461258	1.66533e-15	-0.0105568	0.00847864	-0.0257308	-0.00376776	0.0660973	-0.00362969	-0.0242775	0.00156093	0	0.0117596	0.00718215	0	0	0.0815709	0.00030657	-0.0433691	0.0730899	0	-0.100499	-0.11213	-0.0337975	0.124212	0.268138	0.296134	-0.090197	0.556974	-0.851224	0.462637	0	-0.0835414	-0.0875057	-0.530265	-1.13062	0.0361097
0.0130684	-2.29715	0	0.0384616	0	0	-0.00697387	0	-0.0834875	-1.36212	-0.0083312	0.0150008	0.0181999	0.00173645	0.00461258	0	0	0.00847864	-0.0257308	-0.00382159	0.0660973	-0.00362969	-0.0242775	-0.00408135	0	0.0117596	0.00718215	-1.66533e-15	-1.66533e-15	0.0815709	0.00030657	-0.0433691	0.0730899	8.32667e-16	-0.100499	-0.0989003	-0.0337975	0.124212	0.268138	0.262147	-0.0179191	0.556974	-0.851224	0.407127	0	-0.0835414	-0.0878099	-0.530265	-1.05492	0.0361097
0.0131351	-2.36714	0	0	3.33067e-15	0	-0.00697387	4.16334e-16	-0.0834875	-1.36212	-0.0083312	0.0179706	0.0181999	0.00173645	0.00461258	1.66533e-15	0	0.00847864	-0.0257308	-0.00382159	0.0660973	-0.00362969	-0.0242775	-0.00408135	0	0.0117596	0	0	-0.019707	0.0815709	0.00030657	0.0547496	0.0730899	0	-0.100499	-0.0989003	0.0981584	0	0.268138	0.262147	-0.0179191	0.556974	-0.672614	0.407127	0	0.055702	-0.0878099	-0.530265	-1.05492	0.0361097
0.0132018	-2.44792	0	0	-3.33067e-15	0	-0.00697387	0	-0.0834875	-1.3505	-0.00619458	0.0179706	0.0181999	0.00173645	0.00461258	0	0	0.00847864	-0.0257308	-0.00382159	0.0660973	-0.00362969	-0.0242775	-0.00408135	8.32667e-16	0.0117596	0	0	-0.019707	0.0815709	0.00030657	0.0547496	0.0730899	0	-0.100499	-0.0989003	0.0981584	0	0.268138	0.262147	-0.0179191	0.624117	-0.41773	0.362548	-4.16334e-16	0.055702	-0.0856967	-0.530265	-0.867355	0.0361097
0.0132684	-2.50638	-1.66533e-15	3.33067e-15	0	0	-0.00697387	0	-0.0834875	-1.3505	-0.00619458	0.0179706	0.0181999	0.00173645	0.00461258	1.66533e-15	0	0.00847864	-0.0257308	-0.00382159	0.0660973	-0.00362969	-0.0242775	-0.00408135	0	0.0117596	0	0	-0.019707	0.104765	0.00030657	0.0708456	0.0730899	0	-0.115345	-0.0989003	0.0981584	-6.66134e-15	0.268138	0.19927	-0.0179191	0.624117	-0.41773	0.362548	0	0.055702	-0.0921628	-0.530265	-0.867355	0.139243
0.0133351	-2.58716	0.0285414	0	0	0	-0.00697387	0	-0.0834875	-1.3505	-0.00619458	0	0.0181999	0.00173645	0.00461258	0	-0.0160633	0.00847864	-0.0257308	-0.00382159	0.0660973	-0.00362969	-0.0242775	-0.00408135	0	0.0117596	0	0	-0.019707	0.104765	0.00030657	0.0708456	0.0730899	0	-0.121753	-0.00386839	0.0981584	0	0.268138	0.338514	-0.0179191	0.624117	-0.41773	0.362548	0	0.055702	0.00211322	-0.530265	-0.665808	0.139243
0.0134018	-2.70039	0.0285414	0	0	0	-0.00697387	0	-0.0834875	-1.34501	-0.00619458	2.08167e-16	0.0181999	0.00173645	0.00461258	1.66533e-15	-0.0160633	0	-0.0257308	-5.38252e-05	0.0660973	-0.00362969	-0.0242775	-0.00408135	8.32667e-16	0.0117596	0	0	-0.019707	0.10704	0.00030657	0.0708456	0.0730899	8.32667e-16	-0.121753	-0.00386839	0.0981584	0	0.268138	0.338514	-0.0179191	0.624117	-0.381665	0.373151	0	0.055702	0.00211322	-0.530265	-0.665808	0.139243
0.0134685	-2.72641	0.0285414	3.33067e-15	0	0	-0.00697387	4.16334e-16	-0.0834875	-1.2917	-0.00619458	0	0.0181999	0.00173645	0.00461258	0	-0.0160633	0	-0.0257308	0	0.0660973	-0.00362969	-0.0242775	-0.00408135	0	0.0161452	0	0	-0.019707	0.10704	0.00030657	0.0708456	0.0730899	0	-0.121753	-0.00386839	0.105446	-6.66134e-15	0.377724	0.262147	-0.0179191	0.624117	-0.381665	0.373151	-4.16334e-16	0.055702	0.00211322	-0.530265	-0.588869	0.149416
0.0135351	-2.72641	0.0285414	0	-1.66533e-15	0	-0.00697387	0	-0.0834875	-1.2917	-0.00619458	0	0.0181999	0.00173645	0.00461258	0	-0.0137909	0	-0.0257308	0	0.0351525	-0.00362969	-0.0242775	-0.00408135	0	0.0161452	0	0	-0.019707	0.10704	0.00030657	0.0708456	0.0730899	0	-0.121753	0	0.105446	0	0.377724	0.262147	-0.0179191	0.68918	-0.381665	0.333688	-4.16334e-16	0.055702	0.00211322	-0.530265	-0.588869	0.149416
0.0136018	-2.8403	0.0285414	0	0	0	-0.00697387	0	-0.0834875	-1.2917	-0.00619458	0	0.0181999	0.00173645	0	0	-0.0137909	-0.00343545	-0.0257308	0	0.0351525	-0.0212609	-0.0017107	-0.00408135	0	0.00550187	0	0	-0.019707	0.10704	0.00030657	0.0708456	0.0730899	8.32667e-16	-0.121753	0	0.105446	0	0.377724	0.262147	0.0722779	0.68918	-0.610743	0.289109	0	0.055702	0.00211322	-0.530265	-1.28979	0.149416
0.0136685	-2.83963	0.0285414	0	0	0	-0.00697387	0	-0.0834875	-1.2917	-0.00619458	0	0.0181999	0.00173645	0	0	-0.0137909	-0.00343545	-0.0257308	-1.66533e-15	0.0351525	-0.0212609	-0.0017107	-0.00408135	0	0.00550187	0	0	-0.019707	0.109431	0.00030657	0.0708456	0.0730899	0	-0.121753	0	0.105446	0	0.424685	0.262147	0.0722779	0.558993	-0.610743	0.289109	0	0.055702	0.00211322	-0.530265	-1.22749	0.256014
0.0137352	-2.83963	0.0285414	0	0	0	-0.00697387	0	-0.0834875	-1.2917	-0.00619458	0	-0.00672581	0.00173645	0	0	-0.00247362	0.0481244	-0.0257308	0	0	-0.0212609	-0.0017107	-0.00408135	0	0.00550187	0	0	-0.019707	0.109431	0.00030657	0.0708456	0.0730899	0	-0.0834969	0	0.105446	-0.170392	0.424685	0.262147	0.0722779	0.558993	-0.545521	0.289109	0	0.055702	0.0878099	-0.36123	-1.22749	0.256014
0.0138018	-2.74422	0.0285414	0	0	0	-0.00818845	0	-0.0834875	-1.2402	-0.00619458	0	-0.00672581	0.00173645	0	0	-0.00247362	0.0481244	-0.0257308	0	0	-0.0212609	-0.0017107	-0.00408135	0	0.00550187	-0.00718215	0	-0.019707	0.109431	0.00030657	0.0708456	0.0789686	0	-0.0834969	0	0.105446	-0.170392	0.424685	0.262147	0.0722779	0.558993	-0.406277	0.289109	0	0.055702	0.0878099	-0.221987	-1.3344	0.256014
0.0138685	-2.63007	0.0285414	0	0	0	0	0	-0.0834875	-1.2402	-0.00619458	0	-0.00672581	0.00173645	0	0	0	-0.0688822	-0.0257308	0	0	-0.0353093	-0.0017107	-0.00408135	0	0.00550187	-0.00718215	0	0.00859331	0.139243	0.00030657	0.0708456	0.0789686	0	-0.0834969	0	0.105446	-0.170392	0.424685	0.262147	0.0722779	0.558993	-0.406277	0.289109	0	0.055702	0.0878099	-0.221987	-0.885621	0.256014
0.0139352	-2.51625	0.0285414	0	0	0	0	0	-0.0834875	-1.2402	-0.00619458	0	-0.00672581	0.00173645	0	0	0	-0.0688822	-0.0257308	0	-3.33067e-15	-0.0353093	-0.0017107	-0.00408135	0	0.00550187	-0.00718215	0	0.00859331	0.139243	0.00030657	0.0708456	0.0789686	-8.32667e-16	-0.0834969	0	0.105446	-0.170392	0.424685	0.262147	0.0722779	0.558993	-0.267034	0.289109	0	0.055702	0.0878099	0	-0.885621	0.256014
0.0140019	-2.37956	0.0285414	0	1.66533e-15	0	0	-4.16334e-16	-0.0834875	-1.2402	-0.00619458	0	0.074817	0.00173645	0	0	0	-0.0688822	-0.0257308	0	0	-0.0353093	-0.0017107	-0.00408135	0	0.00550187	-0.00718215	0	0.00859331	0.139243	0.00030657	0.0708456	0.0524889	0	-0.0605159	0	0.105446	-0.0311484	0.424685	0.262147	0.0722779	0.558993	-0.267034	0.289109	4.16334e-16	0.055702	0.0878099	0	-0.917951	0.256014
0.0140685	-2.20565	0.0285414	-3.33067e-15	0	0	0	-0.00555804	-0.0834875	-0.948763	-0.00619458	0	0.074817	0.00173645	0	0	0	-0.0688822	-0.0270436	0	0	-0.0316796	-0.0017107	-0.00408135	0	0.00550187	-0.00718215	0	0.00859331	0.139243	0.00030657	0.0708456	0.00812994	0	-0.0605159	0	0.105446	-0.0311484	0.424685	0.139243	0.0722779	0.558993	-0.191161	0.289109	4.16334e-16	0.055702	0.0878099	0	-0.917951	0.274525
0.0141352	-2.26522	0.0285414	0	-0.000699727	0	0	-0.00555804	-0.0542464	-0.948763	-0.00619458	-2.08167e-16	0.074817	0.00173645	0	-1.66533e-15	-0.00303293	-0.0688822	-0.0270436	0	-3.33067e-15	-0.0316796	-0.0017107	-0.00408135	-8.32667e-16	0.0179097	-0.00718215	0	0.0308535	0.139243	0.00030657	0.0708456	-0.02501	-8.32667e-16	-0.0605159	0	0.105446	0.13629	0.285442	0.139243	0.0722779	0.410693	0.042571	0.289109	0	0.055702	0.0878099	0.139243	-0.917951	0.274525
0.0142019	-2.19779	0.0285414	0	-0.000699727	0	0	-0.00555804	-0.0542464	-0.475337	-0.00619458	0	0.074817	0.00173645	0	0	-0.00303293	-0.0688822	-0.0270436	0	0	-0.0316796	-0.0017107	-0.00408135	0	0.0179097	-0.0448949	0	0.0308535	0.0770683	0.00030657	0.0708456	-0.02501	0	-0.0605159	0	0.105446	0.13629	0.245607	0.139243	0.0722779	0.410693	0.042571	0.149866	0	0.194945	0.0917602	0.139243	-0.917951	0.274525
0.0142686	-2.08663	0.0285414	-3.33067e-15	-0.000699727	0	0	-0.00555804	-0.0546958	-0.475337	-0.00619458	0	0.074817	0.00173645	-0.00461258	-1.66533e-15	-0.00303293	-0.0688822	-0.0270436	0	0	-0.0316796	-0.0017107	-0.00408135	0	0.0179097	-0.0659382	0	0.0308535	0.0770683	0.00030657	0.0708456	-0.02501	0	-0.0605159	0	0.105446	0.13629	0.245607	0.149543	0.0722779	0.410693	0.042571	0.149866	0	0.194945	0.0917602	0.139243	-0.917951	0.274525
0.0143352	-2.07402	0.0285414	0	-0.000699727	0.0282021	0	-0.00555804	-0.0546958	-0.475337	-0.00619458	-1.04083e-16	0.074817	0	-0.00461258	0	-0.00303293	-0.0688822	-0.0270436	0	0	-0.0316796	-0.0017107	-0.00408135	-8.32667e-16	0.0179097	-0.0659382	0	0.0308535	0.0770683	-0.00275211	0.0708456	-0.0730899	0	-0.0605159	0	0.105446	0.13629	0.245607	0.149543	0.0722779	0.347952	0.042571	0.149866	4.16334e-16	0.194945	0.0917602	0.139243	-0.833637	0.264453
0.0144019	-1.83618	0.0285414	0	-0.000699727	0.0282021	0	-0.00555804	-0.0546958	-0.42355	-0.00619458	0	0.074817	0	-0.00461258	-1.66533e-15	-0.00303293	-0.0688822	-0.0270436	0	0	-0.0316796	-0.0017107	-0.0163722	0	0.0179097	-0.0659382	0	0.0308535	0.00466641	-0.0101917	0.0708456	-0.0730899	0	0	0	0.105446	-0.00295336	0.245607	0.149543	0.0722779	0.347952	0.146082	0.149866	0	0.194945	0.0917602	0.139243	-0.696217	0.318142
0.0144686	-1.89728	0.0285414	0	-0.000699727	0.0282021	0	-0.00555804	-0.034413	-0.42355	-0.00619458	0	0.0704548	0	-0.00461258	0	-0.00303293	-0.0688822	-0.0270436	0	-3.33067e-15	-0.0316796	-0.0017107	-0.0163722	0	0.0179097	-0.0659382	1.66533e-15	0.0308535	0.00466641	-0.0101917	0.0708456	-0.0730899	-8.32667e-16	-3.33067e-15	0	0.105446	-0.142197	0.106363	0.149543	0.0722779	0.347952	0.146082	0.149866	0	0.222654	0.0917602	0.139243	-0.696217	0.318142
0.0145353	-1.74724	0.0285414	0	-0.000699727	0.0544313	0	-0.00555804	-0.0288854	-0.42355	-0.00619458	0	0.0704548	0	-0.00461258	-1.66533e-15	-0.00303293	-0.0688822	-0.0270436	0	0	-0.0316796	-0.0017107	-0.0163722	0	0.0179097	-0.0659382	0	0.0308535	0.00466641	-0.0101917	0.0981186	-0.0730899	0	0	1.66533e-15	0.105446	-0.28144	0.106363	0.149543	0.0722779	0.347952	0.146082	0.149866	0	0.222654	0.0917602	0.139243	-0.696217	0.318142
0.0146019	-1.608	0.0285414	-3.33067e-15	-0.000699727	0.0544313	0	-0.00555804	-0.000449323	-0.42355	-0.00619458	0	0.0704548	0	-0.00461258	0	-0.00303293	-0.0688822	-0.0270436	0	0	-0.0316796	-0.0017107	-0.0163722	0	0.0179097	-0.0659382	0.0207087	0.0308535	0.00466641	-0.0101917	0.0981186	-0.0730899	0	0	-1.66533e-15	0.105446	-0.28144	0.106363	0.149543	0.0722779	0.347952	0	0.149866	0	0.222654	-0.0449674	0.139243	-0.696217	0.178899
0.0146686	-1.46875	0.0285414	0	-0.000699727	0.0544313	0	-4.16334e-16	-0.000449323	-0.200759	-0.00619458	-1.04083e-16	0.0704548	0	-0.00461258	-3.33067e-15	-0.00303293	-0.0688822	0	0	0	-0.0316796	-0.0017107	-0.0163722	-8.32667e-16	0.0179097	-0.0659382	0.0207087	0.0308535	0	0.00806676	0.0981186	-0.093939	0	0	-8.32667e-16	0.105446	-0.28144	0.106363	0.109368	0.0781846	0.34355	0.042571	0.149866	4.16334e-16	0.222654	-0.0449674	0.139243	-0.696217	0.178899
0.0147353	-1.46875	0.0285414	0	-0.000699727	0.0544313	0	0	-0.000449323	-0.200759	-0.00619458	0	0.0815428	0	-0.00461258	0	-0.00303293	-0.0688822	0	0	0	-0.0316796	-0.0017107	-0.0163722	0	0.0179097	-0.0659382	0.0207087	0.0308535	0	0.00806676	0.0981186	-0.130135	0	0	0	0.105446	-0.28144	0.00712599	0.109368	0.0781846	0.34355	-0.555158	0.149866	0	0.222654	-0.0449674	0.139243	-0.809758	0.142789
0.014802	-1.32951	0.0340643	0	-0.000699727	0.0544313	0	0	-0.000449323	-0.00859097	-0.00619458	0	0.0815428	0	-0.00461258	0	-0.00303293	-0.0688822	0	1.66533e-15	0	-0.0316796	0	-0.0122909	0	0.0179097	-0.0496081	0.0207087	0.0308535	-1.66533e-15	0	0.0981186	-0.130135	0	-0.0125647	0	0.105446	-0.28144	0.00712599	-0.0298753	0.0781846	0.27145	-0.555158	0.149866	0	0.361897	-0.0449674	0.139243	-0.696217	0.142789
0.0148686	-1.17925	0.00930708	0	-0.000699727	0.0544313	0	4.16334e-16	-0.000449323	-0.0218717	-0.00619458	1.04083e-16	0.0815428	0	-0.00461258	3.33067e-15	-0.00303293	-0.0654467	0	-5.38252e-05	0	-0.0316796	-4.16334e-16	-0.0122909	8.32667e-16	0.0179097	-0.0496081	0.0207087	0.0308535	0	0.0101917	0.0981186	-0.130135	0	-0.0125647	8.32667e-16	0.105446	-0.28144	0.00712599	-0.156891	0.085891	0.27145	-0.555158	0.149866	-4.16334e-16	0.361897	-0.0449674	0.232274	-0.650922	0.142789
0.0149353	-1.04001	0.00930708	3.33067e-15	-0.000699727	0.0544313	0	0	-0.000449323	-0.0218717	-0.00619458	0	0.0815428	0	-0.00461258	0	-0.00303293	-0.0654467	-1.66533e-15	-5.38252e-05	0	-0.0316796	0	-0.0112167	0	0.0179097	-0.0496081	0.0207087	0.0308535	0	0.0101917	0.0981186	-0.130135	0	-0.0125647	1.66533e-15	0.105446	-0.28144	0.00712599	-0.156891	0.085891	0.27145	-0.555158	0.0658048	0	0.278487	-0.0449674	0.36123	-0.650922	0.142789
0.015002	-0.960328	0.00930708	0	-0.000699727	0.0544313	0	0	-0.000449323	-0.0218717	-0.00619458	0	0.0815428	0	-0.00461258	1.66533e-15	0.0105568	-0.0654467	0	-5.38252e-05	0	-0.0316796	0	-0.0112167	0	0.0317335	-0.0496081	0.0107604	0.0308535	-0.0356206	0.0101917	0.0981186	-0.130135	0	-0.0273666	-1.66533e-15	0.139243	-0.28144	0.00712599	-0.156891	0.085891	0.27145	-0.555158	0.075704	0	0.278487	-0.0449674	0.36123	-0.650922	0.142789
0.0150687	-0.831508	0.00930708	0	-0.000699727	0.0544313	0	0	-0.000449323	-0.00963939	4.16334e-16	0	0.0815428	0	-0.00461258	0	0.0105568	-0.0654467	0	0	3.33067e-15	-0.0316796	0	-0.0112167	0	0.0317335	-0.0496081	0.0321383	0.0308535	-0.0724019	0.0101917	0.0981186	-0.130135	8.32667e-16	0.0300906	0	0.139243	-0.28144	0.00712599	-0.156891	0.152857	0.27145	-0.555158	0.075704	0	0.278487	-0.0449674	0.478354	-0.587383	0.13955
0.0151354	-0.761521	0.00930708	0	-0.000699727	0.0544313	0	0	-0.000449323	-0.00963939	0	0	0.0815428	0	-0.00461258	1.66533e-15	0.0105568	-0.0654467	0	0	0	-0.0316796	0	-0.0112167	0	0.0317335	-0.0496081	0.0321383	0.0505606	-0.0724019	0.0101917	0	-0.130135	0	0.0300906	0	0	-0.28144	0.00712599	-0.156891	0.152857	0.27145	-0.555158	0	0	0.278487	-0.0449674	0.478354	-0.587383	0.13955
0.015202	-0.680739	0.000959492	0	-0.000699727	0.0544313	0	8.32667e-16	-0.000449323	0	0	1.04083e-16	0.0815428	0	-0.00461258	0	0.0105568	-0.0654467	-1.66533e-15	0	0	-0.0316796	-4.16334e-16	-0.0112167	8.32667e-16	0.0452342	-0.0496081	0.0321383	0.0505606	-0.104765	0.0101917	0	-0.130135	0	0.0300906	0	0	-0.28144	0.00712599	-0.156891	0.152857	0.0656363	-0.555158	0	-4.16334e-16	0.41773	-0.0470807	0.478354	-0.587383	0.13955
0.0152687	-0.622278	0.000959492	3.33067e-15	-0.000699727	0.0544313	0	0	-0.000449323	0	0.0083312	0	0.0815428	0	-0.00461258	1.66533e-15	0.0105568	-0.0654467	0	0	0	-0.0316796	0	-0.0112167	0	0.0452342	-0.0496081	0.0321383	0.0505606	-0.104765	0.0101917	0	-0.130135	0	0.0300906	0	-1.66533e-15	-0.28144	0.00712599	-0.156891	0.152857	0.0656363	-0.555158	0	0	0.41773	-0.0470807	0.500474	-0.587383	0.0364162
0.0153354	-0.541495	-0.0275819	0	-0.000699727	0.0544313	0	0	-0.000449323	0	0.0083312	0	0.0815428	0	-0.00461258	0.0100302	0.0105568	-0.0654467	0	0	0	-0.0316796	0	-0.0112167	0	0.0452342	-0.0496081	0.0412441	0.0505606	-0.104765	0.0101917	0	-0.130135	0	0.0300906	0	0	-0.28144	0.0187358	-0.296134	0.152857	0.0656363	-0.555158	0	0	0.41773	-0.0470807	0.530265	-0.726626	0.0364162
0.0154021	-0.428268	-0.0275819	0	-0.000699727	0.0544313	0	4.16334e-16	-0.000449323	0	0.0083312	2.08167e-16	0.0815428	0	-0.00461258	0.0186188	0.0105568	-0.0654467	0	0	3.33067e-15	-0.0176313	-8.32667e-16	-0.0112167	8.32667e-16	0.0452342	-0.0496081	0.047764	0.0505606	-0.10704	0.0101917	0.0250872	-0.130135	8.32667e-16	0.0300906	0	0	-0.28144	0.0187358	-0.296134	0.152857	-0.0736071	-0.555158	-0.0106036	0	0.41773	-0.0470807	0.530265	-0.726626	0.0364162
0.0154687	-0.402252	-0.0275819	3.33067e-15	-0.000699727	0.0544313	0	0.00555804	-0.000449323	0	0.0083312	0	0.0815428	0	-0.00461258	0.0186188	0.0105568	-0.0654467	0	-5.38252e-05	0	-0.0176313	0	-0.0112167	0	0.0452342	-0.0496081	0.047764	0.0505606	-0.10704	0.0101917	0.0250872	-0.130135	0	0.0300906	0	0	-0.28144	0.0187358	-0.296134	0.152857	-0.0736071	-0.555158	-0.0106036	-4.16334e-16	0.41773	-0.0470807	0.530265	-0.726626	0.0262433
0.0155354	-0.402252	-0.0275819	0	-0.000699727	0.0544313	0	0.00555804	-0.000449323	0	0.0083312	0	0.0815428	0	-0.00461258	0.0186188	0.0082844	-0.0654467	0	-5.38252e-05	0	-0.0176313	0	-0.0112167	0	0.0452342	-0.0496081	0.047764	0.0505606	-0.10704	0.0101917	0.0250872	-0.130135	0	0.0300906	0	0	-0.28144	0.0187358	-0.296134	0.152857	-0.277913	-0.555158	-0.0658048	-4.16334e-16	0.41773	-0.0470807	0.530265	-0.726626	0.0262433
0.0156021	-0.288358	-0.0275819	0	-0.000699727	0.0544313	0	0.00555804	-0.000449323	0	-0.0321617	0	0.0815428	0	-0.00461258	0.0186188	0.0082844	-0.0654467	0	-5.38252e-05	3.33067e-15	0	0	-0.0112167	0	0.0397323	-0.0496081	0.047764	0.0505606	-0.10704	0.0101917	0.0250872	-0.130135	8.32667e-16	0.0300906	-0.0271139	0	-0.28144	0.0187358	-0.296134	0.152857	-0.277913	-0.32608	-0.19327	0	0.41773	-0.0470807	0.530265	0.113541	0.0262433
0.0156688	-0.289025	-0.0275819	0	-0.000699727	0.0544313	0	0.00555804	-0.000449323	0	-0.0321617	0	0.0815428	0	-0.00461258	0.0186188	0.0082844	-0.0654467	0	-5.38252e-05	0	0	0	-0.0112167	0	0.0397323	-0.0496081	0.047764	0.0505606	-0.109431	0.0167186	0.0250872	-0.130135	0	0.0300906	-0.0271139	0	-0.28144	-0.0282255	-0.296134	0.152857	-0.277913	-0.32608	-0.19327	0	0.41773	-0.0470807	0.530265	0.113541	-0.080354
0.0157354	-0.289025	-0.0275819	0	-0.000699727	0.0912173	0	0.00555804	-0.000449323	0	-0.0321617	0	0.0815428	0	-0.00461258	0.0186188	-0.00303293	-0.117007	0	-5.38252e-05	0	0	0	-0.0112167	0	0.0397323	-0.0496081	0.047764	0.0505606	-0.109431	0.0167186	0.0250872	-0.130135	0	0.0300906	-0.0271139	0	-0.111048	-0.0282255	-0.296134	0.152857	-0.277913	-0.32608	-0.19327	0	0.41773	-0.132777	0.530265	0.113541	-0.080354
0.0158021	-0.289025	-0.0275819	0	-0.000699727	0.0912173	0	0.00555804	-0.000449323	0	0.0976131	0	0.0815428	0	-0.00461258	0.0186188	-0.00303293	-0.117007	0	-5.38252e-05	0	0	0	-0.0112167	0	0.0397323	-0.0424259	0.047764	0.0505606	-0.109431	0.0167186	0.0250872	-0.130135	0	0.0300906	-0.0271139	0	-0.0441671	-0.0282255	-0.296134	0.152857	-0.277913	-0.465323	-0.19327	0	0.41773	-0.132777	0.391021	0.220454	-0.080354
0.0158688	-0.289025	-0.0275819	0	-0.000699727	0.0912173	0	0.00555804	-0.000449323	0	0.0976131	0	0.0815428	0	-0.00461258	0.0186188	-0.00303293	0	0	-5.38252e-05	-0.00314058	0.0140484	0	-0.0112167	0	0.0397323	-0.0424259	0.047764	0.0222602	-0.109431	0.0167186	0.0250872	-0.130135	0	0.0300906	-0.0271139	0	-0.0441671	-0.0866164	-0.435378	0.152857	-0.277913	-0.465323	-0.19327	0	0.41773	-0.132777	0.391021	0.220454	-0.080354
0.0159355	-0.278487	-0.0275819	0	-0.000699727	0.0912173	0	0.00555804	-0.000449323	0	0.0976131	0	0.0815428	0	-0.00461258	0.0186188	-0.00303293	0	0	-5.38252e-05	0.00527955	0.0140484	0	-0.0112167	0	0.0603661	-0.0424259	0.047764	0.0222602	-0.117262	0.0167186	0.0250872	-0.130135	-8.32667e-16	0.0300906	-0.0271139	0	-0.0441671	-0.194571	-0.435378	0.152857	-0.277913	-0.604567	-0.322865	0	0.41773	-0.132777	0.391021	0.220454	-0.080354
0.0160021	-0.278487	-0.0275819	0	-0.000699727	0.0912173	0	0.00555804	-0.000449323	0	0.0976131	0	0	0	-0.00461258	0.0186188	-0.00303293	0	0	-5.38252e-05	0.00527955	0.0206759	0	-0.0112167	0	0.0603661	-0.0424259	0.0741032	0.0222602	-0.117262	0.0167186	0.0250872	-0.103656	0	0.0300906	-0.0271139	0	-0.18341	-0.194571	-0.435378	0.152857	-0.277913	-0.604567	-0.322865	4.16334e-16	0.41773	-0.132777	0.391021	0.252784	-0.080354
0.0160688	-0.264111	-0.0275819	-3.33067e-15	-0.000699727	0.0912173	0	0.00555804	-0.000449323	0	0.0976131	0	0	0	-0.00461258	0.0186188	-0.00303293	-3.33067e-15	0	-5.38252e-05	0.00527955	0.0206759	0	-0.0112167	0	0.0603661	-0.0424259	0.0741032	0.0222602	-0.117262	0.0167186	0.0250872	-0.0901853	0	0.0300906	-0.0271139	0	-0.18341	-0.22586	-0.435378	0.152857	-0.277913	-0.604567	-0.322865	4.16334e-16	0.473563	-0.132777	0.391021	0.252784	-0.0988652
0.0161355	-0.204547	-0.0275819	0	0	0.0912173	0	0.00555804	-0.000449323	0	0.0976131	-2.08167e-16	4.16334e-16	0	-0.00461258	0.0186188	1.66533e-15	0	0	-5.38252e-05	0.00527955	0.0206759	8.32667e-16	-0.0112167	-8.32667e-16	0.0479582	-0.0424259	0.0741032	-0.0118509	-0.117262	0.0167186	0.0250872	-0.0570453	-8.32667e-16	0.0300906	-0.0271139	0	-0.278487	-0.22586	-0.435378	0.152857	-0.277913	-0.736972	-0.322865	0	0.473563	-0.132777	0.251778	0.252784	-0.0988652
0.0162022	-0.139243	-0.0275819	0	0	0.0912173	0	0.00555804	-0.000449323	0	0.0976131	0	0	0	-0.00461258	0.0186188	0	0	0	-5.38252e-05	0.00527955	0.0206759	0	-0.0112167	0	0.0479582	-0.00471321	0.0741032	-0.0118509	-0.117262	0.0167186	0.0250872	-0.0570453	0	0.0300906	-0.0271139	0	-0.211606	-0.186025	-0.435378	0.152857	-0.277913	-0.736972	-0.322865	0	0.33432	-0.143194	0.251778	0.252784	-0.0991717
0.0162688	-0.123765	-0.0275819	-3.33067e-15	0	0.0912173	0	0.00555804	0	0	0.0976131	0	4.16334e-16	0	0	0.0186188	0	-3.33067e-15	0	-5.38252e-05	0.00527955	0.0206759	0	-0.0112167	0	0.0479582	0.0163301	0.0741032	-0.0118509	-0.117262	0.0167186	0.0250872	-0.0570453	0	0.0300906	-0.0271139	1.66533e-15	-0.211606	-0.186025	-0.445677	0.152857	-0.27145	-0.736972	-0.322865	0	0.33432	-0.143194	0.251778	0.252784	-0.0991717
0.0163355	-0.123765	-0.0275819	0	0	0.0630153	0	0.00555804	0	0	0.0976131	-1.04083e-16	0	0	0	0.0186188	1.66533e-15	0	1.66533e-15	-5.38252e-05	0.00527955	0.0206759	4.16334e-16	-0.0112167	-8.32667e-16	0.0479582	0.0163301	0.0741032	-0.0118509	-0.117262	0.0214856	0.0250872	-0.0570453	0	0.0300906	-0.0271139	0	-0.211606	-0.186025	-0.584921	0.152857	-0.27145	-0.736972	-0.322865	4.16334e-16	0.33432	-0.143194	0.251778	0.252784	-0.0890994
0.0164022	-0.123765	-0.0275819	0	0	0.0630153	0	0.00555804	0	-0.0517869	0.0976131	0	8.32667e-16	0	1.66533e-15	0.0186188	0	0	0	-5.38252e-05	0.00527955	0	0	0.00107416	0	0.0479582	0.0163301	0.0741032	-0.0118509	-0.117262	0.0214856	0.0250872	-0.0570453	0	0.0300906	-0.0271139	0	-0.0723621	-0.186025	-0.584921	0.152857	-0.27145	-0.74381	-0.322865	0	0.33432	-0.143194	0.251778	0.252784	-0.142789
0.0164689	-1.33227e-14	-0.0275819	0	0	0.0630153	0	0.00555804	0	-0.0517869	0.0976131	0	0	0	-0.00752383	0.0186188	0	0.0469122	0	-5.38252e-05	0.00527955	-0.0273666	0	0.00107416	0	0.0479582	0.0163301	0.0741032	-0.0118509	-0.117262	0.0214856	0.0250872	-0.0570453	-8.32667e-16	0.0300906	-0.0271139	0.0103344	0.168192	-0.186025	-0.584921	0.152857	-0.13867	-0.74381	-0.322865	0	0.33432	-0.143194	0.221987	0.252784	-0.142789
0.0165355	0	-0.0275819	0	-1.66533e-15	0.036786	0	0.00555804	0	-0.0517869	0.0976131	0	4.16334e-16	0	-0.00752383	0.0186188	0	0.0469122	0	-5.38252e-05	0.00527955	-0.0273666	-0.0110903	0.00107416	0	0.0479582	0.0163301	0.0741032	-0.0118509	-0.117262	0.0214856	0.0250872	-0.0570453	0	0.0300906	-0.0271139	0.0103344	0.307435	-0.186025	-0.584921	0.0669656	-0.132206	-0.74381	-0.183621	0	0.33432	-0.143194	0.221987	0.252784	-0.142789
0.0166022	0	-0.0275819	-3.33067e-15	0	0.036786	0	0.00555804	0	0.0874566	0.103384	0	-0.0145749	0	-0.00752383	0.0186188	0	0.0546443	1.66533e-15	-5.38252e-05	0.00527955	-0.0273666	-0.0296249	0.00107416	0	0.0479582	0.0163301	0.0533946	-0.0118509	-0.117262	0.0214856	0.0250872	-0.0570453	0	0.0300906	-0.0271139	0.0103344	0.0668813	-0.186025	-0.591611	0.0669656	-0.132206	-0.500556	-0.183621	0	0.33432	-0.00646604	0.221987	0.252784	-0.00354544
0.0166689	0	-0.0275819	0	-1.66533e-15	0.036786	0	0.00555804	0	0.0874566	0.103384	-1.04083e-16	-0.0145749	0	-0.00752383	0.0186188	0.00303293	0.0546443	0	-5.38252e-05	0.00527955	-0.0273666	-0.0296249	0.00107416	-8.32667e-16	0.0479582	0.0163301	0.0533946	-0.0118509	-0.112595	0.0214856	0.0250872	-0.0361963	-0.000528891	0.0300906	-0.0271139	0.0103344	0.0668813	-0.186025	-0.459073	0.0610588	-0.132206	-0.500556	0.085217	4.16334e-16	0.33432	-0.00646604	0.221987	0.360977	-0.00354544
0.0167356	0	-0.0275819	0	0	0.036786	0	0.00555804	0	0.0874566	0.103384	0	-0.0145749	0	-0.00752383	0.0186188	0.00303293	0.0546443	0	-5.38252e-05	0.00527955	-0.0273666	-0.0296249	0.0163722	0	0.0479582	0.0163301	0.0533946	-0.0118509	-0.112595	0.0214856	0.0250872	0	-0.000528891	0.0300906	-0.0271139	0.0103344	0.0668813	-0.186025	-0.459073	0.0610588	-0.132206	0.0971732	0.085217	0	0.33432	-0.00646604	0.221987	0.360977	-0.00354544
0.0168022	0.105788	-0.0339567	0	0	0.036786	0	0.00555804	0	0.0874566	0.103384	0	-0.0145749	0	-0.00752383	0.0186188	0.00303293	0.0546443	0	-5.38252e-05	0.00527955	3.33067e-15	-0.0296249	0.0163722	0	0.0479582	0	0.0533946	-0.0118509	-0.112595	0.0214856	0.0250872	0	-0.000528891	0.0426553	-0.0271139	0.0103344	-0.0723621	-0.186025	-0.319829	0.0610588	-0.132206	0.0971732	0.085217	0	0.195077	-0.00646604	0.221987	0.38668	-0.00354544
0.0168689	0.105788	-0.00919943	0	1.66533e-15	0.036786	0	0.00555804	0	0.100737	0.103384	1.04083e-16	-0.0145749	0	-0.00752383	0.0186188	0.00303293	0.0546443	0	0	0.00527955	0	-0.0420585	0.0163722	8.32667e-16	0.0479582	0	0.0533946	-0.0118509	-0.112595	0.0112939	0.0250872	-0.00910816	-0.000528891	0.0426553	-0.0271139	0.0103344	-0.211606	-0.186025	-0.192814	0.0533525	-0.132206	0.0971732	0.085217	-4.16334e-16	0.195077	-0.00646604	0.139243	0.38668	-0.00354544
0.0169356	0.105788	-0.00919943	3.33067e-15	0	0.036786	0	0.00555804	0	0.100737	0.103384	0	-0.0145749	0	-0.00752383	0.0186188	0.00303293	0.0546443	0.0270436	0	0.00527955	0	-0.0420585	0.0152981	0	0.0479582	-1.66533e-15	0.0533946	-0.0118509	-0.112595	0.0112939	0.0250872	-0.00910816	-0.000528891	0.0426553	-0.0271139	0.0103344	-0.211606	-0.186025	-0.192814	0.0533525	-0.132206	0.101362	0.085217	0	0.195077	-0.00646604	0.278487	0.38668	-0.00354544
0.0170023	0.105788	-0.00919943	-3.33067e-15	-1.66533e-15	0.036786	0	0.00555804	0	0.100737	0.103969	-1.04083e-16	-0.0145749	0	-0.00752383	0.0186188	0.00303293	0.0546443	0.0270436	0	0.0119398	0	-0.0420585	0.0152981	-8.32667e-16	0.0341345	1.66533e-15	0.0633429	-0.0118509	-0.0769747	0.0112939	0.0250872	-0.00910816	-0.000528891	0.0574572	-0.0271139	0.0103344	-0.211606	-0.186025	-0.192814	0.0533525	-0.132206	0.101362	0.0849666	4.16334e-16	0.195077	-0.00646604	0.278487	0.38668	-0.00354544
0.0170689	0.105788	-0.00919943	0	0	0.036786	0	0.00555804	0	0.139243	0.103969	0	-0.0145749	0	-0.00752383	0.0186188	0.00303293	0.0546443	0.0270436	0	0.0119398	-0.0321336	-0.0420585	0.0152981	-0.044703	0.0341345	0	0.0419649	-0.0118509	-0.0401934	0.0112939	0.0250872	-0.00910816	-0.000528891	0	-0.0271139	0.0103344	-0.350849	-0.186025	-0.192814	-0.085891	-0.132206	0.137427	0.0849666	0	0.195077	-0.00646604	0.161363	0.247437	-0.00030657
0.0171356	0.105788	-0.00919943	0	1.66533e-15	0.036786	0	0.00555804	0	0.139243	0.103969	1.04083e-16	-0.0145749	0	-0.00752383	0.0186188	0.00303293	0.0546443	0.0270436	0	0.0119398	-0.0321336	-0.0420585	-0.0346073	-0.044703	0.0341345	0	0.0419649	-0.0118509	-0.0401934	0.0112939	0.0250872	-0.00910816	-0.000528891	0	-0.0271139	0.0103344	-0.350849	-0.186025	-0.192814	-0.085891	-0.132206	0.173453	0.160671	-4.16334e-16	0.195077	-0.00646604	0.161363	0.247437	-0.00030657
0.0172023	0.105788	-0.000851842	3.33067e-15	-0.00945685	0.036786	0	0.00555804	0	0.139243	0.103969	0	-0.0145749	0	-0.00752383	0.0186188	0.00303293	0.0546443	0.0270436	0	-0.0102385	-0.0321336	-0.0420585	-0.0346073	-0.044703	0.0206338	-1.66533e-15	0.0419649	-0.0118509	-0.00783039	0.0112939	0.0250872	-0.00910816	-0.000528891	-0.0858371	-0.0271139	0.0103344	-0.350849	-0.186025	-0.192814	-0.085891	0.0064637	0.173453	0.290265	0	0.0558331	-0.00646604	-0.33911	0.247437	-0.00030657
0.017269	0.105788	-0.000851842	0	-0.00945685	0.036786	0	0.00555804	0	0.139243	0.095638	0	-0.0145749	0	-0.00752383	0.0186188	0.00303293	0.0469122	0.0270436	5.38252e-05	-0.0102385	-0.0321336	-0.0420585	-0.0346073	-0.044703	0.0206338	0	0.0419649	-0.0118509	-0.00783039	0.0112939	0.0250872	-0.00910816	-0.000528891	-0.126915	-0.0271139	0.0103344	-0.350849	-0.186025	-0.192814	-0.085891	0.0064637	0.173453	0.290265	0	-0.055702	-0.00646604	-0.500474	0.247437	-0.00030657
0.0173356	0.105788	-0.00817441	0	-0.00945685	0.036786	0	0.00555804	0	0.278487	0.095638	0	-0.0145749	0	-0.00752383	0.0381433	0.00303293	0.0469122	0.0270436	5.38252e-05	-0.0102385	-0.0321336	-0.0420585	-0.0346073	-0.044703	0.0206338	0	0.0328591	-0.0118509	-0.00783039	0.0112939	0.0250872	-0.00910816	-0.000528891	-0.126915	-0.0271139	0.0103344	-0.350849	-0.197634	-0.13233	-0.132908	0.0064637	0.173453	0.290265	0	-0.139243	-0.00646604	-0.530265	0.247437	0.0153261
0.0174023	0.105788	-0.00817441	0	-0.00945685	0.036786	0	0.00555804	0	0.278487	0.095638	0	-0.0145749	0	-0.00752383	0.0530342	0.00303293	0.0469122	0.0270436	5.38252e-05	-0.0102385	-0.046182	-0.0420585	-0.0346073	-0.0525825	0.0206338	0	0.0263392	-0.0118509	-0.00783039	0.0112939	0	-0.00910816	-0.000528891	-0.126915	-0.0271139	0.0103344	-0.350849	-0.197634	-0.13233	-0.132908	0.0064637	0.173453	0.299914	0	-0.194945	-0.00646604	-0.530265	0.247437	-0.0444783
0.017469	0.105788	-0.00817441	0	-0.00945685	0.036786	0	0	0	0.278487	0.095638	1.04083e-16	-0.0145749	0	-0.00752383	0.0530342	0.00303293	0.0654467	0.0270436	5.38252e-05	-0.0102385	-0.046182	-0.0420585	-0.0346073	-0.0871711	0.0206338	0	0.0263392	-0.0118509	-0.00783039	0.0112939	1.66533e-15	-0.00910816	-0.000528891	-0.126915	-0.0271139	0.0103344	-0.490092	-0.197634	-0.13233	-0.132908	-0.0838222	0.276671	0.429509	-4.16334e-16	-0.73246	-0.00646604	-0.530265	0.247437	-0.0444783
0.0175357	0.105788	-0.00817441	3.33067e-15	-0.00945685	0.036786	0.00697387	0	0	0.278487	0.095638	0	-0.0145749	0	-0.00752383	0.0530342	0.00303293	0.0654467	0.0270436	5.38252e-05	-0.0102385	-0.046182	-0.0420585	-0.0346073	-0.0871711	0.0206338	-1.66533e-15	0.0263392	-0.0118509	-0.00281529	0.0112939	0	-0.00910816	-0.000528891	-0.126915	-0.0271139	0.0103344	-0.490092	-0.166346	-0.13233	-0.132908	0.0554212	0.278487	0.439157	0	-0.73246	-0.00646604	-0.530265	0.247437	-0.0444783
0.0176023	0.105788	-0.0148792	0	-0.00945685	0.036786	0.00697387	0	0	0.278487	0.136131	0	-0.0145749	0	-0.00752383	0.0530342	0.00303293	0.0654467	0.0270436	5.38252e-05	-0.0102385	-0.046182	-0.0420585	-0.0718847	-0.0871711	0.0206338	0	0.0263392	-0.0118509	-0.00281529	0.0112939	0	-0.00910816	-0.000528891	-0.126915	0	0.0103344	-0.490092	-0.166346	-0.13233	-0.132908	0.0554212	0.278487	0.834286	0	-0.73246	-0.00251574	-0.530265	0.108193	-0.0444783
0.017669	0.105788	-0.0148792	0	-0.00945685	0.036786	0.00697387	0	-0.000133393	0.278487	0.136131	2.08167e-16	-0.0145749	0	-0.00752383	0.0530342	0.00303293	0.0928087	0.0270436	5.38252e-05	-0.0102385	-0.046182	-0.0420585	-0.0718847	-0.0871711	0.0206338	0	0.0263392	-0.0118509	-0.00281529	0.00476704	0	-0.00910816	-0.000528891	-0.126915	0	0.0103344	-0.572609	-0.231479	-0.13233	-0.085891	0.0554212	0.278487	0.834286	0	-0.73246	-0.00251574	-0.391021	0.108193	-0.0444783
0.0177357	0.105788	-0.0148792	3.33067e-15	-0.00945685	0	0.00697387	0	-0.000133393	0.278487	0.136131	0	-0.0145749	0	-0.00752383	0.0530342	0.00303293	0.0928087	0.0270436	5.38252e-05	-0.0102385	-0.046182	-0.0420585	-0.0718847	-0.0871711	0.0206338	-1.66533e-15	0.0263392	-0.0118509	-0.00281529	0.00476704	1.66533e-15	-0.00910816	-0.000528891	-0.126915	0	0.0103344	-0.572609	-0.231479	-0.13233	-0.085891	0.0554212	0.278487	0.834286	-4.16334e-16	-0.73246	-0.00251574	-0.391021	0.108193	-0.0444783
0.0178024	0.105788	-0.0148792	0	-0.00945685	0	0.00697387	0	-0.000133393	0.199621	0.00635605	0	-0.0145749	0.00293464	-0.00752383	0.0530342	0.00303293	0.0928087	0.0270436	0	-0.0102385	-0.046182	-0.0420585	-0.0718847	-0.0871711	0.0206338	0	0.00534273	-0.0118509	-0.00281529	0.00476704	0	-0.00910816	-0.000528891	-0.126915	0	0.0103344	-0.63949	-0.231479	-0.13233	-0.085891	0.0554212	0.278487	0.834286	-4.16334e-16	-0.73246	-0.00251574	-0.391021	0.108193	-0.0444783
0.017869	0.105788	-0.0148792	0	-0.00945685	0	0.00697387	0	-0.000133393	0.199621	0.00635605	0	-0.0145749	0.00293464	-0.00752383	0.0530342	0.00303293	0.139243	0.0270436	0	-0.0070979	-0.075622	-0.0420585	-0.0718847	-0.0871711	0.0206338	0	-0.00409773	-0.0118509	-0.00281529	-0.00232852	0.00261403	-0.00910816	-0.000528891	-0.126915	0	0.0103344	-0.63949	-0.173088	0.0856733	-0.085891	0.0554212	0.278487	0.834286	0	-0.73246	-0.00251574	-0.391021	0.108193	-0.0403783
0.0179357	0.105788	-0.0148792	0	-0.00945685	0	0.00697387	0	-0.000133393	0.199621	0.00635605	0	-0.0145749	0.00293464	-0.00752383	0.0530342	0.00303293	0.139243	0.0270436	0	0.0487048	-0.0901806	-0.0420585	-0.0718847	-0.0871711	0	0	-0.00409773	-0.0118509	0.0050151	-0.00232852	0.00261403	-0.00910816	-0.000528891	-0.126915	0	0.0103344	-0.63949	-0.0312888	0.027947	-0.085891	0.0554212	0.445815	0.96388	0	-0.73246	-0.00251574	-0.391021	0.108193	-0.0403783
0.0180024	0.105788	-0.0148792	0	-0.00945685	0	0.00697387	0	-0.000133393	0.199621	0.00635605	0	-0.0145749	0.00293464	-0.00752383	0.0530342	0.00303293	0.139243	0.0270436	0	0.0586975	-0.103183	-0.0420585	-0.0718847	-0.0871711	0	0	-0.030437	-0.0118509	0.0050151	-0.00232852	0.00261403	-0.00910816	-0.000528891	-0.126915	0	0.0103344	-0.63949	-0.0312888	0.16719	-0.085891	0.0554212	0.445815	0.96388	0	-0.593217	-0.00251574	-0.391021	0.108193	-0.0403783
0.0180691	0.105788	0.0275819	0	-0.00945685	0	0.00697387	0	-0.000133393	0.199621	0.00635605	0	-0.0145749	0.00293464	-0.00752383	0.0530342	0.00303293	0.117007	0.0270436	0	0.0586975	-0.103183	-0.0420585	-0.0718847	-0.0871711	0	0	-0.030437	-0.0118509	0.0050151	-0.00232852	0.00261403	-0.00910816	-0.000528891	-0.126915	0	0.0103344	-0.63949	0	0.16719	-0.085891	0.0554212	0.445815	1.24354	0	-1.0825	-0.00251574	-0.391021	0.108193	-0.0403783
0.0181358	0.01527	0.0275819	0	-0.00945685	0	0.00697387	0	-0.000133393	0.199621	0.00635605	0	-0.0145749	0.00293464	-0.00752383	0.0530342	0.00303293	0.117007	0.0270436	0	0.0586975	-0.103183	-0.0420585	-0.0718847	-0.0871711	0	0	-0.030437	0	0.0050151	-0.00232852	0.00261403	-0.00910816	-0.000528891	-0.126915	0	0.0337975	-0.711852	0	0.224917	-0.085891	0.0554212	0.445815	1.38279	0	-1.0825	-0.00251574	-0.391021	0.108193	-0.0403783
0.0182024	-0.00992256	0.0275819	0	-0.00945685	0	0.00697387	0	-0.000133393	0.199621	0.00635605	0	-0.0145749	0.00293464	-0.00752383	0.0530342	0.00303293	0.0835718	0.0270436	0	0.0586975	-0.103183	-0.0420585	-0.0718847	-0.0871711	0	0	-0.030437	0	0.0050151	-0.00232852	0.00261403	-0.00910816	-0.000528891	-0.126915	0	0.0337975	-0.778733	-0.0522596	0.224917	-0.085891	0.0554212	0.445815	1.38279	0	-1.0825	0.0039503	-0.391021	0.108193	-0.0400717
0.0182691	-0.124006	0.0275819	0	-0.00945685	0	0.00697387	0	-0.000133393	0.199621	0.00635605	0	-0.0145749	0.00293464	-0.00752383	0.0530342	0.00550655	0.0835718	0.0270436	0	0.0586975	-0.103183	-0.0420585	-0.0718847	-0.0871711	0	0	-0.0419649	0	0.0050151	-0.00232852	-0.0264235	-0.00910816	-0.000528891	-0.130308	0	0.0337975	-0.778733	-0.0522596	0.306434	-0.225134	0.0489575	0.445815	1.38279	4.16334e-16	0.506792	0.0039503	-0.391021	0.108193	-0.050144
0.0183358	-0.124006	0.0275819	-3.33067e-15	-0.00945685	0	0.00697387	0	-0.000133393	0.199621	0.00635605	0	-0.0145749	-0.0192998	-0.00752383	0.0530342	0.00550655	0.0835718	0.0270436	0	0.0586975	-0.103183	-0.0420585	-0.0718847	-0.0871711	0	1.66533e-15	-0.0419649	0	0.0050151	-0.00709556	-0.0264235	-0.00910816	-0.000528891	-0.130308	0	0.0337975	-0.778733	-0.0522596	0.445677	-0.225134	0.0464956	0.445815	1.38279	4.16334e-16	0.758977	0.0039503	-0.391021	0.108193	-0.0585829
0.0184025	0.260987	0.0275819	0.00235193	-0.00945685	0	0.00697387	0	-0.000133393	0.199621	0.00635605	-2.08167e-16	-0.0145749	-0.0192998	-0.00752383	0.0530342	0.00550655	0.0835718	0.0270436	0	0.0586975	-0.082507	-0.0420585	-0.0718847	-0.0871711	-0.00010765	0	-0.0419649	0	0.0050151	-0.00709556	-0.0264235	-0.00910816	-0.000528891	-0.130308	-0.0132293	0.0337975	-0.778733	-0.0522596	0.445677	-0.225134	0.0464956	0.445815	1.38279	0	0.758977	0.0039503	-0.391021	0.108193	-0.0585829
0.0184691	0.260987	0.0275819	0.00235193	-0.00945685	0	0.00697387	0	-0.000133393	0.199621	0.00635605	0	-0.0145749	-0.0192998	-1.66533e-15	0.0530342	0.00550655	0.0366596	0.0270436	0	0.0586975	-0.0551404	-0.0420585	-0.0718847	-0.0871711	-0.00010765	0	0.056238	-0.00360161	0.0050151	-0.00709556	-0.0264235	-0.00910816	-0.000528891	-0.130308	-0.0132293	0.0234631	-0.880044	-0.0522596	0.445677	-0.225134	-0.0862841	0.445815	1.38279	0	0.863173	0.0039503	-0.36123	0.108193	-0.0585829
0.0185358	0.260987	0.0275819	0.00235193	-0.00945685	0	0.00697387	0	-0.000133393	0.199621	0.00635605	0	-0.0145749	-0.0192998	0	0.0530342	0.00550655	0.0366596	0.0270436	0	0.0586975	-0.0551404	-0.0309682	-0.0718847	-0.0871711	-0.00010765	1.66533e-15	0.056238	-0.00360161	0.0050151	-0.00709556	-0.0264235	-0.00910816	-0.000528891	-0.130308	-0.0132293	0.0234631	-0.880044	-0.0522596	0.445677	-0.139243	-0.0927478	0.445815	1.38279	0	0.863173	0.0039503	-0.36123	0.108193	-0.0585829
0.0186025	0.264111	0.0275819	0.00235193	-0.00945685	0	0.00697387	0	-0.000133393	0.0603778	0.000585056	-1.04083e-16	8.32667e-16	-0.0192998	0	0.0530342	0.00550655	0.0289275	0.0270436	0	0.0586975	-0.0551404	-0.0124336	-0.0718847	-0.077431	-0.00010765	0	0.056238	-0.00360161	0.0050151	-0.00709556	-0.0264235	-0.00910816	-0.000528891	-0.130308	-0.0132293	0.0234631	-0.63949	-0.0522596	0.452368	-0.139243	-0.0927478	0.348642	1.38279	4.16334e-16	0.863173	0.0039503	-0.36123	0.108193	-0.0585829
0.0186692	0.264111	0.0275819	0.00235193	-0.00945685	0	0.00697387	0	-0.000133393	0.0603778	0.000585056	0	0	-0.0192998	0	0.0530342	0.00247362	0.0289275	0.0270436	0	0.0586975	-0.0551404	-0.0124336	-0.0718847	-0.0745058	-0.00010765	0	0.056238	-0.00360161	0.0050151	-0.00709556	0.0349466	-0.00910816	0	-0.130308	-0.0132293	0.0234631	-0.63949	-0.0522596	0.360004	-0.139243	-0.0927478	0.348642	1.11395	0	0.863173	0.0039503	-0.36123	0	0.0205402
0.0187358	0.264111	0.0275819	0.00690367	-0.00945685	0	0.00697387	0	-0.000133393	0.0603778	0.000585056	0	-0.00432708	-0.0192998	-1.66533e-15	0.0530342	0.00247362	0.0289275	0.0270436	0	0.0586975	-0.0551404	-0.0124336	-0.0871828	-0.0745058	-0.00010765	0	0.056238	-0.00360161	0.0050151	-0.00709556	0.0349466	-0.00910816	8.32667e-16	-0.130308	-0.0132293	0.0234631	-0.63949	-0.0522596	0.360004	-0.139243	-0.0927478	0.348642	1.11395	0	0.863173	0.0039503	-0.36123	0	0.0422855
0.0188025	0.158323	0.0284337	0.00690367	-0.00945685	0	0.00697387	0	-0.000133393	0.0603778	0.000585056	0	-0.00432708	-0.0192998	0	0.0530342	-0.0113173	0.0289275	0.0270436	0	0.0586975	-0.082507	-0.0124336	-0.0871828	-0.065208	-0.00010765	0	0.056238	-0.00360161	0.0050151	-0.00709556	0.0349466	-0.00910816	0	-0.130308	-0.0132293	0.0234631	-0.500247	-0.0595821	0.22076	-0.278487	-0.0927478	0.348642	1.11395	0	0.863173	0.0039503	-0.36123	0	0.0422855
0.0188692	0.158323	0.0284337	0.00690367	-0.00945685	0	0.00697387	0	-0.000133393	0.0603778	0.000585056	0	-0.00432708	-0.0192998	0	0.0530342	-0.0113173	0.0289275	0.0270436	0	0.0586975	-0.082507	-4.16334e-16	-0.0871828	-0.065208	-0.00010765	1.66533e-15	0.056238	-0.00360161	0	-0.00709556	0.0349466	-1.66533e-15	0	-0.130308	-0.0132293	0.0234631	-0.361003	-0.0595821	0.22076	-0.278487	-0.0927478	0.348642	1.11395	0	1.08785	0.0039503	-0.36123	0	0.0422855
0.0189359	0.158323	0.0284337	0.00690367	-0.00945685	0	0.00697387	0	-0.000133393	0.0603778	0.000585056	-1.04083e-16	-0.00432708	-0.0192998	0	0.0530342	-0.0113173	-0.0176664	0	0	0.0586975	-0.082507	0	-0.0871828	-0.065208	-0.00010765	0	0.056238	-0.00360161	0	-0.00709556	0.00261403	0	0	-0.130308	-0.0132293	0.0234631	-0.361003	-0.0595821	0.22076	-0.278487	-0.0927478	0.344453	1.11395	4.16334e-16	1.08785	0.0039503	-0.639717	0	0.0422855
0.0190025	0.158323	0.0284337	0.00690367	-0.00945685	0	0.00697387	0	-0.000133393	0.0603778	0	0	-0.00432708	-0.0192998	0	0.0530342	-0.0113173	-0.0176664	0	0	0.0520373	-0.082507	0	-0.0871828	-0.065208	-0.00010765	0	0.056238	-0.00360161	0	-0.00709556	0.00261403	0	0.0111184	-0.130308	-0.0132293	-0.0279446	-0.497633	-0.0595821	0.22076	-0.278487	-0.0927478	0.344453	1.24354	0	1.08785	0.0039503	-0.639717	0	-0.318559
0.0190692	0.158323	0.0284337	0.00690367	-0.00945685	0	0.00697387	0	-0.000133393	0.0603778	0	0	-0.00432708	-0.0192998	0	0.0530342	-0.0113173	-0.0176664	0	0	0.0520373	-0.0503734	0	-0.0871828	-0.0205051	-0.00010765	0	0.056238	-0.00360161	-1.66533e-15	-0.00709556	0.00261403	0	0.0111184	-0.130308	-0.0132293	-0.0279446	-0.358389	-0.0595821	0.22076	-0.278487	-0.0927478	0.308388	1.24354	0	1.08785	0.0039503	-0.639717	0	-0.318559
0.0191359	0.158323	0.0284337	0.00690367	-0.00945685	0	0.00697387	0	-0.000133393	0.0603778	0	1.04083e-16	-0.00432708	-0.0192998	0.0121364	0.0530342	-0.0113173	-0.0546443	0	0	0.0520373	-0.0503734	0	-0.0372775	-0.0205051	-0.00010765	0	0.056238	-0.00360161	0.00626946	-0.00709556	0.00261403	0	0.0111184	-0.130308	-0.0132293	-0.0279446	-0.358389	-0.0595821	0.22076	-0.278487	-0.0927478	0.272362	1.24354	-4.16334e-16	1.08785	0.0039503	-0.639717	0	-0.318559
0.0192026	0.172699	0.0284337	0.00690367	1.66533e-15	0	0.00697387	0	-0.000133393	0.0603778	0	0	-0.00432708	0	0.0286537	0.0530342	-0.0113173	-0.0546443	-0.10377	0	0.0742156	-0.0503734	4.16334e-16	-0.0372775	-0.0205051	-0.00010765	-1.66533e-15	0.056238	-0.00360161	0.00626946	-0.00709556	-0.0507899	1.66533e-15	0.0111184	-0.0444713	-0.0132293	-0.0279446	-0.358389	-0.0595821	0.22076	-0.278487	-0.0927478	0.272362	1.11395	0	1.08785	0.0039503	-0.139243	0	-0.33707
0.0192692	0.461724	0.0284337	0.00690367	-0.0135499	0	0.00697387	-0.00555804	-0.000133393	0.0603778	0	0	-0.00432708	0	0.0286537	0.0530342	-0.0113173	-0.0469122	0.0354731	-5.38252e-05	0.0742156	-0.0503734	0	-0.0372775	-0.0205051	-0.00010765	0	0.056238	-0.00360161	0.00626946	-0.00709556	-0.0507899	0	0.0133018	-0.00339333	-0.0132293	-0.0279446	-0.358389	-0.0595821	0.694855	-0.278487	-0.0927478	0.341451	1.25319	0	1.19938	0.0039503	0	0	-0.33707
0.0193359	0.461724	0.0357563	0.00690367	-0.0135499	0	0.00697387	-0.00555804	-0.000133393	-0.2267	0	0	-0.00432708	0	0.0491003	0.0234795	-0.0113173	-0.0469122	0.0354731	-5.38252e-05	0.0742156	-0.0503734	0	-0.0372775	-0.00787954	-0.00010765	0	0.056238	-0.0104093	0.00626946	-0.00709556	-0.0507899	0	0.0133018	-0.00339333	-0.0132293	-0.0279446	-0.358389	-0.0595821	0.634372	-0.283865	-0.0927478	0.341451	1.25319	0	1.28293	0.0039503	0	-0.0508859	-0.352702
0.0194026	0.466456	0.0357563	0.00690367	-0.0135499	0	0.00697387	-0.00555804	-0.000133393	-0.2267	0	0	-0.00432708	0	0.0491003	0	-0.0113173	-0.0469122	0.0354731	-5.38252e-05	0.0742156	-0.0503734	0	-0.0372775	0	-0.00010765	0	0.056238	-0.0104093	0.0678478	-0.00709556	-0.0507899	0	0.0133018	-0.00339333	-0.0132293	-0.0279446	-0.358389	-0.0595821	0.634372	-0.283865	-0.0927478	0.341451	1.34483	0	1.33863	0.0535467	0	-0.0508859	-0.292898
0.0194693	0.466456	0.0357563	0.00690367	-0.0135499	0	0.00697387	-0.00555804	-0.000133393	-0.2267	0	1.04083e-16	-0.00432708	0.068372	0.0491003	0	-0.0113173	-0.0654467	0.0354731	-5.38252e-05	0.0742156	-0.0503734	0	-0.0372775	0.0345885	-0.00010765	0	0.056238	-0.0104093	0.0678478	-0.00709556	-0.0959329	0	0.0133018	-0.00339333	-0.0132293	-0.0279446	-0.219146	-0.0780535	0.54337	-0.283865	0.0787743	0.238233	1.21524	-4.16334e-16	1.7369	0.0535467	0	-0.139243	-0.292898
0.0195359	0.466456	0.0357563	0.00690367	-0.0135499	0	0.00121458	-0.00555804	-0.000133393	-0.2267	0	0	-0.00432708	0.068372	0.0491003	0	-0.0113173	-0.0654467	0.0354731	-5.38252e-05	0.0742156	-0.0503734	0	-0.0372775	0.0345885	-0.00010765	-1.66533e-15	0.056238	-0.0104093	0.059533	-0.00709556	-0.0959329	0	0.0133018	-0.00339333	-0.0132293	-0.0279446	-0.310082	-0.109342	0.495129	-0.283865	0.0787743	0.236417	1.20559	0	1.7369	0.139243	0	-0.139243	-0.292898
0.0196026	0.466456	0.0424611	0.00690367	-0.0135499	0	0.00121458	-0.00555804	-0.000133393	-0.2267	0	0	-0.00432708	0.068372	0.0491003	0	-0.00303293	-0.0654467	0.0354731	-5.38252e-05	0.0742156	-0.0528119	0	8.32667e-16	0.0345885	-0.00010765	0	0.056238	-0.0104093	0.059533	-0.00709556	-0.0959329	0	0.0133018	-0.00339333	-0.0132293	-0.0279446	-0.310082	-0.109342	0.495129	-0.283865	0.0787743	0.236417	0.937927	0	1.7369	0.135293	0	-0.139243	-0.292898
0.0196693	0.510848	0.0424611	0.00690367	-0.0135499	0	0.00121458	-0.00555804	0	-0.2267	0	2.08167e-16	-0.00743958	0.068372	0.0491003	-1.66533e-15	-0.00303293	-0.105104	0.0354731	-5.38252e-05	0.0742156	-0.0528119	0	0	0.0345885	-0.00010765	0	0.056238	-0.0104093	0.059533	-0.00709556	-0.0959329	1.66533e-15	0.0133018	-0.00339333	-0.0132293	-0.0279446	-0.227566	0.0734995	0.634372	-0.330882	0.0787743	0.236417	1.07717	0	1.7369	0.135293	-0.139243	-0.139243	-0.292898
0.019736	0.600301	0.0424611	0.00690367	-0.0135499	0	0.00121458	-0.00555804	0	-0.2267	0	0	-0.00743958	0.068372	0.0491003	0	-0.00303293	-0.106162	0.1122	-5.38252e-05	0.0742156	-0.0528119	0	0	0.0345885	-0.00010765	-1.66533e-15	0.056238	-0.0104093	0.059533	-0.00709556	-0.0959329	0	0.0133018	-0.00339333	-0.0132293	-0.0279446	-0.227566	0.113506	0.634372	-0.330882	0.0787743	0.236417	1.07717	-4.16334e-16	1.7369	0.135293	-0.139243	-0.139243	-0.292898
0.0198026	0.600301	0.0424611	0.00690367	-0.0135499	0	0.00121458	-0.00555804	0	-0.147834	0	0	-0.00743958	0.0654374	0.0491003	0	-0.00303293	-0.106162	0.115696	0	0.0742156	-0.0528119	0	0	0.0345885	-0.00010765	0	0.0772345	-0.0104093	0.059533	-0.00709556	-0.0959329	0	0.0133018	-0.00339333	-0.0132293	-0.0279446	-0.227566	0.113506	0.634372	-0.330882	0.0787743	0.236417	1.07717	-4.16334e-16	1.7369	0.135293	-0.139243	-0.139243	-0.292898
0.0198693	0.600301	0.0424611	0.00690367	-0.0135499	0	0.00121458	-0.00555804	0	-0.147834	0	0	-0.00743958	0.0654374	0.0491003	0	-0.00303293	-0.152597	0.115696	0	0.0742156	-0.0233718	0	0	0.0345885	-0.00010765	0	0.0866749	-0.0104093	0.059533	0	-0.0985469	0	0.0133018	-0.00339333	-0.0132293	-0.0279446	-0.275873	0.113506	1.23803	-0.330882	0.0113501	0.236417	1.07717	0	1.7369	0.135293	-0.139243	-0.139243	-0.296998
0.019936	0.600301	0.0424611	0.00690367	-0.0135499	0	0.00121458	-0.00555804	0	-0.147834	0	0	-0.00743958	0.0654374	0.0491003	0	-0.00303293	-0.152597	0.115696	0	0.00999276	-0.00881329	0	0	0.0345885	-0.00010765	0	0.0866749	-0.0104093	0.059533	0	-0.0985469	0	0.0133018	-0.00339333	-0.0132293	-0.0279446	-0.275873	0.0796613	1.3208	-0.330882	0.0113501	0.0690881	1.07717	0	1.7369	0.135293	-0.139243	-0.139243	-0.296998
0.0200027	0.600301	0.0424611	0.00847864	-0.0135499	0	0.00121458	-0.00555804	0	-0.147834	0	0	-0.00743958	0.0654374	0.0491003	0	-0.00303293	-0.152597	0.115696	0	0	-0.00243852	0	0	0.0345885	-0.00010765	0	0.0866749	-0.0104093	0.059533	0	-0.0985469	0	0.0133018	-0.00339333	-0.0132293	-0.0279446	-0.282465	0.0796613	1.18156	-0.41773	0.0113501	0.0690881	1.07717	0	1.59766	0.135293	-0.139243	-0.190129	-0.296998
0.0200693	0.461057	0	0.00847864	-0.0135499	0	0.00121458	-0.00555804	0	-0.147834	0	0	-0.00743958	0.0654374	0.0491003	0	-0.00303293	-0.13036	0.115696	0	0	-0.00243852	0	0	0.0345885	-0.00010765	0	0.0955772	-0.0104093	0.059533	0	-0.0985469	0	0.0133018	-0.00339333	-0.0132293	-0.0279446	-0.282465	-0.0595821	1.18156	-0.41773	0.0113501	0.0690881	0.797509	0	2.03111	0.135293	-0.139243	-0.190129	-0.296998
0.020136	0.551575	0	0.00847864	-0.0135499	0	0.00121458	-0.00555804	0	-0.147834	0	0	-0.00743958	0.0654374	0.0491003	0	-0.00303293	-0.13036	0.115696	0	-3.33067e-15	-0.00243852	0	0	0.0345885	-0.00010765	-0.0163301	0.0955772	-0.0104093	0.059533	0	-0.0985469	0	0.0133018	0.00512743	-0.0132293	-0.0514077	-0.282465	-0.0595821	1.12383	-0.41773	0.150594	0.0690881	0.658266	0	2.03111	0.135293	-0.139243	-0.190129	-0.296998
0.0202027	0.576767	0	0.00847864	-0.0135499	0.00524211	0.00121458	-0.00555804	0	-0.147834	0	0	-0.00743958	0.0654374	0.0491003	0	-0.00303293	-0.0969251	0.115696	0	0	-0.00243852	0	0	0.0345885	-0.00010765	-0.0163301	0.0955772	-0.0104093	0.059533	0	-0.0985469	0	0.0221222	0.00512743	-0.0196509	-0.0514077	-0.312441	-0.00732257	1.12383	-0.41773	0.150594	0.0690881	0.658266	0	2.03111	0.135293	-0.139243	-0.190129	-0.271103
0.0202694	0.690851	0	0.00847864	-0.0135499	0.00524211	0.00121458	-0.00555804	0	-0.147834	0	0	-0.00743958	0.0654374	0.0491003	0	-0.00550655	-0.103157	0.115696	0	0	-0.00243852	0	0	0.0345885	0.00133861	-0.0163301	0.107105	-0.0104093	0.059533	0	-0.0695094	0	0.0221222	0.00852076	-0.0196509	-0.0514077	-0.312441	-0.00732257	1.04232	-0.41773	0.150594	0.0690881	0.658266	4.16334e-16	0.441814	0.135293	-0.139243	-0.190129	-0.261031
0.020336	0.768097	0	0.00847864	-0.0135499	0.00524211	0.00121458	-0.00555804	0	-0.00859097	0	0	-0.00743958	0.0876719	0.0491003	0	-0.00550655	-0.103157	0.119953	0	0	-0.00243852	0	0	0.0345885	0.00564228	-0.0163301	0.107105	-0.00650583	0.059533	0	-0.139243	0	0.0221222	0.00852076	-0.0196509	-0.0514077	-0.312441	-0.00732257	1.04232	-0.41773	0.168796	0.0690881	0.658266	-0.0150664	0.189628	0.135293	-0.139243	-0.190129	-0.252592
0.0204027	0.383104	0	0.00612671	-0.0135499	0.00524211	0.00121458	-0.00555804	0	-0.00859097	0	-2.08167e-16	-0.00743958	0.0876719	0.0491003	1.66533e-15	-0.00550655	-0.103157	0.119953	0	0	-0.00243852	0	0	0.0345885	0.00574993	-0.0163301	0.107105	-0.00650583	0.059533	0	-0.139243	-1.66533e-15	0.0221222	0.00852076	-0.00642158	-0.0514077	-0.409785	-0.00732257	1.04232	-0.41773	0.168796	0.0690881	0.797509	-0.0150664	0.189628	0.139243	-0.139243	-0.278487	-0.252592
0.0204694	0.383104	0	0.0613467	-0.0135499	0.00524211	0.00121458	-0.00555804	0	-0.00859097	0	0	-0.00743958	0.084997	0.0491003	0	-0.00550655	-0.103157	0.119953	0	3.33067e-15	-0.00243852	0	-8.32667e-16	0.0345885	-0.00380053	-0.0477383	0.00890222	-0.00290422	0.059533	0	-0.139243	0	0.0221222	0.0207672	-0.00642158	-0.0514077	-0.409785	-0.00732257	1.04232	-0.41773	0.280949	0.0690881	0.797509	-0.0150664	0.0854323	0.139243	-0.139243	-0.278487	-0.252592
0.0205361	0.383104	0	0.0613467	-0.0135499	0.00524211	0.00121458	-0.00555804	0	-0.00859097	0	0	-0.00743958	0.084997	0.0768085	0	-0.00550655	-0.103157	0.119953	0	0	-0.00243852	0	0	0.0345885	-0.00380053	-0.0477383	0.00890222	-0.00290422	0.059533	0	-0.139243	0	0.0221222	0.0207672	-0.00642158	-0.0514077	-0.409785	-0.00732257	1.04232	-0.41773	0.280949	0.0690881	0.658266	-0.0150664	0.0854323	0.139243	-0.139243	-0.278487	-0.252592
0.0206027	0.37998	0	0.0613467	-0.0135499	0.00524211	0.00121458	-0.00555804	0	-0.00859097	0	-1.04083e-16	-0.00743958	0.084997	0.0768085	0	-0.00550655	-0.133627	0.119953	0	0	-0.00243852	0	0	0.0248485	0.0349091	-0.0477383	0.00890222	0.0012684	0.059533	0.00232852	-0.139243	0	0.0221222	0.0207672	-0.00642158	-0.0514077	-0.409785	-0.00732257	1.18286	-0.41773	0.280949	0.0690881	0.696217	-0.0150664	0.0854323	0.139243	-0.139243	-0.278487	-0.252592
0.0206694	0.37998	0	0.0613467	-0.0135499	0.0129859	0.00121458	-0.00555804	8.32667e-16	0.130652	0	0	-0.00743958	0.084997	0.0768085	0	-0.00550655	-0.133627	0.119953	0	0	-0.00243852	0	8.32667e-16	0.0219232	0.0349091	-0.0477383	0.00890222	0.0012684	0.059533	0.00232852	-0.200613	0	0.0204512	0.0207672	-0.00642158	-0.0514077	-0.41773	-0.00732257	1.18286	-0.41773	0.280949	0.0690881	0.696217	-0.0150664	0.0854323	0.139243	-0.139243	-0.278487	-0.331715
0.0207361	0.37998	0	0.0567949	-0.0135499	0.0129859	0.00121458	-0.00555804	0	0.130652	0	0	-0.0031125	0.084997	0.0768085	0	-0.00550655	-0.133627	0.119953	0	0	-0.00243852	0	0	0.0219232	0.0349091	-0.0477383	0.00890222	-0.0349466	0.059533	0.00232852	-0.200613	0	0.0204512	0.0207672	-0.00642158	-0.0514077	-0.41773	-0.00732257	1.18286	-0.41773	0.308039	0.0690881	0.696217	-0.0150664	0.0854323	0.139243	-0.139243	-0.278487	-0.353461
0.0208028	0.37998	1.66533e-15	0.0567949	-0.0135499	0.0129859	0.00121458	-0.00555804	0	0.130652	0	0	-0.0031125	0.084997	0.0768085	-0.00432708	0.0082844	-0.153933	0.119953	0	0	-0.00243852	0	0	0.0126255	0.0349091	-0.0477383	0.00890222	-0.0349466	0.060221	0.00232852	-0.200613	0	0.0204512	0.0207672	-0.00642158	-0.0514077	-0.41773	-2.66454e-14	1.32211	-0.278487	0.308039	0.0690881	0.696217	-0.0150664	0.0854323	0.139243	-0.139243	-0.278487	-0.353461
0.0208694	0.37998	0	0.0567949	-0.0135499	0.049793	0.00121458	-0.00555804	8.32667e-16	0.130652	0	0	-0.0031125	0.084997	0.0768085	-0.0171328	0.0082844	-0.153933	0.119953	0	0	-0.00243852	-4.16334e-16	0	0.0126255	-0.048211	-0.0477383	0.00890222	-0.0349466	0.0652361	0.00232852	-0.200613	-1.66533e-15	0.0204512	0.0207672	-0.00642158	-0.0514077	-0.41773	0	1.32211	-0.278487	0.308039	0.0690881	0.696217	-0.0150664	0	0.139243	-0.139243	-0.278487	-0.353461
0.0209361	0.37998	0	0.0567949	-0.0135499	0.0789241	0.00121458	-0.00555804	8.32667e-16	0.554203	0	-1.04083e-16	-0.0031125	0.084997	0.0768085	-0.0171328	0.0082844	-0.107339	0.119953	-0.000250404	0	-0.00243852	0	8.32667e-16	0.0126255	0.0910324	-0.0477383	0.00890222	-0.0349466	0.0652361	0.00232852	-0.168281	0	0.0204512	0.0207672	-0.00642158	-0.0514077	-0.417735	-5.32907e-14	1.39847	-0.278487	0.308039	0.0690881	0.696217	-0.0150664	5.32907e-14	0.138466	-1.06581e-13	-0.278487	-0.353461
0.0210028	0.37998	0	0.0567949	-0.0135499	-0.0363063	0.00121458	-0.00555804	0	0.554203	0	0	-0.0031125	0.084997	0.0768085	-0.0222719	0.0082844	-0.107339	0.119953	-0.000250404	0	-0.00243852	0	0	0.0126255	0.0910324	-0.0477383	0.00890222	-0.0349466	0.0652361	0.00232852	-0.168281	0	0.00933282	0.0207672	-0.00642158	0	-0.262512	0	1.39847	-0.278487	0.211774	0.0690881	0.620899	-0.0150664	0	0.138466	0	-0.329373	0.00738341
0.0210695	0.37998	0	0.0567949	-0.0135499	-0.0363063	0.00121458	-0.00555804	0	0.554203	0	0	-0.0031125	0.084997	0.0768085	-0.0222719	0.0082844	-0.107339	0.119953	-0.000250404	0	-0.00243852	0	0	0.0126255	0.0910324	-0.0681637	0.00890222	-0.0349466	0.0652361	0.00232852	-0.168281	0	0.00933282	0.0207672	-0.00642158	0	-0.262512	5.32907e-14	1.39847	-0.278487	0.211774	0.0690881	0.620899	-0.0150664	0	0.138466	0	-0.41773	0.00738341
0.0211362	0.37998	0	0.0567949	-0.0135499	-0.0363063	0.00121458	-0.00555804	-8.32667e-16	0.554203	0	1.04083e-16	-0.0031125	0.084997	0.0646721	-0.0222719	0.0082844	-0.0703612	0.119953	-0.00795443	0	-0.00243852	0	-8.32667e-16	0.0126255	0.0910324	-0.0681638	0.00890222	-0.0349466	0.0589667	0.00232852	-0.168281	0	0.00933282	0.0207672	-0.0112261	0	-0.262512	2.66454e-14	1.39847	-0.278487	0.211774	0.0690881	0.620899	-0.0150664	-5.32907e-14	0.138466	-0.0781425	-0.41773	0.00738341
0.0212028	0.365604	0	0.0567949	-0.0135499	-0.0363063	0.00121458	-0.00555804	-8.32667e-16	0.556974	0	0	0.00432708	0.0656972	0.0481548	-0.0222719	0.0082844	-0.0703612	0.223723	-0.00795443	0	-0.00243852	4.16334e-16	0	0.0126255	0.0910324	-0.0681637	0.00890222	-0.0349466	0.0589667	0.00232852	-0.114877	1.66533e-15	0.00933282	0.0207672	-0.0112261	0	-0.262512	0	1.39847	-0.41773	0.211774	0.0690881	0.620899	-0.0150664	0	0.138466	-0.0781425	-0.41773	0.0258946
0.0212695	0.0765792	0	0.0567949	-3.33067e-15	-0.0363063	0.00121458	-4.16334e-16	1.66533e-15	0.556974	0	-0.00411646	0.0766026	0.0656972	0.0481548	-0.0222719	0.0082844	-0.0703612	0.0844798	-0.00795443	0	-0.00243852	-4.16334e-16	8.32667e-16	0.0205051	0.0910324	-0.0681638	0.00890222	-0.0349466	0.0589667	0.00232852	-0.114877	-1.66533e-15	0.00714939	0.0207672	-0.0112261	0	-0.262512	-7.99361e-14	0.92438	-0.41773	0.211774	0	0.481656	-0.0150664	5.32907e-14	0.138466	-0.0781425	-0.41773	0.0258946
0.0213362	0.0765792	0	0.0567949	0	-0.0363063	0.00121458	0	0	0.704808	0	-0.00411646	0.0766026	0.0656972	0.0277083	-0.0222719	0.0082844	-0.0703612	0.0844798	-0.00795443	0	-0.00243852	0	0	0.00787954	0.0910324	-0.0780723	0.00890222	-0.0281389	0.0589667	0.00232852	-0.114877	-0.00670943	0.00714939	0.0207672	-0.0112261	0	-0.262512	5.32907e-14	0.92438	-0.365335	0.211774	0	0.601064	-0.0150664	0	0.138466	-0.0781425	-0.327587	0.0585829
0.0214029	0.0718473	0	0.0567949	3.33067e-15	-0.0363063	0.00121458	4.16334e-16	-8.32667e-16	0.704808	0	-0.00411646	0.0766026	0.0656972	0.0277083	-0.0222719	0.0082844	-0.0703612	0.0844798	-0.00795443	0	-0.00243852	0	-8.32667e-16	0.00787954	0.0910324	-0.0780723	0.00890222	-0.0281389	-0.00261169	0.00232852	-0.114877	-0.00670943	0.00714939	0.0207672	-0.0112261	0	-0.262512	2.66454e-14	0.92438	-0.365335	0.211774	0	0.499772	-0.0150664	-5.32907e-14	0.0888701	-0.0781425	-0.327587	0.0585829
0.0214695	0.0718473	0	0.0567949	0	-0.0363063	0.00121458	0	-8.32667e-16	0.704808	0	-0.00411646	0.0833284	-0.00267488	0.0277083	-0.0222719	0.0082844	-0.0703612	0.0844798	-0.00795443	0	-0.00243852	4.16334e-16	0	0.00787954	0.0910324	-0.0780723	0.00890222	-0.0281389	-0.00261169	0.00232852	-0.069734	-0.00670943	0.00714939	0.0207672	-0.0112261	0	-0.262512	0.0184714	0.981395	-0.365335	0.130538	0	0.499772	-0.0150664	0.139243	0.0888701	-0.0781425	-0.23923	0.0144111
0.0215362	0.0718473	-1.66533e-15	0.0567949	1.66533e-15	-0.0363063	-8.32667e-16	0	0	0.757732	0.00125904	-0.00411646	0.0833284	-0.00267488	0.0277083	-0.0222719	0.0082844	-0.0703612	0.0844798	-0.00795443	0	-0.00243852	0	0	0.00787954	0.0910324	-0.0780723	0.00890222	-0.0281389	0.000688026	0.00232852	-0.069734	-0.00670943	0.00714939	0.0876531	-0.0356697	0	-0.171576	0.0184714	1.02964	-0.365335	0.130538	-5.32907e-14	0.499772	-0.0150664	0.139243	0.00317335	-0.0781425	-0.23923	0.0144111
0.0216029	0.0718473	0	0.0567949	-1.66533e-15	-0.0363063	0	0	0	0.757732	0.00125904	-0.00411646	0.0833284	-0.00267488	0.0277083	-0.0222719	0	-0.0703612	0.0844798	-0.00795443	0	0	0	0	0.00787954	0.0910324	-0.0780723	0.00890222	-0.0281389	0.000688026	0.00232852	-0.069734	-0.00670943	0.00714939	0.0876531	-0.0356697	0	-0.171576	-0.120772	1.02964	-0.365335	0.130538	0	0.499772	-0.0150664	0.139243	0.00317335	-0.0801106	-0.23923	0.0144111
0.0216696	0.0274555	0	0.0567949	0	-0.0363063	0	0	-8.32667e-16	0.757732	0.00125904	-0.00411646	0.0864409	-0.00267488	0.0277083	-0.0222719	0	-0.0723036	0.0844798	-0.00795443	0	0.00243852	0	-8.32667e-16	0.00787954	0.0910324	-0.0780723	0.00890222	-0.0281389	0.000688026	0.00232852	-0.069734	-0.00670943	0.00714939	0.0876531	-0.0989003	0	-0.171576	-0.238481	0.890393	-0.365335	0.130538	0	0.360528	-0.0150664	0.139243	0.00317335	-0.0801106	-0.23923	0.0144111
0.0217362	-0.0619973	0	0.0567949	0	-0.0363063	-8.32667e-16	8.32667e-16	0	0.896976	0.00125904	-0.00411646	0.0864409	-0.00267488	0.0277083	-0.0530342	-1.66533e-15	-0.0712458	0.00775317	-0.00795443	0	0.00243852	0	0	0.00787954	0.0910324	-0.0780723	0.00890222	-0.0281389	0.000688026	0.00232852	-0.069734	-0.00670943	0.00714939	0.0876531	-0.0989003	0	-0.171576	-0.278487	1.02964	-0.365335	0.130538	0	0.360528	-0.0150664	0.139243	0.00317335	-0.0801106	-0.23923	0.0144111
0.0218029	-0.0619973	0	0.0567949	0	-0.0363063	0	0	0	0.896976	0.00125904	-0.00411646	0.0864409	-0.00267488	0.0277083	-0.0530342	0	-0.0712458	0.00425687	-0.00795443	0	0.00243852	0	0	0.00787954	0.0910324	-0.0780723	0.00890222	-0.0281389	0.000688026	0.00232852	-0.069734	-0.00670943	0.00714939	0.0876531	-0.0989003	0	-0.171576	-0.278487	1.02964	-0.365335	0.130538	-5.32907e-14	0.360528	-0.0150664	0.139243	0.00317335	-0.0801106	-0.23923	0.0144111
0.0218696	-0.0619973	0	0.0567949	0	-0.0363063	0	0	0	0.896976	0.00125904	-0.00411646	0.0864409	-0.00267488	0.0277083	-0.0530342	0	-0.0712458	0.00425687	-0.00795443	-3.33067e-15	0.00243852	0	8.32667e-16	0.00787954	0.0910324	-0.0780723	0.00890222	-0.0281389	0.000688026	0.00232852	-0.069734	-0.00670943	0.00801293	0.0876531	-0.0989003	0	-0.0365684	-0.278487	0.347222	-0.365335	0.197962	0	0.360528	-0.0150664	0.139243	0.00317335	-0.0801106	-0.23923	0.0144111
0.0219363	-0.0619973	0	0.0567949	0	-0.0363063	0	4.16334e-16	0	0.896976	0.0031125	-0.00411646	0.0864409	-0.00267488	0.0277083	-0.0530342	-1.66533e-15	-0.0712458	0.00425687	-0.00795443	0	0.00243852	0	0	0.00787954	0.0910324	-0.0780723	0.00890222	-0.0281389	0.000688026	0.00232852	-0.069734	-0.00670943	0.00801293	0.0876531	-0.0989003	0	-0.00659242	-0.308145	0.322169	-0.365335	0.197962	0	0.360528	-0.0150664	0.139243	0.00317335	0.0591328	-0.23923	0.00843885
0.0220029	-0.0619973	0	0.05522	0	-0.0363063	0	0	0	1.02022	0.0031125	-0.00411646	0.0864409	-0.00267488	0.0277083	-0.0530342	0	-0.0712458	0.00425687	-0.00795443	0	0.00243852	-0.0304417	0	0.00787954	0.0910324	-0.0780723	0.00890222	-0.0281389	0.000688026	0.00232852	-0.069734	-0.00670943	0.00801293	0.0876531	-0.126014	0	0	-0.308145	0.322169	-0.278487	0.197962	-0.0311695	0.360528	-0.0150664	0.139243	0.00317335	0.0591328	-0.188344	0.00843885
0.0220696	0.0772462	0	0.05522	0	-0.0331446	0	0	0	1.02022	0.0197445	-0.00411646	0.0864409	-0.00267488	0.0277083	-0.0530342	0	-0.0712458	0.00425687	-0.00795443	0	0.00243852	-0.0304417	0	0.00787954	0.0910324	-0.0815311	0	-0.0281389	0.000688026	0.00232852	-0.069734	-0.00670943	0.00801293	0.0876531	-0.126014	0	8.32667e-16	-0.168901	0.322169	-0.278487	0.197962	-0.0690881	0.360528	-0.0150664	0.278487	0.00317335	0.0591328	-0.290373	0.0621283
0.0221363	0.0772462	0	0.05522	0	-0.0331446	0	0	0	1.02022	0.0197445	-0.00411646	0.0864409	-0.00267488	0.0277083	-0.0530342	0	-0.0712458	0.00425687	-0.00795443	0	0.00243852	-0.0304417	0	0.00787954	0.0910324	-0.065201	0	-0.0281389	0.000688026	0.00232852	-0.069734	-0.00670943	0.00801293	0.0791324	-0.126014	0	0	-0.168901	0.322169	-0.278487	0.0587186	-0.0690881	0.360528	-0.0150664	0.278487	0.00317335	0.0591328	-0.290373	-0.0771151
0.022203	0.0772462	0	0.05522	0	-0.0383867	0	0	0	1.15946	0.00695749	0.00853012	0.0864409	-0.00267488	0.0277083	-0.0601204	0	-0.0712458	0.00425687	-0.00795443	3.33067e-15	0.00243852	-0.0304417	0	0.00787954	0.0910324	-0.065201	0	-0.0281389	0.000688026	0.00232852	-0.069734	-0.0264797	-0.000807378	0.133779	-0.119593	0	0.0299759	-0.308145	0.322169	-0.278487	0.0587186	-0.0690881	0.360528	-0.0150664	0.278487	0.00317335	0.0591328	-0.290373	-0.10301
0.0222696	0.0772462	0	0.05522	0	-0.0383867	0	0	0	1.17546	0.00695749	0.00853012	0.0864409	-0.00267488	0.0200815	-0.0601204	0	-0.0650138	0.00425687	-0.00795443	0	0.00243852	-0.0304417	0	0.00787954	0.0895862	-0.065201	0	-0.0281389	0.000688026	0.00232852	-0.069734	-0.0264797	-0.000807378	0.15149	-0.119593	0	0.0299759	-0.308145	0.322169	-0.139243	0.0587186	-0.0690881	0.360528	-0.0150664	0.278487	0.00317335	0.0611009	-0.327587	-0.10301
0.0223363	0	0	0.05522	0	-0.0383867	0	0	0	1.03622	0.00695749	0.00853012	0.0864409	-0.00267488	0.0362033	-0.0601204	0	-0.0650138	0	-0.00795443	0	0.00243852	-0.0304417	0	0.00787954	0.0852825	-0.065201	0	-0.0320424	0.000688026	0.00232852	0	-0.0264797	-0.00396434	0.15149	-0.119593	0	0.0299759	-0.308145	0.461413	-0.139243	-0.0157404	-0.0690881	0.360528	0	0.278487	0.00317335	0.0611009	-0.327587	-0.10301
0.022403	0	0	0.0576749	0	-0.0383867	0	0	0	1.03622	0.00695749	0.00853012	0.0864409	-0.00267488	0.0362033	-0.0601204	0	-0.0650138	0	-0.00795443	-3.33067e-15	0.00243852	-0.0304417	0	0.0176242	0.0852825	-0.065201	0.00464301	-0.0320424	0.000688026	0.00232852	0	-0.0264797	-0.00396434	0.15149	-0.119593	0	0.12732	-0.308145	0.461413	-0.139243	-0.0157404	-0.0690881	0.221285	0	0.278487	-0.000776955	0.0611009	-0.23923	-0.10301
0.0224697	0	0	0.0024549	0	-0.0383867	0	0	0	1.03622	0.00695749	0.00853012	0.0864409	0	0.0362033	-0.0601204	0	-0.0650138	0	-0.00795443	0	0.00243852	-0.0304417	0	0.0176242	0.094833	-0.0337929	0.00464301	-0.0320424	0.000688026	0.00232852	0	-0.0264797	-0.00396434	0.139243	-0.119593	0	0.12732	-0.308145	0.461413	-0.139243	-0.127893	-0.0690881	0.221285	0	0.278487	-0.000776955	0.0611009	-0.23923	-0.10301
0.0225363	1.33227e-14	0	0.0024549	0	-0.0383867	0	0	0	1.17546	0.00695749	0.00853012	0.0864409	1.66533e-15	0.00849502	-0.0601204	0	-0.0650138	0	-0.00795443	0	0.00243852	-0.0304417	0	0.0176242	0.094833	-0.0337929	0.00464301	-0.0320424	0.000688026	0.00232852	0	-0.0264797	-0.00396434	0.139243	-0.119593	0	0.12732	-0.308145	0.461413	-0.139243	-0.127893	-0.0690881	0.221285	0	0.278487	-0.000776955	0.0611009	-0.23923	-0.295943
0.022603	0	0	0.033732	0	-0.0383867	0	0	0	1.17546	0.00695749	0.00853012	0.0864409	0	0.00849502	-0.0601204	0	-0.0345441	0	-0.00795443	0	0.00243852	-0.0304417	0	0.020587	0.0561233	-0.0337929	0.00464301	-0.036215	0.000688026	1.66533e-15	0	-0.0264797	-0.00396434	0.139243	-0.119593	0	0.12732	-0.308145	0.320875	-0.139243	-0.127893	-0.0690881	0.183333	-2.08167e-16	0.278487	-0.000776955	0.0611009	-0.23923	-0.32597
0.0226697	0	0	0.033732	0	-0.0461305	0	-4.16334e-16	0	1.03622	0.00695749	0.00853012	0.0864409	0	0.00849502	-0.0601204	1.66533e-15	-0.0345441	0	-0.00795443	0	0.00243852	-0.0304417	0	0.020587	0.0561233	-0.0337929	0.00464301	-0.036215	0.000688026	0	0	-0.0264797	-0.00229342	0.203932	-0.119593	0	0.135265	-0.308145	0.320875	-0.139243	-0.127893	-0.0690881	0.183333	0	0.278487	-0.000776955	0.0611009	-0.378473	-0.435186
0.0227364	0	0	0.033732	0	-0.0461305	0	0	0	1.03622	0.00695749	0.00853012	0.0864409	0	0.00849502	-0.0601204	0	-0.0345441	0	-0.00795443	3.33067e-15	0.00243852	-0.0304417	-8.32667e-16	0.020587	0.0561233	-0.0337929	0.00464301	0	0.000688026	0	0	-0.0264797	-0.00229342	0.203932	-0.119593	0	0.135265	-0.308145	0.320866	-0.139243	-0.154984	-0.0690881	0.183333	0	0.278487	-0.000776955	0.200344	-0.577905	-0.465213
0.022803	0	0	0.033732	0	-0.0461305	0	0	0	1.03622	0.00695749	0.00853012	0.0864409	0	0.00849502	-0.0557933	0	-0.0142379	3.33067e-15	-0.00795443	0	0.00243852	-0.0304417	0	0.020587	0.0561233	-0.0337929	0.0261286	0	0	0	1.66533e-15	-0.0264797	-0.00229342	0.203932	-0.119593	0	0.135265	-0.308145	0.320866	-0.139243	-0.154984	-0.0690881	0.183333	0	0.278487	-0.000776955	0.200344	-0.80441	-0.582868
0.0228697	6.66134e-15	0	0.033732	0	-0.0829376	8.32667e-16	-8.32667e-16	0	1.03622	0.0436054	0.00853012	0.0864409	1.66533e-15	0.00849502	-0.0429876	1.66533e-15	-0.0142379	-3.33067e-15	-0.00795443	0	0.00243852	-0.0304417	0	0.020587	0.139243	-0.0337929	0.0261286	0	0	0	0	-0.0264797	-0.00229342	0.203932	-0.119593	0	0.135265	-0.308145	0.320866	-0.139243	-0.154984	-0.0690881	0.183333	0	0.139243	-0.000776955	0.200344	-0.80441	-0.941709
0.0229364	0	0	0.033732	0	-0.112069	0	0	8.32667e-16	0.612669	0.0436054	0.00853012	0.0838526	0	0.00849502	-0.0429876	0	-0.0142379	-1.66533e-15	-0.00770402	0	0.00243852	-0.0304417	8.32667e-16	0.020587	0	-0.0337929	0.0261286	0	0	3.33067e-15	0	-0.0264797	-0.00229342	0.203932	-0.119593	0	0.139248	-0.447388	0.2445	-0.139243	-0.154984	-0.0690881	0.183333	0	0.139243	-2.66454e-14	0.200344	-0.917951	-0.941709
0.0230031	0	0	0.033732	1.66533e-15	0.00316164	0	0	0	0.612669	0.0436054	0.00853012	0.0838526	0	0.00849502	-0.0378485	0	-0.0142379	0	-0.00770402	0	0.00243852	-0.0304417	0	0.020587	0	-0.0337929	0.0261286	0	0	0	0	-0.0264797	-0.00229342	0.203932	-0.119593	0	0.120655	-0.447388	0.383743	-0.139243	-0.0587186	-0.0690881	0.119408	0	0.139243	0	0.200344	-0.867065	-0.941709
0.0230697	0	1.66533e-15	0.033732	-1.66533e-15	0.00316164	8.32667e-16	0	0	0.612669	0.0436054	0.00853012	0.0838526	0	0.00849502	-0.0378485	0	-0.0142379	0	-0.00770402	0	0.00243852	-0.0304417	0	0.020587	0	-0.0133674	0.0261286	0	0	0	0	-0.0264797	-0.00229342	0.203932	-0.119593	0	0.1286	-0.447388	0.383743	-0.139243	-0.0587186	-0.0690881	0.119408	0	0.139243	-2.66454e-14	0.200344	-0.778708	-0.941709
0.0231364	6.66134e-15	0	0.033732	0	0.00316164	0	0	8.32667e-16	0.612669	0.0436054	0.00853012	0.0838526	1.66533e-15	0.00849502	-0.0378485	0	-0.0142379	-1.66533e-15	0	0	0.00243852	-0.0304417	0	0.020587	8.32667e-16	-0.0133674	0.0261286	-1.66533e-15	0	1.66533e-15	3.33067e-15	-0.0264797	-0.00229342	0.203932	-0.114788	0	0.1286	-0.447388	0.383743	-0.139243	-0.0587186	-0.0690881	0.119408	-2.08167e-16	0.139243	0	0.278487	-0.778708	-0.941709
0.0232031	-6.66134e-15	0	0.033732	-3.33067e-15	0.00316164	0	-4.16334e-16	8.32667e-16	0.609898	0.0436054	0.00853012	0.076413	-1.66533e-15	0.00849502	-0.0378485	3.33067e-15	-0.0142379	-1.66533e-15	1.66533e-15	0	0.00243852	-0.0304417	8.32667e-16	0.020587	0	-0.0133674	0.0261286	0	1.66533e-15	0	0.00209684	-0.0264797	-0.00229342	0.203932	-0.128017	0	0.1286	-0.447388	0.383743	0.0574525	-0.0587186	-0.0690881	0.119408	0	0.139243	-2.66454e-14	0.278487	-0.778708	-0.941709
0.0232698	0	0	0.033732	0	0.00316164	0	0	0	0.609898	0.0436054	0.0126466	0.00413752	0	0.00849502	-0.0378485	0	-0.0142379	0	0	0	0.00243852	-0.0304417	0	0.0127074	0	-0.0133674	0.0261286	0	0	0	0.00209684	-0.0264797	-0.00229342	0.203932	-0.128017	0	0.1286	-0.447388	0.383743	0.0574525	-0.0587186	-0.0690881	0.119408	0	0.139243	0	0.278487	-0.778708	-0.861355
0.0233364	0	0	0.033732	0	0.00316164	0	0	0.000133393	0.609898	0.0436054	0.0126466	0.00413752	0	0.00849502	-0.0378485	0	-0.0142379	0	0	0	0.00243852	-0.0304417	0	0.0127074	0	-0.00345885	0.0261286	0	0	-0.0170251	0.00209684	-0.0197702	-0.00229342	0.203932	-0.128017	0	0.1286	-0.447388	0.383743	0.0574525	-0.0587186	-0.0690881	0	0	0.139243	0	0.278487	-0.817965	-1.03329
0.0234031	6.66134e-15	0	0.033732	3.33067e-15	0.00316164	0	4.16334e-16	0.000133393	0.609898	0.0436054	0.0126466	0.00413752	1.66533e-15	0.00849502	-0.0378485	-3.33067e-15	-0.0142379	1.66533e-15	-1.66533e-15	0	0.00243852	-0.0304417	-8.32667e-16	0.0127074	0.000360395	-0.00345885	0.0261286	0	-1.66533e-15	-0.0170251	0.00209684	-0.0197702	-0.00229342	0.203932	-0.139178	0	0.1286	-0.447388	0.182463	0.0574525	-0.0697574	0	0	0	0.139243	2.66454e-14	0.278487	-0.817965	-1.05488
0.0234698	-6.66134e-15	0	0.033732	0	0.00316164	0	0	0.000133393	0.609898	0.0436054	0.0126466	-0.00258829	0.00267488	0.0179238	-0.0378485	0	-0.0142379	1.66533e-15	0	0	0.00243852	-0.0304417	0	0.0127074	0.000360395	-0.00345885	0.0261286	0.036215	0	-0.0170251	0.00209684	-0.0197702	-0.00229342	0.260776	-0.226918	0	0.1286	-0.447388	0.21645	0.0574525	-0.0697574	0	0	2.08167e-16	0.212509	0	0.278487	-0.817965	-1.0107
0.0235365	0	-1.66533e-15	0.033732	1.66533e-15	-0.00083312	-8.32667e-16	0	0.000133393	0.556974	0.0423464	0.0126466	-0.00258829	0.00267488	0.0179238	-0.0378485	0	-0.0142379	0	0	0	0.00243852	-0.0304417	0	0.0127074	0.000360395	-0.00345885	0.0261286	0.036215	0	-0.0170251	0.00209684	-0.0197702	-0.00229342	0.211601	-0.202474	0	0.1286	-0.447388	0.21645	0.0574525	-0.0697574	0	0	0	0.212509	2.66454e-14	0.278487	-0.817965	-1.0107
0.0236031	0	0	0.033732	-1.66533e-15	-0.00083312	0	0	0.000133393	0.556974	0.0423464	0.0126466	-0.00258829	-0.0181438	0.0179238	-0.0393509	0	-0.0142379	0	0	0	0.00243852	-0.0304417	0	0.0127074	0.000360395	-0.00345885	0.0261286	0.036215	0	-0.0170251	0.0264235	-0.0197702	-0.00229342	0.211601	-0.202474	0	0.1286	-0.308145	0.21645	0.0574525	-0.0697574	-5.32907e-14	0.0833752	0	0.212509	0	0.280455	-1.02821	-1.0107
0.0236698	0	0	0.033732	0	-0.00083312	0	0	0.000133393	0.556974	0.0423464	0.0126466	-0.00258829	-0.0718098	0.0179238	-0.0301421	0	0	1.66533e-15	0	0	0	-0.0324847	-8.32667e-16	0.0127074	0.000360395	-0.00345885	0.0261286	0.036215	0	-0.0170251	0.0264235	-0.0197702	-0.00229342	0.211601	-0.139243	0	0.1286	-0.308145	0.21645	0.0574525	-0.0697574	0	0.0833752	0	0.212509	2.66454e-14	0.280455	-1.02821	-1.0107
0.0237365	-6.66134e-15	0	0.033732	0	-0.0146732	-8.32667e-16	8.32667e-16	0.000133393	0.41773	0.0423464	0.0126466	-0.00258829	-0.0718098	0.0179238	0.00062016	-1.66533e-15	0	3.33067e-15	0	0	0	-0.0324847	0	0.0127074	0.000360395	-0.00345885	0.0261286	0.036215	0	-0.0170251	0.0264235	-0.0197702	-0.00229342	0.211601	-0.139243	0	0.1286	-0.308145	0.0772064	0.0574525	-0.0697574	0	0.0833752	0	0.212509	0	0.280455	-1.02821	-1.0107
0.0238032	0	0	0.033732	0	-0.0146732	0	0	0.000133393	0.540976	0.0423464	0.0126466	-0.00258829	-0.0718098	0.0179238	0.00062016	0	0	-3.33067e-15	0	0	0	-0.0324847	0	0.0127074	0.000360395	-0.00345885	0.0261286	0.036215	0.00261169	-0.0278276	0.0264235	-0.0413705	-0.00229342	0.211601	-0.139243	0	0.1286	-0.308145	0.0772064	0.0574525	0.00870564	0	0.0833752	0	0.212509	0	0.280455	-1.02821	-1.0107
0.0238698	0	0	0.033732	0	-0.0146732	0	0	0.000133393	0.434889	0.0423464	0.0126466	-0.00258829	-0.0718098	0.0179238	0.00062016	0	3.33067e-15	0	-1.66533e-15	-3.33067e-15	0	-0.0324847	8.32667e-16	0.0127074	0.000360395	-0.00345885	0.0261286	0.036215	0.00261169	-0.0278276	0.0264235	-0.0601953	-0.00315696	0.211601	-0.139243	-0.0174885	0.0418994	-0.308145	0.0772064	0.0574525	0.00870564	0.00955748	0.0833752	0	0.212509	0	0.280455	-1.09674	-1.0107
0.0239365	0	0	0.033732	0	-0.0146732	0	4.16334e-16	0.000133393	0.434889	0.0404929	0.0126466	-0.00258829	0.0182889	0.0179238	0.00062016	-1.66533e-15	0	0	0	0	-8.32667e-16	-0.0324847	0	0.0127074	0.000360395	-0.00345885	0.0261286	0.0977582	0.00261169	-0.0278276	0.0264235	-0.0601953	-0.00315696	0.211601	-0.139243	-0.0174885	0.0119234	-0.278487	0.0772064	0.0574525	0.00870564	0.00955748	0.0833752	0	0.212509	0	0.141212	-1.09674	-1.00473
0.0240032	0	0	0.033732	0	-0.0146732	0	0	0.000133393	0.311643	0.0404929	0.0126466	-0.00258829	0.0182889	0.0179238	0.00062016	0	0	0	0	0	0	0.0177881	0	0.0127074	-0.0120475	-0.0115631	0.0261286	0.0977582	0.00261169	-0.0278276	0.0264235	-0.0601953	-0.00315696	0.211601	-0.152473	-0.0174885	0.0119234	-0.41773	0.0772064	0.0574525	0.00870564	0.0407269	0.0833752	2.08167e-16	0.212509	0	0.141212	-1.09674	-1.00473
0.0240699	-1.33227e-14	-0.0192343	0.033732	0	-0.0178349	0	0	0.000133393	0.311643	0.0238609	0.0126466	-0.00258829	0.0182889	0.0179238	0.00062016	0	0	0	0	0	8.32667e-16	0.0177881	0	0.0127074	-0.0120475	-0.0081042	0.0261286	0.0977582	0.00261169	-0.0278276	0.0264235	-0.0601953	-0.00315696	0.211601	-0.152473	-0.0174885	0.0119234	-0.41773	0.0772064	0.0574525	0.00870564	0.0786456	0.0833752	0	-0.065978	0	0.141212	-1.24058	-1.05842
0.0241366	0	-0.0192343	0.033732	0	-0.0178349	0	0	0.000133393	0.311643	0.0238609	0.0126466	-0.00258829	0.0542464	0	0.00062016	0	0	0	-1.66533e-15	0	0	0.0177881	0	0.0127074	-0.0120475	-0.0081042	0.0261286	0.0977582	0.00261169	-0.0278276	0.0264235	-0.0601953	-0.00315696	0.211601	-0.152473	-0.0174885	0.0119234	-0.41773	0.0772064	0.0574525	0.00870564	0.0786456	0.0833752	0	-0.065978	-0.0106667	0.141212	-1.37982	-0.919177
0.0242032	0	-0.0192343	0.033732	0	-0.0178349	0	0	0.000133393	0.1724	0.0366479	-0.00853012	-0.00258829	0.0542464	0	0.00770636	0	3.33067e-15	0	0	3.33067e-15	0	0.0177881	0	0.0127074	-0.0161499	-0.0081042	0.0261286	0.0977582	0.00261169	-0.0278276	0.0264235	-0.0404251	-0.00315696	0.156954	-0.152473	-0.0174885	0.0987365	-0.278487	0.0772064	0.0574525	-0.0429782	0.0786456	0.0833752	0	-0.065978	-0.0106667	0.141212	-1.37982	-0.919177
0.0242699	0	-0.0192343	0.033732	0	-0.0178349	0	0	0.000133393	0.156402	0.0366479	-0.00853012	-0.00258829	0.0542464	0.0076268	0.00770636	0	0	0	0	0	0	0.0177881	0	0.0127074	-0.0161499	-0.0081042	0.0261286	0.0977582	0.00261169	-0.0278276	0.0264235	-0.0404251	-0.00315696	0.139243	-0.183595	-0.0174885	0.0987365	-0.278487	0.0772064	0.0574525	-0.0429782	0.0786456	0.0833752	0	-0.161745	-0.0106667	0.139243	-1.34261	-0.919177
0.0243366	0	-0.0192343	0.033732	-0.0787463	-0.0178349	0	0	0.000133393	0.156402	0.0366479	-0.00853012	-0.00258829	0.0542464	-0.00849502	0.00770636	0	0	0	0	0	0	0.0177881	0	0.0127074	-0.0161499	-0.0081042	0.0261286	0.0977582	0.00261169	-0.0278276	0.0264235	-0.0404251	0	0.139243	-0.183595	-0.0174885	0.0987365	-0.278487	-0.062037	-0.0817909	0.0157404	0.0786456	0.0833752	0	-0.161745	-0.0106667	0.139243	-1.34261	-0.919177
0.0244033	0	-0.0192343	0.0312771	-0.0787463	-0.0178349	0	0	0.000133393	0.156402	0.0366479	-0.00853012	-0.00258829	0.0542464	-0.00849502	0.00770636	0	-3.33067e-15	0	0	-3.33067e-15	0	0.0177881	0	0.00296273	-0.0161499	-0.0081042	0.0214856	0.0977582	0.00261169	-0.0278276	0.0264235	-0.0404251	0	0.139243	-0.183595	-0.0237392	0.0987365	-0.278487	-0.062037	-0.0817909	0.0157404	0.0786456	0.0833752	0	-0.161745	-0.0106667	0.139243	-1.34261	-0.919177
0.0244699	0	-0.0192343	0.0312771	-0.0787463	-0.0178349	0	0	0.000133393	0.0634084	0.0366479	-0.00853012	-0.00258829	0.0542464	-0.00849502	0.00770636	0	0	0	0.00770402	0	0	0.0177881	0	0.00296273	-0.0161499	-0.0081042	0.0214856	0.0977582	0.00261169	0	0.0265943	-0.0404251	0	0.203932	-0.183595	-0.0237392	0.0987365	-0.278487	-0.062037	-0.0817909	0.0157404	0.0786456	0.0833752	0	-0.161745	-0.0106667	0.139243	-1.36342	-0.919177
0.0245366	1.33227e-14	-0.0192343	0.0312771	-0.0787462	-0.0178349	0	0	0.000133393	-0.075835	0.0366479	-0.00853012	0	0.0542464	-0.00849502	0.00770636	0	0	0	0.00770402	0	-0.0044043	0.0177881	0	0.00296273	-0.0161499	-0.0081042	0.0214856	0.0977582	0.00261169	0	0.0265943	-0.0404251	0	0.203932	-0.183595	-0.0237392	0.0987365	-0.278487	-0.062037	-0.0817909	-0.0718192	0.0786456	0.0833752	0	-0.161745	-0.0106667	0.139243	-1.36342	-0.726245
0.0246033	0	-0.0192343	0	-0.0787463	-0.0178349	0	0	0.000133393	-0.075835	0.0366479	-0.00853012	0	0.0542464	-0.00849502	0.00770636	0	0	0	0.00770402	0	-0.0044043	0.0177881	0	0	-0.0161499	-0.0081042	0.00611735	0.0977582	0.00261169	1.66533e-15	0.0265943	-0.0404251	8.32667e-16	0.203932	-0.183595	-0.0237392	0.0987365	-0.149592	0.0772064	-0.0817909	-0.0805248	0.0786456	0.0833752	-2.08167e-16	-0.161745	-0.0106667	0.139243	-1.36342	-0.696217
0.02467	0	-0.0192343	0	-0.0787462	-0.0178349	0	-4.16334e-16	0.000133393	-0.075835	0.046388	-0.00853012	0	0.0542464	-0.00849502	0.00770636	1.66533e-15	0	0	0.00770402	0	-0.0044043	0.0177881	0	-0.00296273	-0.0161499	-0.0081042	0.00611735	0.0977582	0	0	0.0265943	-0.0404251	0	0.139243	-0.183595	-0.0237392	0.0987365	-0.149592	0.0772064	-0.0817909	-0.0805248	0.0786456	0.0833752	0	0.41773	-0.0106667	0.139243	-1.22418	-0.587001
0.0247366	0	-0.0192343	0	-0.0787463	-0.0178349	0	0	0.000133393	-0.215078	0.046388	-0.00853012	2.08167e-16	0.0542464	-0.00849502	0.00770636	0	-3.33067e-15	0	0.00770402	3.33067e-15	0.00637477	0.0230887	-8.32667e-16	0.00328568	-0.0161499	-0.0081042	0.00611735	0.0977582	0	0	0.0265943	-0.0404251	0	0.139243	-0.183595	-0.0237392	0.0987365	-0.149592	0.0772064	-0.0817909	-0.123503	0.0786456	0.0833752	0	0.41773	-0.0106667	0	-1.02475	-0.556974
0.0248033	0	-0.0192343	0	-0.0787462	-0.0178349	0	0	0.000133393	0.152192	0.046388	-0.00853012	0	0.0542464	-0.0161218	0.00770636	0	-0.00794741	3.33067e-15	0.00770402	0	0.00637477	0.0230887	0	0.00328568	-0.0161499	-0.0081042	-0.0153683	0.0977582	-0.000688026	0	0.0265943	-0.0404251	-0.00199153	0.139243	-0.183595	-0.0237392	0.0987365	-0.149592	-0.762375	-0.0817909	-0.123503	0.0786456	0.0833752	0	0.41773	0.0344388	0	-1.46937	-0.359147
0.02487	6.66134e-15	-0.0192343	0	-0.0787462	-0.0178349	8.32667e-16	-8.32667e-16	0.000133393	0.152192	0.00974002	-0.00853012	2.08167e-16	0.0542464	-0.0777797	0.00770636	1.66533e-15	-0.00794741	-3.33067e-15	0.00770402	0	0.00637477	0.0230887	0	0.00328568	-0.0161499	-0.0081042	-0.0153683	0.0977582	-0.000688026	0	0.0265943	-0.0404251	-0.00199153	0.139243	-0.183595	-0.0237392	0.0987365	-0.149592	-0.762375	-0.0817909	-0.139243	0.0786456	0.0833752	0	0.41773	0.118383	0	-1.46937	-0.00030657
0.0249367	0.0481735	-0.0192343	0	-0.0787463	-0.0178349	0	0	0.000133393	0.152192	0.00974002	-0.00853012	0.00258829	0.0542464	-0.0795747	0.00770636	0	-0.00794741	-1.66533e-15	0.00770402	0	0.00637477	0.0230887	8.32667e-16	0.00328568	-0.0120475	-0.0081042	-0.0153683	0.0977582	-0.000688026	3.33067e-15	0.0265943	-0.0404251	-0.00199153	0.139243	-0.183595	-0.0237392	0.0947581	-0.0103485	-0.762375	-0.0384429	-0.139243	0.0786456	0.0833752	0	0.41773	0.118383	-5.32907e-14	-1.79045	-0.00030657
0.0250033	0.0481735	-0.0192343	0	-0.0787462	-0.0178349	-0.00121458	0	0.000133393	0.152192	0.00974002	-0.00853012	0.00258829	0.0542464	-0.0795747	0.00770636	0	-0.00794741	0	0.00770402	0	0.00637477	0.0230887	0	0.00328568	-0.0120475	-0.0081042	-0.0153683	0.0977582	-0.000688026	0	0.0265943	-0.0404251	-0.00199153	0.139243	-0.183595	-0.0237392	0.0947581	-0.0103485	-0.762375	-0.0384429	-0.139243	0.0786456	0.0833752	0	0.41773	0.118383	0	-1.79045	-0.00030657
0.02507	0.0481735	-0.0192343	0	-0.0787462	-0.0178349	-0.00121458	0	0.000133393	0.152192	0.00974002	-0.00853012	0.00258829	0.0542464	-0.0795747	0.00770636	0	-0.00794741	0	0.00770402	0	0.00637477	0.0230887	0	0.00328568	-0.0120475	-0.0081042	-0.0153683	0.0977582	-0.000688026	0	0.0265943	-0.0404251	-0.00199153	0.139243	-0.183595	-0.0237392	0.086813	-0.0103485	-0.762375	-0.0384429	-0.139243	0.0786456	0.0833752	0	0.41773	0.118383	0	-1.79045	-0.00030657
0.0251367	0.0481735	-0.0192343	0	-0.0787463	-0.0178349	-0.00121458	0	0.000133393	0.152192	0.00974002	-0.00853012	0.00258829	0.0542464	-0.0795747	0.00770636	0	-0.00794741	-1.66533e-15	0.00770402	0	0.00637477	0.0230887	0	0.00328568	-0.0120475	-0.0081042	-0.0153683	0.0977582	-0.000688026	1.66533e-15	0.0265943	-0.0404251	-0.00199153	0.139243	-0.163699	-0.0237392	0.086813	-0.0103485	-0.762375	-0.0384429	-0.139243	0.0786456	-0.0558682	-2.08167e-16	0.41773	0.118383	-5.32907e-14	-1.79045	-0.00030657
0.0252034	0.0481735	-0.0192343	0	-0.0787463	-0.0178349	-0.00121458	-4.16334e-16	0.000133393	0.152192	0.00974002	-0.00853012	0.00258829	0.0542464	-0.0795747	0.0070862	3.33067e-15	-0.00794741	-0.00775317	0.00770402	0	0.00637477	0.0230887	8.32667e-16	0.00328568	-0.0120475	-0.0081042	-0.0261286	0.0977582	-0.000688026	0	0.0244975	-0.0404251	-0.00199153	0.139243	-0.145665	-0.0237392	0.086813	-0.0103485	0.696217	-0.235139	-0.139243	0.0786456	-0.243732	0	0.41773	0.118383	0	-1.79045	-0.00030657
0.02527	0.0471064	-0.0192343	0	-0.0787462	-0.0178349	-0.00121458	0	0.000133393	0.152192	0.00974002	-0.00853012	0.00258829	0.0542464	-0.0795747	0.0070862	0	-0.00794741	-0.00775317	-0.00273104	0	0.00637477	0.0230887	0	0.00328568	-0.0120475	-0.0081042	0.00996	0.0977582	-0.000688026	0	0.0244975	-0.0404251	-0.00199153	0.139243	-0.145665	-0.0237392	0.097344	-0.0103485	0.696217	-0.235139	-0.139243	0.0786456	-0.382976	0	0.41773	0.118383	-0.139243	-1.79045	-0.0806606
0.0253367	0.0471064	-0.0192343	0	-0.0787462	-0.0178349	-0.00121458	0	0	0.152192	0.00974002	-0.00853012	0.00258829	0.0542464	-0.0795747	0.0070862	0	-0.00794741	-0.00775317	-0.00273104	0	0.00637477	0.0230887	0	0.00328568	-0.0120475	-0.0081042	0.00996	0.0977582	-0.000688026	0.0170251	0.0244975	-0.0404251	-0.00199153	0.139243	-0.145665	-0.0237392	0.152608	-0.0103485	0.696217	-0.235139	-0.150282	0.0786456	-0.382976	0	0.430545	0.118383	-0.139243	-1.79045	0.0585829
0.0254034	0.0366479	-0.0192343	0	-0.0787462	-0.0178349	-0.00121458	4.16334e-16	0	0.152192	0.00974002	-0.00853012	0.00258829	0.0542464	-0.0795747	0.0070862	-3.33067e-15	-0.00794741	-0.00775317	-0.00273104	0	0.00637477	0.0230887	-8.32667e-16	0.00328568	-0.0124079	-0.0081042	0.00996	0.0977582	-0.000688026	0.0170251	0.0244975	-0.0404251	-0.00199153	0.139243	-0.134504	-0.0237392	0.152608	-0.0103485	0.897498	-0.235139	-0.139243	0.00955748	-0.596247	0	0.430545	0.118383	-0.139243	-2.09047	0.0801714
0.0254701	-0.0765792	-0.0192343	0	-0.0787463	-0.0178349	-0.00121458	0	0	0.152192	0.00974002	-0.00853012	-0.00413752	0.0515716	-0.0890035	0.0070862	0	-0.031235	-0.00775317	-0.00273104	0	0.00637477	0.0230887	0	0.00328568	-0.0124079	-0.0081042	0.00996	0.0615433	-0.000688026	0.0170251	0.0244975	-0.0404251	-0.00199153	0.136187	-0.0467647	-0.0237392	0.152608	-0.0103485	1.14068	-0.442546	-0.139243	0.00955748	-0.596247	2.08167e-16	0.496523	0.118383	-0.139243	-2.09047	0.0801714
0.0255367	-0.0765792	-0.0192343	0	-0.0787463	-0.0138401	-0.00121458	-4.16334e-16	0	0.152192	0.00974002	-0.00853012	-0.00413752	0.0515716	-0.0890035	0.0070862	3.33067e-15	-0.031235	-0.00775317	-0.00273104	0	0.00637477	0.030114	8.32667e-16	0.00328568	-0.0124079	-0.0081042	0.00996	0.0615433	-0.000688026	0.0170251	0.0244975	-0.0404251	-0.00199153	0.118476	-0.0467647	-0.0237392	0.152608	-0.00322249	1.41209	-0.442546	-0.110005	0.00955748	-0.596247	-2.08167e-16	0.496523	0.236597	-0.139243	-2.22319	-0.278487
0.0256034	-0.0765792	-0.0192343	0	-0.0787462	-0.0138401	-0.00121458	0	0	0.152192	0.00974002	-0.00853012	-0.00639818	0.0723902	-0.0890035	0.00858863	0	-0.031235	-0.00775317	-0.00946621	0	0.00637477	0.030114	0	0.00328568	-0.0124079	-0.0081042	0.00996	0.0615433	0.0317171	0.0170251	0.000170836	-0.0496666	-0.00199153	0.118476	-0.0467647	-0.0237392	0.152608	-0.142466	1.41209	-0.442546	-0.110005	0.00955748	-0.679623	0	0.496523	0.236597	-0.139243	-2.23776	-0.278487
0.0256701	-0.0765792	-0.0192343	0	-0.0787463	-0.0138401	-0.00121458	4.16334e-16	0	0.214053	0.00974002	-0.00853012	-0.00639818	0.126056	-0.0890035	-0.00062016	-3.33067e-15	-0.031235	-0.00775317	-0.00946621	0	0.00637477	0.0324847	-8.32667e-16	0.00328568	-0.0124079	-0.0081042	0.00996	0.0615433	0.0740073	0.0170251	0.000170836	-0.0496666	-0.00199153	0.118476	-0.0467647	-0.0237392	0.152608	-0.142466	1.41209	-0.442546	-0.110005	0.00955748	-0.818866	0	0.496523	0.236597	-0.139243	-2.23776	-0.278487
0.0257368	-0.0765792	-0.0192343	0	-0.0787462	0	-0.00121458	0	0	0.214053	0.00974002	-0.00853012	-0.00639818	0.126056	-0.0890035	-0.00062016	0	-0.0373266	-0.00775317	-0.00946621	0	0.00637477	0.00204302	0	0.00328568	-0.0124079	-0.0081042	0.00996	0.0615433	0.0740073	0.0170251	0.000170836	-0.0496666	-0.00199153	0.118476	-0.0467647	-0.0237392	0.152608	-0.142466	1.27285	-0.442546	-0.110005	0.00955748	-0.818866	2.08167e-16	0.496523	0.236597	5.32907e-14	-2.23776	-0.278487
0.0258034	-0.365604	-0.0192343	0	-0.0787463	-4.16334e-16	-0.00121458	0	0	0.0908078	0.00974002	-0.00853012	-0.00639818	0.126056	-0.120901	-0.00062016	0	-0.0373266	-0.00775317	-0.00946621	0	0.00637477	0.00204302	-0.0130772	0.00328568	-0.0124079	-0.0081042	0.00996	0.0615433	0.0713956	0.0278276	0.000170836	-0.0280663	-0.00199153	0.118476	-0.0467647	-0.0237392	0.152608	-0.149592	1.27285	-0.442546	-0.188468	0.00955748	-0.958109	0	0.496523	0.236597	0	-2.23776	-0.278487
0.0258701	-0.567771	-0.0192343	0	-0.0787462	0	-0.00121458	0	0	0.196895	0.00974002	-0.00853012	-0.00639818	0.126056	-0.120901	-0.00062016	0	-0.0373266	-0.00775317	-0.00946621	0	0.00637477	0.00204302	-0.0130772	0.00328568	-0.0124079	-0.0081042	0.00996	0.0615433	0.0713956	0.0278276	0.000170836	-0.00924155	-0.00199153	0.118476	-0.0515037	-0.117795	0.152608	-0.149592	1.27285	-0.442546	-0.188468	-5.32907e-14	-0.958109	0	0.496523	0.236597	0	-2.16923	-0.278487
0.0259368	-0.567771	-0.0192343	0	-0.0787463	-4.16334e-16	-0.00121458	0	0	0.196895	0.00974002	-0.00853012	-0.00639818	0.0359576	-0.120901	-0.00062016	0	-0.0373266	0.0249772	-0.00946621	0	0.00637477	0.00204302	-0.0130772	0.00328568	-0.0124079	-0.0081042	0.00996	0	0.0713956	0.0278276	0.000170836	-0.00924155	-0.00199153	0.118476	-0.0515037	-0.117795	0.152608	-0.149592	1.27285	-0.442546	-0.167181	0.0605978	-1.09735	0	0.35728	0.275313	5.32907e-14	-2.16923	-0.278487
0.0260035	-0.584429	-0.0192343	0	-0.0787462	0	-0.00121458	8.32667e-16	0	0.266594	-0.015263	-0.00853012	-0.00639818	0.0491447	-0.120901	-0.00062016	-1.66533e-15	-0.0373266	0.0249772	-0.00946621	0	0.00637477	-0.0177881	-0.0130772	0.00328568	0	0	0.00996	1.66533e-15	0.0713956	0.0278276	0.000170836	-0.00924155	-0.00199153	0.121533	-0.0111605	-0.117795	0.152608	-0.149592	1.13361	-0.442546	-0.167181	0.0605978	-1.2366	0	0.35728	0.275313	0	-2.30847	-0.278487
0.0260701	-0.813441	0	0	-0.0787463	-4.16334e-16	-0.00121458	0	0	0.266594	-0.015263	-0.00853012	-0.00639818	0.0491447	-0.120901	-0.00062016	0	-0.0373266	0.0249772	-0.00946621	0	0.0209333	-0.0177881	-0.0130772	0.00328568	0	0	0.00996	0	0.0713956	0.0278276	0.000170836	-0.00924155	-0.00199153	0.121533	-0.0112261	-0.117795	0.152608	-0.149592	1.13361	-0.442546	-0.167181	0.0605978	-1.2366	0	0.496523	0.275313	0	-2.0626	-0.278487
0.0261368	-0.81679	0	0	-0.0787463	0	-0.00121458	0	0	0.266594	-0.015263	-0.00853012	-0.00326695	0.0131872	-0.102977	-0.00062016	0	-0.0373266	0.0249772	-0.00946621	-3.33067e-15	0.0209333	-0.0177881	-0.0130772	0.00328568	0	0	0.00996	0	0.0713956	0.0325947	0.000170836	-0.00924155	-0.00199153	0.121533	-0.0112261	-0.117795	0.152608	-0.149592	1.13361	-0.442546	-0.167181	0.0605978	-1.33657	0	0.496523	0.285676	0	-1.92336	-0.278487
0.0262035	-0.81679	0	0	-0.0787462	-4.16334e-16	-0.00121458	4.16334e-16	0	0.266594	-0.015263	2.08167e-16	-0.00326695	0.0131872	-0.102977	-0.00062016	-1.66533e-15	-0.0373266	0.0249772	-0.00946621	0	0.0549555	-0.0177881	-0.0130772	0.00328568	0.00410242	0	0.00996	1.66533e-15	0.0713956	0.0325947	0.000170836	-0.00924155	-0.00199153	0.121533	-0.0112261	-0.117795	0.0657954	-0.149592	1.13361	-0.442546	-0.115497	0.0605978	-1.33657	0	0.496523	0.285676	0.139243	-1.92336	-0.278487
0.0262702	-1.19119	0	0	-0.0787463	0	-0.00121458	0	0	0.266594	-0.015263	0	-0.00326695	0.0131872	-0.104798	-0.00062016	0	-0.0373266	0.0249772	-0.00946621	0	0.0549555	-0.0177881	-0.0294611	0.00328568	0.00410242	0	0.00996	0	0.0713956	0.0325947	0.000170836	-0.00924155	-0.00199153	0.121533	0.0198966	-0.117795	0.0657954	-0.149592	1.13361	-0.442546	-0.115497	0.0605978	-1.33657	2.08167e-16	0.59229	0.285676	0.139243	-1.94941	-0.278487
0.0263368	-1.35781	-1.66533e-15	0	0	0	-0.00121458	0	0	0.266594	-0.015263	0	-0.00326695	0.0131872	-0.104798	-0.00062016	0	-0.0373266	0.0249772	-0.00946621	0	0.0549555	-0.0177881	-0.0294611	0.00328568	0.00410242	0	0.00996	0	0.0713956	0.0325947	0.000170836	-0.00924155	-0.00199153	0.121533	0.0198966	-0.121755	0.0657954	-0.693226	1.13361	-0.303303	-0.115497	0.0605978	-1.33657	0	0.59229	0.289931	0.139243	-2.0626	-0.295273
0.0264035	-1.49503	0	0	0	0	-0.00121458	0	0	0.266594	-0.015263	0	-0.00326695	0.0131872	-0.104798	-0.00920879	0	-0.0373266	0.0249772	-0.00946621	0	0.0549555	-0.029082	-0.0456555	0.00328568	0.00410242	0	0.00996	0	0.0713956	0.0325947	0.000170836	-0.00924155	-0.00485597	0.121533	0.0198966	-0.115504	0.0657954	-0.83247	1.13361	-0.303303	-0.115497	0.0605978	-1.33657	0	0.59229	0.289931	0.278487	-2.0626	-0.295273
0.0264702	-1.93074	0	0	0	0	-0.00121458	0	0	0.359587	-0.015263	0	-0.00326695	0.0131872	-0.104798	-0.00920879	0	-0.0373266	0.0249772	-0.0171702	3.33067e-15	0.0549555	-0.0395802	-0.0456555	0.00328568	0.00410242	0	0.00996	0	0.0713956	0.00476704	0	-0.00924155	-0.0144041	0.0568441	0.0198966	-0.115504	0.0657954	-0.83247	1.13361	-0.303303	-0.115497	0.0605978	-1.33657	0	0.59229	0.150687	0.278487	-2.04179	-0.295273
0.0265369	-2.07314	0	0	0	0	-0.00121458	0	0	0.359587	-0.015263	0	-0.00585524	0.0131872	-0.104798	-0.00920879	0	-0.0373266	0.0249772	-0.0171702	0	0.0593598	-0.0395802	-0.0456555	0.00328568	0.00410242	0	0.00996	0	0.0713956	0.00476704	0	-0.00924155	-0.0144041	0.0568441	0.0198966	-0.115504	0.373893	-0.83247	1.13361	-0.303303	-0.0279376	0.0605978	-1.33657	0	0.453047	0.150687	0.278487	-2.06784	-0.295273
0.0266035	-2.07314	0	0	0	0	-0.00121458	0	0	0.359587	-0.015263	0	-0.00258829	0.0192998	-0.108221	-0.00920879	0	-0.0373266	0.0249772	-0.0171702	0	0.0595447	-0.0579299	-0.0520607	0.00328568	0.00410242	0	0.0253283	0	0.0713956	0.00476704	0	-0.00924155	-0.0144041	0.0568441	0.0198966	-0.115504	0.373893	-0.961365	0.994362	-0.303303	-0.019232	0.139243	-1.33657	0	0.453047	0.150687	0.415762	-2.06784	-0.295273
0.0266702	-2.07314	0	0	0	0	-0.00121458	0	0	0.359587	-0.025003	0	-0.00258829	0.0222345	-0.108221	-0.00920879	0	-0.0373266	0.0249772	-0.0171702	-3.33067e-15	0.0595447	-0.0579299	-0.056142	0.0062484	0.00410242	0	0.0253283	0	0.0740073	0.00476704	0	-0.00924155	-0.0144041	0.139243	0	-0.115504	0.513137	-0.961365	0.855118	-0.303303	-0.019232	0.139243	-1.33657	0	-0.126428	0.150687	0.415762	-2.06784	-0.295273
0.0267369	-2.07314	0	0	0	0	-0.00121458	0	0	0.498831	-0.025003	0	-0.00258829	0.0222345	-0.108221	-0.00920879	0	-0.0373266	0.0249772	-0.00770402	0	0.0487656	-0.0632306	-0.0577029	0	0.00410242	0	0.0253283	0.000566335	0.0740073	0.00476704	0	-0.00618522	-0.0144041	0.139243	0	-0.115504	0.513137	-0.961365	0.855118	-0.278487	0.0237463	0.139243	-1.33657	0	-0.126428	0.150687	0.415762	-2.06784	-0.295273
0.0268036	-2.07314	1.66533e-15	0	0	0.00778593	-0.00121458	0	0	0.13156	-0.025003	0	-0.00258829	0.0222345	-0.100595	-0.00920879	0	-0.0293792	0.0249772	-0.00770402	0	0.0487656	-0.0632306	-0.0577029	1.66533e-15	0.00410242	0	0.0253283	0.000566335	0.0746953	0.00476704	0	-0.00618522	-0.0124126	0.139243	-0.0240599	-0.115504	0.513137	-0.961365	1.6947	-0.278487	0.0237463	0.139243	-1.33657	0	-0.126428	0.105582	0.415762	-1.39671	-0.375445
0.0268702	-2.16523	0	0	0	0.00778593	-0.00121458	0	0	0.13156	-0.025003	0	-0.00258829	0.0222345	-0.0389367	-0.00920879	0	-0.0293792	0.0249772	-0.00770402	0	0.0487656	-0.0632306	-0.0577029	-1.66533e-15	0.00410242	0	0.0253283	0.000566335	0.0746953	0.0114367	0	-0.00618522	-0.0124126	0.139243	-0.0240599	-0.115504	0.513137	-0.961365	1.6947	-0.278487	0.0394866	0.139243	-1.33657	-2.08167e-16	-0.126428	0.0241535	0.415762	-1.39671	-0.375445
0.0269369	-2.2134	0	0	0	0.00778593	-0.00121458	-4.16334e-16	0	0.13156	-0.025003	-2.08167e-16	-0.00258829	0.0222345	-0.0371417	-0.00920879	1.66533e-15	-0.0293792	0	-0.00770402	0	0.0487656	-0.0655544	-0.0577029	0	-0.00410242	0	0.0253283	0.000566335	0.0746953	0.0114367	0	-0.00618522	-0.0124126	0.139243	-0.0240599	-0.115504	0.513137	-0.961365	1.6947	-0.321835	0.0394866	0.0659335	-1.33657	0	-0.126428	0.0241535	0.415762	-0.962092	-0.375445
0.0270036	-2.5168	0	0	0	0.00778593	0	0	0	0.13156	-0.025003	0	-0.00258829	0.0222345	-0.0371417	-0.00920879	0	-0.0293792	0	-0.00770402	3.33067e-15	0.0487656	-0.0655544	-0.0577029	0	-0.00410242	0	0.0253283	0.000566335	0.0746953	0.0114367	0	-0.00618522	-0.0124126	0.139243	-0.0240599	-0.115504	0.513137	-0.961365	1.55546	-0.321835	0.0394866	0.0659335	-1.47581	0	-0.126428	0.0241535	0.415762	-0.962092	-0.375445
0.0270703	-2.5168	-0.016522	0	0	0.00778593	0	0	0	0.13156	-0.025003	0	-0.00258829	0.0222345	-0.00572887	-0.00920879	0	-0.0293792	3.33067e-15	-0.00770402	0	0.0487656	-0.0881212	-0.0577029	0	-0.00410242	0	0.0253283	0.000566335	0.0746953	0.0114367	0	-0.00618522	-0.0124126	0.139243	-0.0360559	-0.115504	0.513137	-0.961365	1.55546	-0.321835	0.0394866	0	-1.47581	0	-0.126428	0.0241535	0.415762	-0.962092	-0.375445
0.027137	-2.79842	-0.016522	0	0	0.00778593	0	-8.32667e-16	0	0.13156	-0.025003	-1.04083e-16	-0.00258829	0.0222345	0	-0.00920879	1.66533e-15	-0.0293792	-0.00775317	-0.00770402	0	0.0487656	-0.0881212	-0.0577029	-0.0238726	-0.00410242	0	0.0253283	-0.0150851	0.0746953	0.0114367	0	-0.00618522	-0.0124126	0.139243	-0.0559525	-0.115504	0.513137	-0.961365	1.55546	-0.321835	0.0394866	0	-1.33657	0	0.0128151	0.0241535	0.415762	-0.962092	-0.39719
0.0272036	-2.79842	-0.016522	0	0	0.00778593	0	0	0	0.13156	-0.025003	0	-0.00258829	0.0222345	-1.66533e-15	-0.00858863	0.00303293	-0.0293792	-1.66533e-15	-0.00770402	0	0.0487656	-0.0881212	-0.0577029	-0.0238726	-0.00410242	-1.66533e-15	0.0360886	-0.0150851	0.0746953	0.0114367	0	-0.00618522	-0.0124126	0.139243	-0.0607569	-0.115504	0.513137	-0.961365	0.0772064	-0.182591	0.0394866	-0.0277925	-1.1487	0	0.0128151	0.0241535	0.415762	-0.962092	-0.39719
0.0272703	-3.2342	-0.016522	0	0	0.00778593	0	0	0	0.13156	-0.025003	0	-0.00258829	0.0222345	0	-0.00858863	0.00303293	-0.0293792	0	0.00273104	0	0.0761322	-0.104959	-0.0577029	-0.0238726	-0.00410242	0	0	-0.0150851	0.0746953	0.0114367	0	-0.00618522	-0.0156374	0.139243	-0.0607569	-0.0153963	0.502606	-0.961365	0.0772064	-0.182591	0.0394866	-0.0277925	-1.00946	0	0.0128151	0.0241535	0.556496	-0.962092	-0.39719
0.027337	-3.2342	-0.016522	0	0	0.00778593	0	0	0	0.13156	-0.025003	0	-0.00258829	0.0222345	0.00640754	0	0.00550655	-0.0293792	-1.66533e-15	0.00273104	0	0.0761322	-0.104959	-0.0577029	-0.0238726	-0.00410242	0	-8.32667e-16	-0.0150851	0.0746953	0.0114367	0	-0.00618522	-0.0156374	0.139243	-0.0886103	-0.0153963	0.447341	-0.961365	0.0772064	-0.182591	0.0505255	-0.0277925	-1.00946	0	5.32907e-14	0.0241535	0.556496	-0.962092	-0.39719
0.0274037	-3.22374	0.0192343	0	0	0.00778593	0	0	0	0.201105	-0.025003	0	-0.00258829	0.0222345	0.00640754	0	0.00550655	-0.0293792	0	0.00273104	0	0.0761322	-0.104959	-0.0577029	-0.0238726	-0.00410242	-1.66533e-15	0	-0.0150851	0.0746953	0.0114367	0	-0.00618522	-0.0156374	0.139243	-0.0886103	-0.0153963	0.447341	-0.961365	0.0772064	-0.182591	0.0697574	-0.0277925	-0.796187	-2.08167e-16	0	0.0241535	0.556496	-0.662064	-0.414185
0.0274703	-3.11051	0.0192343	0	0	0.00778593	0	-4.16334e-16	0	0.201105	-0.025003	-1.04083e-16	0.00413752	0.0222345	0.0364654	0	0.00550655	-0.00609161	-1.66533e-15	0.00273104	0	0.0761322	-0.162332	-0.0577029	-0.0238726	-0.00410242	0	0	-0.0150851	0.0746953	0.0114367	0	-0.00618522	-0.0268354	0.0854557	-0.0886103	-0.0153963	0.447341	-0.961365	-0.165978	0.0248158	0.0697574	-0.0277925	-0.796187	0	-0.139243	0.0241535	0.556496	-0.662064	-0.414185
0.027537	-3.26318	0.0192343	0	0	0.00778593	0	0	0	0.201105	-0.025003	0	0.00413752	0.0222345	0.0364654	0	0.00550655	-0.00609161	0	0.00273104	0	0.0761322	-0.169357	-0.0577029	-0.0238726	-0.00410242	0	0	-0.0150851	0.0746953	0.0114367	0	-0.00618522	-0.0268354	0.0854557	-0.0886103	-0.0153963	0.447341	-0.968491	-0.576632	0.0248158	0.0405187	-0.0226487	-0.796187	0	-0.139243	-0.0940607	0.556496	-0.52935	-0.0555265
0.0276037	-3.26318	0.0192343	0	0	0.00778593	0	0	0	0.201105	-0.025003	0	0.00639818	0.0222345	0.0364654	0	0.0088718	-0.00609161	-1.66533e-15	0.00946621	0	0.0761322	-0.169357	-0.0577029	-0.0238726	-0.00410242	0	0	-0.0150851	0.0422902	0.0114367	-0.000170836	0.00305633	-0.0268354	0.0854557	-0.0886103	-0.0153963	0.447341	-0.829247	-0.576632	0.0248158	0.0405187	-0.0226487	-0.796187	0	-0.12596	-0.070057	0.69574	-0.304536	-0.0555265
0.0276704	-3.35238	0.0192343	0	0	0.00778593	0	4.16334e-16	0	0.139243	-0.025003	1.04083e-16	0.00898647	0.0222345	0.0364654	0	0.0088718	-0.00609161	0.0270436	0.00946621	0	0.0761322	-0.169685	-0.0577029	-0.0238726	-0.00410242	0	0	-0.0150851	-1.66533e-15	0.0114367	-0.000170836	0.00305633	-0.0268354	0.0854557	-0.0886103	-0.0153963	0.447341	-0.829247	-0.576632	0.0248158	0.0405187	-0.0226487	-0.656943	0	-0.12596	-0.070057	0.69574	-0.304536	-0.0917602
0.027737	-3.35238	0.0192343	0	0	0.00778593	0	0	0	0.139243	-0.025003	0	0.00898647	0.0222345	0.0364654	0	0.0088718	-0.011652	0.0270436	0.00946621	0	0.0761322	-0.139243	-0.0577029	-0.0238726	-0.00410242	1.66533e-15	0	-0.0150851	0	0.0114367	-0.000170836	0.00305633	-0.0268354	0.0854557	-0.0886103	-0.0153963	0.447341	-0.916086	-0.37994	0.0248158	0.0405187	-0.0226487	-0.656943	2.08167e-16	-0.12596	-0.070057	0.556496	-0.304536	-0.0917602
0.0278037	-3.06336	0.0192343	0	0	0.00778593	0.00121458	0	-0.000133393	0.139243	-0.025003	0	0.00898647	0.0222345	0.0683627	0	0.0088718	-0.011652	0.0270436	0.00946621	0	0.0761322	-0.139243	-0.0446258	-0.0238726	-0.00410242	0	0.00515552	-0.0150851	-1.66533e-15	0.0114367	-0.000170836	0.00305633	-0.0268354	0.0854557	-0.0886103	-0.0153963	0.447341	-0.90896	-0.37994	0.0248158	0.0405187	-0.0226487	-0.5177	0	0	-0.375063	0.556496	-0.304536	-0.152648
0.0278704	-3.05256	0.0192343	0	0	0.00778593	0.00121458	0	-0.000133393	0.139243	-0.025003	0	0.00898647	0.0222345	0.0683627	0	0.0886618	-0.011652	0.0270436	0.00946621	0	0.0761322	-0.139243	-0.0446258	-0.0238726	-0.00410242	0	0.00515552	-0.0150851	0	0.0114367	-0.000170836	0.00305633	-0.0268354	0.0854557	-0.0838713	0.0961482	0.447341	-0.90896	-0.37994	0.0455478	0.0405187	-0.0226487	-0.556974	0	-5.32907e-14	-0.375063	0.556496	-0.304536	-0.152648
0.0279371	-3.05256	0.0247572	0	0	0.00778593	0.00121458	0	-0.000133393	0.139243	-0.025003	0	0.00898647	0.0222345	0.0683627	0	0.0886618	-0.011652	-0.00568675	0.00946621	0	0.0761322	-0.139243	-0.0446258	-0.0238726	-0.00410242	1.66533e-15	0.00515552	-0.0150851	-1.66533e-15	0.0114367	-0.000170836	0.00305633	-0.0268354	0.0854557	-0.0838713	0.117795	0.447341	-0.90896	-0.37994	0.0455478	0.019232	-0.0832465	-0.41773	0	0.139243	-0.41378	0.556496	-0.304536	-0.152648
0.0280037	-3.0359	0.0247572	0	0	0.00778593	0.00121458	8.32667e-16	-0.000133393	0.0695445	-1.04083e-16	1.04083e-16	0.00898647	0.00904731	0.0683627	0	0.0886618	-0.011652	-0.00568675	0.00946621	0	0.0485807	-0.139243	-0.0446258	-0.0238726	-0.00410242	0	0.0116754	-0.0150851	0	0.0114367	-0.000170836	0.00305633	-0.0268354	0.0823993	-0.0838713	0.117795	0.447341	-0.769717	-0.37994	0.0455478	0.019232	-0.0832465	-0.278487	0	0.139243	-0.41378	0.556496	-0.26862	-0.152648
0.0280704	-2.80689	0.0247572	0	0	0.00778593	0.00121458	0	-0.000133393	0.0695445	0	0	0.00898647	0.00904731	0.0683627	-0.0197187	0.0886618	-0.011652	-0.00568675	0.00946621	0	0.0340222	-0.139243	-0.0446258	-0.0238726	-0.00410242	0	0.0116754	-0.0150851	0	0.0114367	-0.000170836	0.00305633	-0.0268354	0.0823993	-0.0838058	0.117795	0.447341	-0.769717	-0.37994	0.0455478	0.019232	-0.0832465	-0.278487	0	0.139243	-0.41378	0.556496	-0.32535	-0.152648
0.0281371	-2.80354	0.0247572	0	0	0.00778593	0.00121458	0	-0.000133393	0.0695445	0	0	0.00585524	0.00904731	0.0683627	-0.0197187	0.0886618	-0.011652	-0.00568675	0.00946621	-3.33067e-15	0.0340222	-0.139243	-0.0446258	-0.0238726	-0.00410242	0	0.0116754	-0.0150851	0	0.00666964	-0.000170836	0.00305633	-0.0268354	0.0823993	-0.0838058	0.117795	0.447341	-0.769717	-0.37994	0.0455478	0.019232	-0.0832465	-0.178517	0	0.139243	-0.413476	0.556496	-0.41773	-0.152648
0.0282038	-2.80354	0.0247572	0	0	0.00778593	0.00121458	4.16334e-16	-0.000133393	0.0695445	-1.04083e-16	2.08167e-16	0.00585524	0.00904731	0.0683627	-0.0197187	0.0886618	-0.011652	-0.00568675	0.00946621	0	0	-0.139243	-0.0446258	-0.0238726	-0.00410242	0	0.0116754	-0.0150851	0	0.00666964	-0.000170836	0.00305633	-0.0268354	0.212507	-0.0838058	0.117795	0.447341	-0.769717	-0.37994	0.0455478	0.019232	-0.0832465	-0.178517	0	0.139243	-0.413476	0.417253	-0.41773	-0.152648
0.0282704	-2.42914	0.0247572	0	0	0.00778593	0.00121458	0	-0.000133393	0.0695445	0	0	0.00585524	0.00904731	0.0701834	-0.0197187	0.0886618	-0.011652	-0.00568675	0.00946621	0	0	-0.139243	-0.0282418	-0.0238726	-0.00411646	0	0.0116754	-0.0150851	0	0.00666964	-0.000170836	0.00305633	-0.0268354	0.212507	-0.0859588	0.117795	0.308098	-0.769717	-0.37994	0.139243	0.019232	-0.0832465	-0.178517	2.08167e-16	0.139243	-0.413476	0.356629	-0.467556	-0.152648
0.0283371	-2.36401	0.0247572	0	0	0.00778593	0.00121458	0	-0.000133393	0.0695445	0	0	0.00585524	0.00904731	0.0701834	-0.0197187	0.0886618	-0.011652	-0.00568675	0.00946621	0	0	-0.139243	-0.0282418	-0.0238726	-0.00411646	0	0.0116754	-0.0150851	0	0.00666964	-0.000170836	0.00305633	-0.0268354	0.212507	-0.0859588	0.121755	0.308098	-0.226082	-0.519184	0.139243	0.019232	-0.0832465	-0.178517	0	0.139243	-0.41773	0.356629	-0.41773	-0.135862
0.0284038	-2.5084	0.0247572	0	0	0.00778593	0.00121458	0	0.00136903	0.0695445	0	0	0.00585524	0.00904731	0.0701834	-0.0111301	0.0886618	-0.011652	-0.00568675	0.00946621	0	0	-0.127949	-0.0120475	-0.0238726	-0.00411646	0	0.0116754	-0.0150851	0	0.00666964	-0.000170836	0.00305633	-0.0239709	0.212507	-0.0859588	0.121755	0.308098	-0.0868388	-0.519184	0.139243	0.019232	-0.0832465	-0.178517	0	0.139243	-0.41773	0.217386	-0.41773	-0.135862
0.0284705	-2.0727	0.0247572	0	0	0.00778593	0.00121458	0	0.00136903	0.0695445	0	0	0.00585524	0.00904731	0.0701834	-0.0111301	0.0886618	-0.011652	-0.00568675	0.00946621	3.33067e-15	0	-0.117451	-0.0120475	-0.0238726	-0.00411646	0	0.0116754	-0.0150851	0	0.00666964	-0.000170836	0.00305633	-0.0144228	0.212507	-0.0859588	0.121755	0.308098	-0.133847	-0.519184	0.139243	0.019232	-0.0832465	-0.178517	0	0.139243	-0.278487	0.217386	-0.74989	-0.135862
0.0285371	-1.94625	0.0247572	0	0	0.00778593	0.00121458	0	0.00136903	0.0695445	0	0	0.00585524	0.00904731	0.0701834	-0.0111301	0.0886618	-0.011652	-0.00568675	0.00946621	0	0	-0.117451	-0.0120475	-0.0238726	-0.00411646	0	0.0170181	-0.0150851	0	0.00666964	-0.000170836	0.00305633	-0.0144228	0.212507	-0.0859588	0.11696	0	-0.133847	-0.519184	0.139243	0.019232	-0.0832465	-0.178517	0	0.278487	-0.278487	0.217386	-0.723841	-0.135862
0.0286038	-1.92717	0.0247572	0	0	0.00778593	0.00121458	0	0.00136903	0.0695445	0	0	0.00258829	0.00293464	0.0736071	-0.0111301	0.0886618	-0.011652	-0.00568675	0.00946621	0	0	-0.0991015	-0.00564228	-0.0238726	-0.00411646	0	0.0170181	-0.0150851	0	0.00666964	-0.000170836	0.00305633	-0.0144228	0.212507	-0.0859588	0.0160399	0	-0.133847	-0.519184	0.139243	0.019232	-0.161892	-0.178517	0	0.278487	-0.278487	0.0801106	-0.723841	-0.135862
0.0286705	-1.92717	0.0563433	0	0	0.00778593	0.00121458	0	0.00136903	0.0695445	0	0	0.00258829	0	0.0736071	-0.0111301	0.0886618	-0.011652	-0.00568675	0.00946621	-3.33067e-15	0	-0.0991015	-0.00156093	-0.0238726	-0.00411646	0	0.0170181	-0.0150851	0	0.00666964	-0.000170836	0.00305633	-0.0144228	0.130107	-0.0660622	0.0160399	-0.139243	-0.133847	-0.37994	0.139243	0.019232	-0.122679	-0.178517	0	0.278487	-0.278487	0.0801106	-0.723841	-0.135862
0.0287372	-1.92717	0.0563433	0	0	0.00778593	0.00121458	0	0.00136903	0.0695445	0	0	0.00258829	1.66533e-15	0.0736071	-0.0111301	0.0886618	-0.011652	-0.00568675	1.66533e-15	0	0	-0.0991015	0	-0.0238726	-0.00411646	0	0.0170181	-0.0156514	0	0.00666964	-0.000170836	0	-0.0144228	0.130107	-0.0660622	0.0160399	-0.139243	-0.133847	-0.37994	0.114428	0.019232	-0.122679	-0.178517	0	0.278487	-0.278487	0.00196813	-0.723841	-0.135862
0.0288038	-2.06641	0.0563433	0	0	0	0.00121458	0	0.00136903	-0.0696989	0	0	0.00258829	0	0.0736071	0.00150242	0.0886618	-0.0266271	-0.00568675	0	0	0	-0.0991015	0	-0.0238726	-0.00411646	0	0.0170181	-0.0156514	0	0	-0.000170836	0	-0.0144228	0.130107	-0.0420024	0.0160399	-0.139243	-0.133847	-0.37994	0.114428	0.019232	-0.122679	-0.178517	0	0.278487	-0.278487	0.00196813	-0.806231	-0.135862
0.0288705	-1.97432	0.0563433	0	0	0	0.00121458	0	0.00136903	-0.0696989	0	0	0.00258829	0	0.0736071	0.00150242	0.0886618	0.00609161	-0.00568675	0	0	-0.0487656	-0.0991015	0	-0.0238726	-0.00411646	0	0.0170181	-0.0156514	0	-0.00666964	-0.000170836	0	-0.0144228	0.130107	-0.0420024	0.0160399	-0.139243	-0.160949	-0.37994	0.114428	0.019232	0.0165641	-0.178517	-2.08167e-16	0.278487	-0.281003	0.00196813	-0.970433	-0.135862
0.0289372	-1.97432	0.0563433	0	0	0	0.00121458	-4.16334e-16	0.00136903	-0.0696989	1.04083e-16	-2.08167e-16	0.00258829	0	0.0736071	0.00150242	0.0886618	0.00609161	0.0192905	0	0	-0.0487656	-0.0967777	0	-0.0238726	-1.40414e-05	0	0.0170181	-0.0156514	0	-0.00666964	-0.000170836	0	-0.0144228	0.130107	-0.0420024	-0.0198006	-0.139243	-0.160949	-0.341364	0.114428	0.019232	0.089874	-0.178517	0	0.213768	-0.281003	0.00149072	-0.970433	-0.135862
0.0290039	-1.67405	0.0563433	0	0	0	0.00121458	0	0.00136903	-0.0696989	0	-0.00411646	0.00258829	0	0.0736071	0.00150242	0.0886618	0.00609161	0.0192905	1.66533e-15	3.33067e-15	-0.0487656	-0.0967777	0	-0.0238726	-1.40414e-05	0	0.0170181	-0.0156514	0	-0.00666964	-0.000170836	0	-0.0144228	0.130107	-0.0420024	-0.531376	-0.139243	-0.160949	-0.341364	0.139243	0.019232	0.089874	-0.0392737	0	0.213768	-0.281003	0.00149072	-0.970433	-0.135862
0.0290705	-1.67405	0.0728653	0	0	0	0.00121458	0	0.00136903	-0.0696989	0	-0.00411646	0.00258829	-1.66533e-15	0.0421943	0.00150242	0.0886618	0.00609161	0.0192905	0	0	-0.0765675	-0.0742109	0	-0.0238726	-1.40414e-05	0	0.0170181	-0.0156514	0	-0.00666964	-0.000170836	0	-0.0144228	0.130107	-0.0300064	-0.556974	-0.139243	-0.160949	-0.341364	0.139243	0.019232	0.295051	-0.0392737	0	0.139243	-0.281003	0.00149072	-1.39243	-0.135862
0.0291372	-1.6678	0.0728653	0	0	4.16334e-16	0.00121458	-8.32667e-16	0.000449323	-0.0696989	1.04083e-16	-0.00411646	0.00258829	0	0.0364654	0.00150242	0.0886618	0.00609161	0.0270436	0	0	-0.0765675	-0.0742109	0	0	-1.40414e-05	0	0.0170181	1.66533e-15	0	-0.00666964	-0.000170836	0	-0.0144228	0.130107	-0.0300064	-0.556974	-0.139243	-0.160949	-0.341364	0.139243	0.019232	0.295051	-0.0392737	0	0	-0.281003	0.00149072	-1.39243	-0.114116
0.0292039	-1.6678	0.0728653	0	0	0	0.00121458	0	0.000449323	-0.0696989	2.08167e-16	-0.00411646	0.00258829	0	0.0364654	0.031359	0.0856289	0.00609161	0.0257308	0	0	-0.0765675	-0.0742109	0	0	-1.40414e-05	0.0081042	0.0170181	0	1.66533e-15	-0.00666964	-0.000170836	0	-0.0144228	0.130107	-0.0300064	-0.556974	-0.139243	-0.160949	-0.321706	0.139243	0.019232	0.638699	-0.0392737	0	5.32907e-14	-0.281003	0.0969181	-1.53168	-0.114116
0.0292706	-1.23095	0.0728653	0	0	0	0.00121458	0	0.000449323	-0.0696989	0	-0.00411646	0.00695047	0	0.0364654	0.031359	0.0856289	0.00609161	0.0257308	0	0	-0.103934	-0.057373	0	0	-0.00139945	0.0081042	0.0170181	-1.66533e-15	0	-0.00666964	-0.000170836	0	-0.011198	0.130107	-0.0300064	-0.657082	-0.139243	-0.160949	-0.321706	0.139243	0.019232	0.638699	-0.0452646	0	0	-0.281003	0.0954274	-1.53168	-0.114116
0.0293372	-1.23095	0.0728653	0	0	0	0.00121458	0	0.000449323	-0.0696989	0	-0.0363133	0.00695047	0	0.0300579	0.0227704	0.0831552	0.00609161	0.0257308	0	0	-0.103934	-0.057373	0	0	-0.00139945	0.0081042	0.0116754	0.0150851	1.66533e-15	-0.00666964	-0.000170836	-3.33067e-15	-0.011198	0.130107	-0.00215301	-0.657082	-0.139243	-0.160949	-0.321706	0.139243	0.019232	0.638699	-0.0452646	0	5.32907e-14	-0.281003	0.0954274	-1.53168	-0.114116
0.0294039	-1.23095	0.037109	0	0	8.32667e-16	0.00121458	0	0.000449323	-0.139243	1.04083e-16	-0.0363133	0.00695047	0	0.0300579	0.0227704	0.0831552	0.00609161	0.0257308	0	0	-0.103934	-0.057373	0	0	-0.00139945	0.0081042	0.0116754	0.0150851	0	-0.00666964	-0.000170836	0	-0.011198	0.130107	-0.00215301	-0.657082	-0.139243	-0.160949	-0.321706	0.139243	0	0.638699	-0.0664577	-2.08167e-16	0	-0.281003	0.0954274	-1.53168	-0.0971217
0.0294706	-1.25003	0.037109	0	0	0	0.00121458	-4.16334e-16	0.000449323	-0.139243	1.04083e-16	-0.0363133	0.00695047	0	0	0.0227704	0.0831552	0.00609161	0.0257308	1.66533e-15	0	-0.103934	0	0	0.0176242	-0.00139945	0.0081042	0.0116754	0.0150851	1.66533e-15	-0.00666964	-0.000170836	0	0	0.130107	-0.00386839	-0.657082	-0.139243	-0.160949	-0.321706	0.139243	5.32907e-14	0.638699	-0.0664577	0.0150664	5.32907e-14	-0.281003	0.0954274	-1.53168	-0.0971217
0.0295373	-1.09736	0.037109	0	0	0	0.00121458	0	0.000449323	-0.139243	0	-0.0363133	0.00695047	0	0	0.0227704	0.0831552	0	0.0257308	0	0	-0.103934	0	0	0.0176242	-0.00139945	0.0081042	0.0116754	0.0608669	0	-0.00666964	-0.000170836	0	0	0.130107	-0.00386839	-0.657082	-0.139243	-0.160949	-0.120889	0.139243	0	0.633555	-0.0664577	0.0150664	0	-0.294227	0.0954274	-1.53168	-0.0971217
0.0296039	-1.09736	0.037109	0	0	0	0.00121458	0	0.000449323	-0.139243	0	0.0887109	0.00695047	0	0	0.00062016	0.07979	-1.33227e-14	0.0315767	0	0	-0.103934	0	0	0.0176242	-0.00139945	-0.00718215	0.0116754	0.0608669	0	-0.00666964	0	0	0	0.130107	-0.00386839	-0.657082	-0.139243	-0.160949	-0.120889	0.139243	0	0.633555	-0.0664577	0.0150664	-0.0132831	-0.318231	-0.043816	-1.53168	-0.0971217
0.0296706	-1.00816	0.037109	0	0	0	0.00121458	4.16334e-16	0.000449323	-0.139243	-1.04083e-16	0.0887109	0.00436218	0	0	0.00062016	0.07979	0	0.00453302	-1.66533e-15	0	-0.103934	0	0	0.0176242	-0.00139945	-0.00718215	0.0116754	0.0608669	-1.66533e-15	-0.0137652	-1.66533e-15	0	0	0.130107	-0.00386839	-0.629137	-0.139243	-0.160949	-0.120889	0.139243	-5.32907e-14	0.633555	0.0198358	0.0150664	-0.0132831	-0.318231	-0.043816	-1.54429	-0.060888
0.0297373	-1.00816	0.037109	0	0	-8.32667e-16	0.00121458	0	0.000449323	-0.139243	-1.04083e-16	0.0887109	0.00436218	0	0	0.00062016	0.07979	0.011652	0.00453302	0	0	-0.103934	0	0	0.0176242	-0.00139945	-0.00718215	0.0116754	0.0608669	0	-0.0137652	0	0	0	0.130107	-0.0142871	-0.629137	-0.139243	-0.0741103	-0.286125	0.139243	-0.0429782	0.633555	0.0198358	0.0150664	-0.0132831	-0.318231	-0.043816	-1.5643	-0.060888
0.029804	-1.12832	0.037109	0	0	8.32667e-16	0	-4.16334e-16	0.000582716	-0.139243	2.08167e-16	0.0887109	0.00454472	0	0	0.00062016	0.07979	0.0410312	0.00453302	1.66533e-15	0	-0.103934	0	0	0.020587	-0.00139945	-0.00718215	0.00651987	0.0608669	1.66533e-15	-0.0137652	1.66533e-15	0	0	0.130107	-0.0142871	-0.629137	-0.139243	-0.0741103	-0.286125	0.139243	-0.0429782	0.633555	0.0198358	0.0150664	-0.139243	-0.0132246	-0.043816	-1.5643	5.32907e-14
0.0298706	-0.936954	0.037109	0	0	0	0	0	0.000582716	-0.139243	0	0.0887109	0.00454472	0	0	0.00062016	0	0.0410312	0.00453302	0	0	-0.114425	-0.00204302	0	0.020587	-0.00139945	-0.00718215	0.00651987	0.0608669	0	-0.0137652	0	0	0	0.139243	-0.0142871	-0.556974	-0.139243	-0.0741103	-0.286125	0.118511	-0.0429782	0.633555	0.0591094	0.0150664	-0.139243	0.0157076	-0.043816	-1.5643	0
0.0299373	-0.936954	0.031586	0	0	0	0	4.16334e-16	0.000582716	-0.139243	-1.04083e-16	0.0887109	0.00454472	0	0	0.00062016	0	0.0410312	0.00453302	-1.66533e-15	0	-0.114425	-0.00204302	0	0.020587	-0.00139945	-0.00718215	0.00651987	0.0608669	-1.66533e-15	-0.0137652	0.0137114	0	0	0.139243	-0.0142871	-0.578621	-0.139243	-0.0741103	-0.286125	0.118511	-0.0429782	0.633555	0.0591094	0.0150664	-0.139243	0.0157076	-0.043816	-1.5643	-5.32907e-14
0.030004	-0.936954	0.0258548	0	0	-8.32667e-16	0	0	0.000582716	-0.139243	-1.04083e-16	0.0887109	0.00454472	0	0	0.00062016	0	0.0410312	0.00453302	0	0	-0.0910161	-0.00204302	0	0.020587	-0.00139945	-0.00718215	-4.16334e-16	0.0608669	0	-0.0137652	0.0137114	0	0	0.139243	-0.0142871	-0.578621	-0.139243	-0.0741103	-0.146882	0.118511	-0.0429782	0.633555	0.0591094	0.0150664	-0.139243	0.0157076	-0.183059	-1.46097	0
0.0300707	-0.936954	0.0258548	0	0	0	-8.32667e-16	0	0.000582716	-0.139243	0	0.0887109	0.00454472	0	-8.32667e-16	0.0203389	0	0.0410312	0.00453302	0	0	-0.0910161	0.0230887	0	0.020587	-0.00139945	-0.00718215	0	0.0608669	-1.66533e-15	-0.0137652	0.0137114	3.33067e-15	0	0.139243	-0.0142871	-0.539485	-0.139243	-0.0741103	-0.146882	0.118511	-0.0429782	0.926762	0.0591094	0.0150664	-0.139243	0.0157076	-0.183059	-1.40424	0
0.0301374	-0.936954	0.0258548	0	0	0	0	0	0.000582716	-0.139243	0	0.0887109	0.00454472	0	0	0.0203389	0	0.0410312	0.00453302	0	0	-0.0910161	0.0230887	0	0.020587	-0.00139945	-0.00718215	0	0.0608669	0	-0.0137652	0.0137114	0	-8.32667e-16	0.139243	-0.0142871	-0.539485	-0.139243	-0.0741103	-0.146882	0.200302	-0.0429782	0.926762	0.0591094	0.0150664	-0.139243	0.0157076	-0.183059	-1.31186	-5.32907e-14
0.030204	-0.936954	0.0258548	0	0	0	0	0	-8.32667e-16	-0.139243	-2.08167e-16	0.0887109	-0.00258829	0	0	0.0203389	0	0.0410312	0.00453302	0	0	-0.0910161	0.030114	0	0.020587	-0.00139945	-0.0110833	-4.16334e-16	0.0847091	0.00626946	-0.0137652	0.0137114	0	0	0.00913624	-0.0142871	-0.539485	-0.139243	-0.0741103	-0.146882	0.200302	-0.0429782	0.926762	0.0591094	0.0150664	-0.139243	0.0157076	-0.183059	-1.31186	0
0.0302707	-0.936954	0.0258548	0	0.0027404	-4.16334e-16	-8.32667e-16	8.32667e-16	0	-0.139243	-1.04083e-16	0.0887109	-0.00258829	0	0	0.0203389	0	0.0410312	0.00453302	0	0	-0.0910161	0.0529172	0	0.020587	-0.00138541	-0.0110833	0	0.0847091	0.00626946	-0.0137652	0.0137114	0	0	0.00913624	-0.0121341	-0.539485	-0.0352859	-0.0741103	-0.146882	0.106607	-0.0429782	0.926762	0.0591094	0.0150664	-0.139243	-0.000776955	-0.122436	-1.23599	0.0676395
0.0303374	-0.835461	0.0258548	0	0.0027404	0	0	0	0	-0.139243	0	0.0887109	-0.00258829	1.66533e-15	0	0.0203389	0	0.0410312	0.00453302	0.00770402	0	-0.0910161	0.0529172	0	0.020587	-0.00138541	-0.0222228	0	0.0847091	0.00626946	-0.0137652	0.0257659	0	0	0.0113337	-0.0121341	-0.539485	-0.0352859	-0.0741103	-0.0076385	0.106607	-0.0429782	0.926762	0.0591094	0.0150664	-0.139243	-0.00425453	-0.122436	-1.17262	0.0676395
0.0304041	-0.553849	0.0258548	0	0.0027404	0	0	0	-0.00150242	-0.139243	0	0.0887109	-0.00258829	0	0	0.0203389	0	0.0410312	0.00453302	0.00770402	-3.33067e-15	-0.0910161	0.0529172	0	0.020587	-0.00138541	-0.0222228	0	0.0847091	0.00626946	-0.0137652	0.0257659	0	-8.32667e-16	0.0113337	-0.0121341	-0.539485	-0.0352859	-0.0741103	-0.335935	0.106607	-0.0429782	0.926762	0.0591094	0.0150664	-0.139243	0.0495964	-0.122436	-1.17262	0.0676395
0.0304707	-0.553849	0.0258548	0	0.0027404	0	0	4.16334e-16	-0.00150242	-0.139243	-1.04083e-16	0.0887109	-0.00258829	-0.00904731	0	0.0203389	0	0.0410312	0.00453302	0.00770402	0	-0.0910161	0.0529172	0	0.020587	-0.00138541	-0.0222228	0	0.0847091	0.00626946	-0.0137652	0.0257659	0	0	0.0113337	-0.0121341	-0.539485	-0.0352859	-0.0271022	-0.335935	0.106607	-0.0429782	0.926762	0.0591094	0.0150664	-0.139243	0.0495964	-0.122436	-0.840457	0.0676395
0.0305374	-0.537894	0.0258548	0	0.0027404	0.00605416	0	0	-0.00150242	-0.293951	0.015263	0.10293	-0.00258829	-0.00904731	0	0.0203389	0	0.0410312	0.00453302	0.00770402	0	-0.0910161	0.0991015	0	0.020587	-0.00138541	-0.0222228	-0.00534273	0.0847091	0.00626946	-0.0137652	0.0257659	0	0	0.0113337	-0.0121341	-0.53469	-0.0352859	-0.0271022	-0.335935	0.106607	-0.0429782	0.926762	0.0591094	0.0150664	-0.139243	0.0495964	-0.122436	-0.840457	0.0676395
0.0306041	-0.556974	0.0258548	0	0.0027404	0.00605416	0	0	-0.00150242	-0.293951	0.015263	0.10293	-0.00258829	-0.00904731	8.32667e-16	0.0203389	0	0.0410312	0.00453302	0.00770402	0	-0.0912009	0.0991015	0	0.020587	-0.00138541	-0.0222228	-0.00534273	0.0847091	0.00626946	-0.0137652	0.0257659	0	0	0.0659803	-0.0121341	-0.43377	-0.0352859	-0.0271022	-0.335935	0.106607	-0.0429782	1.40971	0.0591094	0.0150664	-0.278487	0.0495964	-0.122436	-0.840457	0.0676395
0.0306708	-0.556974	-0.00573121	0	0.0027404	0.00605416	0	0	-0.00150242	-0.293951	0.015263	0.10293	-0.00258829	-0.00904731	0	0.0203389	0	0.0410312	0.00453302	0.00770402	0	-0.0912009	0.0991015	0	0.020587	-0.00138541	-0.0222228	-0.00534273	0.0927853	0.00626946	-0.0137652	0.0349466	0	-8.32667e-16	0.0659803	-0.0121341	-0.43377	-0.0352859	-0.0271022	-0.335935	0.106607	-0.0429782	1.36864	0.0591094	0.0150664	-0.278487	0.0495964	-0.122436	-0.840457	0.0676395
0.0307374	-0.556974	-0.00573121	0	0.0027404	0.00605416	0	0	-0.00150242	-0.293951	0.015263	0.10293	-0.00258829	-0.00904731	0	0.0203389	0	0.0366081	0.00453302	0.00770402	3.33067e-15	-0.0912009	0.127949	0	0.020587	-0.00138541	-0.0222228	-0.00534273	0.0927853	0.00626946	-0.0137652	0.0349466	0	0	0.0659803	-0.0121341	-0.43377	0.0883225	-0.0271022	-0.335935	0.106607	-0.0429782	1.43647	0.0591094	0.0150664	-0.278487	0.0495964	-0.139243	-0.840457	0.0676395
0.0308041	-0.41773	-0.00573121	0	0.0027404	0.00605416	0	0	-0.00150242	-0.154708	0.015263	0.10293	-0.00258829	-0.00904731	0	0.00770636	0	0.0515833	0.00453302	0.00770402	0	-0.0912009	0.127949	0	0.020587	0	-0.0222228	-0.00534273	0.0927853	0.00626946	-0.00709556	0.0349466	0.00131755	0	0.0659803	-0.0121341	-0.43377	0.0883225	-0.0271022	-0.335935	0.0248158	-0.0429782	1.43647	0.0591094	0.0150664	-0.278487	0.0495964	-0.139243	-0.758067	0.0676395
0.0308708	-0.413277	-0.00573121	0	0.0027404	0.00605416	0	0	-0.00150242	-0.154708	0.015263	0.10293	-0.00898647	-0.00904731	0	-0.00150242	0	0.0188646	0.00374436	0.00770402	0	-0.0424353	0.127949	0	0.020587	0	-0.0222228	-0.00534273	0.0927853	0.00626946	-0.00709556	0.0349466	0.00131755	0	0.0659803	-0.0121341	-0.43377	0.0883225	0	-0.335935	0.0248158	-0.0587186	1.29722	0.0591094	0.0150664	-0.278487	0.0495964	-0.139243	-0.593865	0.0676395
0.0309375	-0.413277	-0.00573121	0	0.0027404	0.00605416	0	0	-0.00150242	-0.208788	0.015263	0.10293	-0.00898647	-0.00904731	0	-0.00150242	0	0.0188646	0.00374436	0.00770402	-3.33067e-15	-0.0424353	0.127949	0	0.020587	0	-0.0222228	-0.00534273	0.133756	0.00626946	-0.00709556	0.0349466	0.00131755	0	0.0659803	-0.0121341	-0.39793	0.0883225	0	-0.374511	0.0248158	-0.0587186	1.29722	0.0097564	0.0150664	-0.213768	0.0495964	-0.249295	-0.593865	0.0190565
0.0310041	-0.323911	-0.00573121	0	0.0027404	0.00605416	0	0	-0.00150242	-0.479592	0.015263	0.107047	-0.00898647	-0.00904731	0	-0.00150242	0	0.0188646	0.00374436	0.00770402	0	-0.0424353	0.127949	0	0.020587	0	-0.0222228	-0.00534273	0.133756	0.00626946	-0.00709556	0.0349466	0.00131755	8.32667e-16	0.0659803	-0.0194754	0.113646	0.0883225	0	-0.374511	0	-0.0587186	1.29722	0.198353	0.0150664	-0.213768	0.138466	-0.249295	-0.593865	0.0190565
0.0310708	-0.323911	-0.00573121	0	0.0027404	0.00605416	0	0	-0.00150242	-0.479592	0.015263	0.107047	-0.0188014	-0.0222345	-8.32667e-16	-0.00150242	0	0.0188646	0.00374436	0.00770402	0	-0.0146334	0.127949	0	0.020587	0	-0.0110833	-0.00534273	0.133756	0.00626946	-0.00709556	0.0434229	0.00131755	0	0.0659803	-0.0194754	0.139243	0.0883225	0.0136927	-0.374511	0	-0.0587186	1.15798	0.198353	0.0150664	-0.139243	0.138466	-0.249295	-0.171864	0.0190565
0.0311375	-0.048548	-0.00573121	0	0.0027404	0.00605416	0	0	-0.000582716	-0.479592	0.015263	0.107047	-0.0188014	-0.0222345	-0.0135405	-0.00150242	0	0.0188646	0.00374436	0.00770402	0	-0.0146334	0.127949	0.00156093	0.020587	0	-0.0110833	-0.00534273	0.133756	0.00626946	-0.00709556	0.0434229	0.00131755	0	0.0659803	-0.0194754	0.139243	0.0883225	0.0136927	-0.374511	0	-0.0587186	1.15798	0.198353	0.0150664	-0.569789	0.18884	-0.249295	-0.171864	0.0190565
0.0312042	0.00445345	-0.00573121	0	0.0027404	0.00605416	0	-4.16334e-16	-0.000582716	-0.479592	0.015263	0.107047	-0.0188014	-0.0222345	-0.0135405	-0.031359	0	0.0188646	-0.0357352	0.00770402	0	-0.0146334	0.127949	0.00156093	0.020587	0	-0.0191875	-0.00534273	0.133756	0.00626946	-0.00709556	0.0434229	0.00131755	0	0.0659803	-0.0194754	0.139243	0.103958	0.0136927	-0.374511	0	-0.0652385	0.842125	0.337596	0.0150664	-0.569789	0.18884	-0.344722	-0.0326204	0.0190565
0.0312708	0.0906954	-0.00573121	0	0.0027404	0.00605416	0	0	-0.000582716	-0.340348	0.015263	0.107047	-0.0231636	-0.0222345	-0.0300579	-0.031359	0	0.0235029	-0.0357352	0.00770402	3.33067e-15	-0.0146334	0.127949	0.00156093	0.020587	0.00138541	-0.0191875	-0.00534273	0.133756	0.00626946	-0.00709556	0.0434229	0.00131755	8.32667e-16	0.139243	-0.0194754	0.11696	0.103958	0.139243	-0.294826	-1.33227e-14	-0.0652385	0.842125	0.413867	0.0150664	-0.569789	0.18884	-0.344722	-0.0326204	0.0190565
0.0313375	0.0906954	-0.00573121	0	0.0027404	0.00605416	0	0	-0.000582716	-0.340348	0.015263	0.139243	-0.0231636	-0.0222345	-0.0300579	-0.031359	0	0.0235029	-0.0357352	0.00770402	0	-0.0146334	0.127949	0.00156093	0.020587	0.00138541	-0.0191875	0	0.11867	0.00626946	-0.00709556	0.0434229	0.00131755	0	0.139243	-0.0194754	0.11696	0.103957	0.139243	-0.294826	0	-0.00446047	0.981369	0.413867	0.0150664	-0.569789	0.196804	-0.344722	-0.0326204	0.0190565
0.0314042	0.0906954	-0.00573121	0	0.0027404	0.00605416	8.32667e-16	-8.32667e-16	-0.000582716	-0.340348	0.015263	0.139243	-0.0231636	-0.0222345	-0.0300579	-0.031359	0	0.0235029	-0.0357352	-0.0259835	0	-0.0146334	0.127949	0.00156093	0.020587	0.00138541	-0.0191875	4.16334e-16	0.11867	0.00626946	-0.00709556	0.0434229	0.00131755	0	0.139243	-0.0194754	0.11696	0.103957	0.139243	-0.235268	0.024446	-0.00446047	0.981369	0.43506	0.0150664	-0.569789	0.196804	-0.344722	0.0260491	0.0190565
0.0314709	0.109775	-0.005207	0	0.0027404	0.00605416	0	0	-0.000582716	-0.340348	0.015263	0.139243	-0.0231636	-0.0222345	-0.0300579	-0.031359	0	0.0235029	-0.0357352	-0.0812807	0	-0.0146334	0.127949	0.00156093	0.00296273	0.00138541	-0.0191875	0	0.11867	0.0310244	-0.00709556	0.0434229	0.00131755	0	0.139243	-0.01776	0.11696	0.103958	0.139243	-0.235268	0.024446	-0.00446047	0.981369	0.43506	0	-0.569789	0.196804	-0.344722	0.0260491	0.0190565
0.0315375	0.249019	-0.005207	0	0.0027404	0.00605416	0	0	-0.000582716	-0.340348	0.015263	0.139243	-0.0231636	-0.0222345	-0.0300579	-0.031359	0	0.0295945	-0.0357352	-0.0812807	0	-0.0146334	0.127949	0.00156093	0.00296273	0.00138541	-0.0191875	0	0.0728887	0.0310244	-0.0214856	0.0434229	0.00131755	8.32667e-16	0.139243	-0.01776	0.11696	0.227566	0.139243	-0.296841	0.024446	-0.00446047	0.981369	0.43506	0	-0.569789	0.210028	-0.344722	0.0260491	0.0190565
0.0316042	0.249019	-0.005207	0	0.0027404	0.00605416	8.32667e-16	0	-0.000582716	-0.340348	0.015263	0.0142192	-0.0231636	-0.0222345	-0.0346704	-0.00062016	0	0.0295945	-0.0415811	-0.0812807	0	-0.0196579	0.127949	0.00156093	0.00296273	0.00138541	-0.00390116	0	0.0728887	0.0310244	-0.0214856	0.0434229	0.00131755	0	0.139243	-0.01776	0.11696	0.227566	0.139243	-0.296841	-0.0574525	-0.00446047	0.981369	0.43506	0	-0.569789	0.210028	-0.344722	0.0260491	0.0190565
0.0316709	0.249019	-0.005207	0	0.0027404	0.00605416	0	0	-0.000582716	-0.340348	0.015263	0.0142192	-0.0231636	-0.0222345	-0.0346704	-0.00062016	0	0.0295945	-0.0415811	-0.0812807	0	-0.0196579	0.127949	0.00156093	0.00296273	0.00138541	-0.00390116	0	0.0728887	0.0310244	-0.01439	0.0434229	0.00131755	0.00336524	0.139243	-0.01776	0.0890152	0.227566	0.139243	-0.296841	-0.0574525	-0.00446047	0.981369	0.47068	0	-0.569789	0.287457	-0.344722	0.0386605	0.0190565
0.0317376	0.388262	1.66533e-15	0	0.0027404	0.00605416	0	-4.16334e-16	-0.000582716	-0.340348	0.015263	0.0142192	-0.0231636	-0.0222345	-0.0346704	-0.00062016	0	0.0295945	-0.0415811	-0.0812807	0	-0.0196579	0.127949	0.00156093	0.00296273	0.00138541	-0.00390116	4.16334e-16	0.0728887	0.0310244	-0.01439	0.0434229	0.00131755	0.00336524	0.139243	-0.00734129	0.0890152	0.227566	0.139243	-0.189053	-0.0574525	0.0385178	0.981369	0.47068	4.16334e-16	-0.569789	0.287457	-0.344722	-0.080574	0.0190565
0.0318042	0.508426	0	0	0.0027404	0.00605416	0	0	-0.000582716	-0.340348	0.015263	0.0142192	-0.0233461	-0.0222345	-0.0346704	-0.00062016	0	0.000215301	-0.0415811	-0.0812807	0	-0.0319956	0.127949	0.00156093	0	0.00138541	-0.00390116	0	0.0728887	0.0310244	-0.01439	0.0434229	0.00131755	0.00336524	0.139243	-0.00734129	-0.0477453	0.227566	0.139243	-0.169395	-0.196696	0.0385178	0.981369	0.491873	0	-0.569789	0.287457	-0.344722	-0.080574	0.0190565
0.0318709	0.58662	-6.66134e-15	0	0.0027404	0.00605416	0	0	-0.000582716	-0.208788	0.015263	0.0142192	-0.0233461	-0.0222345	-0.0346704	-0.00062016	0	0.000215301	-0.0415811	-0.0812807	0	-0.0215043	0.129993	0.00156093	0	0.00138541	-0.00390116	0	0.0728887	0.0310244	-0.01439	0.0434229	0.00131755	0.00336524	0.130107	-0.00734129	-0.119908	0.227566	0.139243	-0.169395	-0.196696	0.0385178	1.07526	0.35263	0	-0.569789	0.258525	-0.344722	-0.080574	0.0190565
0.0319376	0.58662	-3.33067e-15	0	0.0027404	0.00605416	0	4.16334e-16	-0.000582716	-0.208788	0.015263	0.0142192	-0.0233461	-0.0222345	-0.0346704	-0.00062016	-0.00531699	0.000215301	-0.0415811	-0.131289	0	-0.0215043	0.129993	0.00156093	0	0.00138541	-0.00390116	-4.16334e-16	0.0728887	0.0310244	-0.01439	0.0297115	0.00131755	0.00336524	0.130107	-0.00734129	-0.119908	0.227566	0.139243	-0.169395	-0.196696	0.0385178	1.07526	0.35263	-4.16334e-16	-0.569789	0.258525	-0.344722	-0.080574	0.0190565
0.0320043	0.58662	0.00573121	0	0.0027404	0.00605416	0	0	-0.000582716	-0.208788	0.015263	0.0229483	-0.0233461	-0.0222345	-0.0346704	-0.00062016	-0.00531699	0.000215301	-0.0415811	-0.131289	0.000711429	-0.0173621	0.129993	0.00156093	1.66533e-15	0.00138541	-0.00390116	0	0.0728887	0.0310244	-0.01439	0.0297115	0.00131755	0.00336524	0.130107	-0.00734129	-0.119908	0.227566	0.139243	-0.109368	-0.196696	0.112153	1.07526	0.35263	0	-0.569789	0.258525	-0.205479	-0.080574	0.0190565
0.0320709	0.58662	0.00573121	0.00170602	0.0027404	0.00605416	-8.32667e-16	0	-0.000582716	-0.208788	0.015263	0.0229483	-0.0233461	-0.0222345	-0.0346704	-0.00062016	-0.00531699	0.000215301	-0.0415811	-0.131289	0.000711429	-0.0173621	0.104861	0.00156093	0	0.00138541	-0.00390116	0	0.0728887	0.0306406	-0.01439	0.0297115	0.00131755	0.0106691	0.139243	-0.00734129	-0.159044	0.227566	0.139243	-0.109368	-0.196696	0.112153	0.78205	0.35263	0	-0.569789	0.258525	-0.205479	-0.080574	0.0190565
0.0321376	0.58662	0.00573121	0.00170602	0.0027404	0.00605416	0	0	-0.000582716	-0.201105	0.015263	0.0229483	-0.0233461	-0.0222345	-0.0346704	-0.00062016	-0.00531699	0.000215301	-0.0415811	-0.131289	0.000711429	-0.0173621	0.104861	0.00156093	0.00106012	0.00138541	-0.00390116	0	0.0728887	0.0306406	-0.01439	0.0297115	0.00131755	0.0106691	0.139243	-0.00734129	-0.159044	0.227566	0.139243	-0.0301515	-0.278487	0.112153	0.78205	0.35263	0	-0.569789	0.258525	-0.205479	-0.080574	-0.0300345
0.0322043	0.58662	0.00573121	-0.0370153	0.0027404	0.00605416	0	0	-8.32667e-16	-0.201105	0.015263	0.0229483	-0.0162131	-0.0222345	-0.0346704	-0.00062016	-0.00531699	0.000215301	-0.0415811	-0.131289	0.000711429	-0.0173621	0.0978355	0.00156093	0.00106012	0.00138541	0	0	0.0490464	0.0243711	-0.01439	0.0297115	0.00131755	0.0106691	0.139243	-0.00734129	-0.159044	0.227566	0.139243	-0.0301515	-0.278487	0.112153	0.78205	0.35263	0	-0.569789	0.258525	-0.205479	-0.080574	0.109209
0.032271	0.725863	0.00573121	-0.0370153	1.66533e-15	0.00605416	-8.32667e-16	8.32667e-16	0	-0.201105	0.015263	0.0229483	-0.0162131	-0.0222345	-0.0364654	-0.00062016	-0.00531699	0.000215301	-0.0415811	-0.131289	0.000711429	-0.0173621	0.0750323	0.00156093	0.00106012	0.00138541	0	-4.16334e-16	0.0490464	0.0243711	-0.01439	0.0297115	0.00131755	0.0106691	0.139243	-0.00734129	-0.159044	0.262852	0.139243	-0.0301515	-0.278487	0.0237463	0.78205	0.35263	-4.16334e-16	-0.569789	0.275009	-0.205479	-0.080574	0.0415694
0.0323376	1.14359	0.00573121	-0.0370153	0	0.00605416	0	0	0	-0.201105	0.015263	0.0229483	-0.0162131	-0.0222345	-0.0364654	-0.00062016	-0.00531699	0.000215301	-0.0415811	-0.146947	0.000711429	-0.0173621	0.0750323	0.00156093	0.00106012	0.00138541	0.0111395	0	0.0490464	0.0243711	-0.01439	0.017657	0.00131755	-0.0122394	0.137046	-0.00734129	-0.159044	0.262852	0.139243	-0.0301515	-0.278487	-0.224348	0.78205	0.35263	0	-0.430545	0.278487	-0.205479	-0.080574	0.0906603
0.0324043	1.14359	0.0129648	-0.0370153	0	0.00605416	0	0	0	-0.201105	0.015263	0.0229483	-0.0162131	-0.0222345	-0.0364654	-0.00062016	-0.00531699	-0.00971896	-0.0415811	-0.146947	0.000711429	-0.0173621	0.0750323	0.00156093	0.00106012	0.00138541	0.0111395	0	0.0490464	0.0243711	-0.0146966	0.017657	0.00131755	-0.0122394	0.137046	-0.00734129	-0.161527	0.262852	0.139243	0.298145	-0.139243	-0.224348	0.78205	0.35263	0	-0.430545	0.224636	-0.205479	-0.080574	0.224252
0.032471	1.28284	0.0129648	-0.0370153	0	0.00605416	0	4.16334e-16	0	-0.201105	0.015263	0.0229483	-0.0162131	-0.0131872	-0.0364654	-0.00062016	-0.00531699	-0.00971896	-0.0415811	-0.146947	0.000711429	-0.0173621	0.0750323	0.00156093	0.00328568	0.00138541	0.0111395	-4.16334e-16	0.0490464	0.0243711	-0.0146966	0.017657	0.00131755	-0.0122394	0.137046	-0.00734129	-0.161527	0.262852	0.139243	0.298145	-0.139243	-0.166023	0.78205	0.35263	0	-0.430545	0.224636	-0.205479	-0.080574	0.224252
0.0325377	1.28284	0.0129648	-0.0370153	1.66533e-15	0	0	0	0	-0.0463973	0	0.00872904	-0.0162131	-0.0131872	-0.0364654	-0.00062016	-0.00531699	-0.0466969	-0.0415811	-0.146947	0.000711429	-0.0173621	0.028848	0.00156093	0.00328568	0.00138541	0.0150406	0	0.0490464	0.0243711	-0.0146966	0.017657	0.00131755	-0.0122394	0.137046	-0.00734129	-0.161527	0.262852	0.139243	0.298145	-0.139243	-0.166023	0.78205	0.35263	-4.16334e-16	-0.430545	0.224636	-0.205479	-0.080574	0.240779
0.0326043	1.28284	0.0129648	-0.0370153	1.66533e-15	0	0	0	0	-0.0463973	0	0.00872904	-0.0209614	-0.0131872	-0.0364654	-0.00062016	-0.00531699	-0.0466969	-0.0415811	-0.146947	0.000711429	-0.0173621	0.028848	0.00156093	-0.00296273	-0.0219443	0.0150406	0	0.0490464	0.0243711	-0.0146966	0.017657	0.00131755	-0.0122394	0.0823993	-0.00734129	-0.197225	0.262852	0.0217056	0.298145	-0.139243	-0.363591	0.299097	0.35263	-4.16334e-16	-0.291302	0.224636	-0.205479	-0.080574	0.240779
0.032671	1.42208	0.0129648	-0.0370153	0	0	0	0	0	-0.0463973	0	0.00872904	-0.0209614	-0.0131872	-0.0364654	-0.00062016	-0.00531699	-0.0466969	-0.0415811	-0.146947	0.000711429	-0.0173621	0.028848	0.00156093	-0.00296273	-0.0219443	0.0222228	0	0.0409703	0.0243711	-0.0146966	0.0084763	0.00131755	-0.0122394	0.0823993	-0.00734129	-0.197225	0.262852	0.0217056	0.298145	-0.139243	-0.363591	0.300962	0.35263	0	-0.291302	0.224636	-0.205479	-0.080574	0.240779
0.0327377	1.42208	0.0129648	-0.0370153	0	0	0	0	0	-0.0463973	0	0.00872904	-0.0209614	-0.0131872	-0.0364654	0	-0.00531699	-0.0422738	-0.0415811	-0.146947	0.000711429	-0.0173621	0	0.00156093	-0.00296273	-0.0219443	0.0222228	0.00645668	0.0409703	0.0243711	-0.0146966	0.0084763	0.00131755	-0.0122394	0.0823993	-0.00734129	-0.197225	0.139243	0.0217056	0.298145	-0.139243	-0.363591	0.233131	0.35263	0	-0.291302	0.224636	-0.110529	-0.080574	0.240779
0.0328044	1.42208	0.0129648	-0.0370153	0	0	0	0	0	-0.0463973	0	0.00872904	-0.0209614	-0.0131872	-0.0364654	0	-0.0260233	-0.0618592	-0.0415811	-0.146947	0.000711429	-0.0173621	0	0.00156093	-0.00296273	-0.0233297	0.0222228	0.00645668	0.0409703	0.0243711	-0.0146966	-0.0091807	0	-0.0122394	0.0823993	-0.00734129	-0.219792	0.262906	0.0217056	0.298145	-0.0574525	-0.305577	0.210655	0.35263	0	-0.291302	0.224636	-0.110529	-0.080574	0.240779
0.032871	2.34695	0.0129648	-0.0370153	0	0.0371394	0	0	0	-0.0463973	0	0.00872904	-0.0145632	-0.0131872	-0.0364654	0.00920879	-0.0260233	-0.0618592	-0.0407925	-0.146947	0.000711429	-0.0173621	0	0.00156093	-0.00296273	-0.0233297	0.0222228	0.00645668	0.0409703	0.0243711	-0.0223913	-0.018909	0	-0.0122394	0.0823993	-0.00734129	-0.219792	0.262906	0.0217056	0.298145	0.0817909	-0.378244	0.210655	0.383451	0	-0.291302	0.262552	-0.110529	-0.195706	0.240779
0.0329377	2.34695	0.0129648	-0.0370153	0	0.0371394	0	0	0	0.00768296	0	0.00872904	-0.0145632	-0.0131872	-0.0364654	0.00920879	-0.0260233	-0.0849127	-0.0407925	-0.146947	0.000711429	-0.0173621	0	0.00156093	-0.00296273	-0.0233297	0.0222228	0.00645668	-0.00414688	-0.00125436	-0.0223913	-0.018909	0	-0.0122394	0.0823993	-0.00734129	-0.219792	0.262906	0.0217056	0.298145	0.0817909	-0.378244	0.210655	0.432804	0	-0.291302	0.262552	0	-0.195706	0.289362
0.0330044	2.26071	0.0129648	-0.0370153	0	0.0371394	0	0	0	0.278487	0	0.00872904	-0.0145632	-0.0131872	-0.0364654	0.00920879	-0.0260233	-0.0849127	-0.0407925	-0.146947	0.000711429	-0.0173621	0	0.00156093	-0.00296273	-0.0233297	0.0222228	-0.00651987	-0.00414688	-0.00125436	-0.0223913	-0.018909	0	-0.0122394	0.0823993	0	-0.219792	0.262906	0.0217056	0.298145	0.167682	-0.378244	0.212521	0.244207	0	-0.291302	0.266039	0	-0.195706	0.289362
0.0330711	2.26071	0.0129648	-0.0370153	-1.66533e-15	0.0371394	0	0	0	0.278487	0	0.00872904	-0.00474832	0	-0.0364654	0.00920879	-0.0579112	-0.101961	-0.0407925	-0.146947	0.000711429	-0.0173621	0	0.00156093	-0.00296273	-0.0233297	0.0110833	-0.00651987	-0.00414688	-0.00125436	-0.0223913	-0.0685101	0	-0.0122394	0.136187	1.66533e-15	-0.219792	0.262906	0.00801293	0.298145	0.168639	-0.408933	0.212521	0.244207	4.16334e-16	-0.291302	0.266039	0	-0.195706	0.289362
0.0331378	2.35612	0.0129648	-0.0370153	-1.66533e-15	0.0371394	0	0	0	0.278487	0	0.00872904	-0.00474832	0	-0.0229248	0.00920879	-0.0579112	-0.101961	-0.0407925	-0.146947	0.000711429	-0.0173621	0	0	-0.00296273	-0.0233297	0.0110833	-0.00651987	-0.00414688	-0.00125436	-0.0223913	-0.0685101	0	-0.0122394	0.19766	0	-0.219792	0.262906	0.00801293	0.298145	0.168639	-0.408933	0.212521	0.244207	4.16334e-16	0.139243	0.215666	0	-0.195706	0.289362
0.0332044	2.30312	0.0129648	-0.0370153	0	0.0371394	0	-4.16334e-16	0	0.278487	0	0.00872904	-0.00474832	0	-0.0229248	0.00920879	-0.0579112	-0.101961	0	-0.146947	0.000711429	-0.0173621	1.04083e-16	0	-0.00296273	-0.0636495	0.0110833	0.0914794	-0.00414688	-0.00125436	-0.0254991	-0.0685101	0	-0.0122394	0.19766	0	-0.219792	0.247271	-0.125834	0.298145	0.168639	-0.402413	0.212521	0.104964	0	0.139243	0.215666	0	-0.195706	0.289362
0.0332711	2.21688	0.0129648	-0.0370153	0	0.0371394	0	0	0	0.139243	0	0.00872904	-0.00474832	0	-0.00640754	0.00920879	-0.0579112	-0.129187	0	-0.146947	0.000711429	-0.0173621	1.04083e-16	8.32667e-16	-0.00296273	-0.0636495	0.0110833	0.0914794	-0.00414688	-0.00125436	-0.0332172	-0.0685101	0	-0.0122394	0.124397	0	-0.197508	0.262852	-0.251385	0.21846	0.168639	-0.42256	0.212521	0.0346845	0	0.278487	0.22889	0	-0.258478	0.289362
0.0333378	2.35612	0.0129648	-0.0370153	0	0.0371394	0	0	0	0.139243	0	0.00872904	-0.00474832	0	-0.00640754	0.00920879	-0.0579112	-0.129187	0	-0.146947	0.000711429	-0.0173621	0	0	-0.00296273	-0.0636495	0.0110833	0.0914794	-0.00414688	-0.00125436	-0.0332172	-0.0685101	0	-0.0122394	0.124397	1.66533e-15	-0.197508	0.262852	-0.251385	0.21846	0.168639	-0.602435	0.0732771	0.0346845	0	0.278487	0.220927	0	-0.334949	0.0708667
0.0334045	2.35612	0.0129648	-0.0370153	-1.66533e-15	0.0423815	8.32667e-16	-8.32667e-16	0	0.185641	0	0.00872904	-0.00474832	0	-0.00640754	0.00920879	-0.0579112	-0.129187	0	-0.11326	0.000711429	-0.0173621	0	0	-0.00296273	-0.0636495	0.0110833	0.0914794	-0.00414688	-0.00125436	-0.0332172	-0.0685101	0	-0.0122394	0.124397	1.66533e-15	-0.197508	0.262852	-0.251385	0.158901	0.144193	-0.602435	0.0402074	0.0346845	4.16334e-16	0.278487	0.220927	0	-0.393619	0.0708667
0.0334711	2.35612	0.0124406	-0.0370153	0	0.0423815	0	0	8.32667e-16	0.185641	0	0.00872904	-0.00474832	0	-0.00640754	0.00920879	-0.0579112	-0.129187	0	-0.0579627	0.000711429	-0.0173621	1.04083e-16	0	-0.00296273	-0.0636495	-0.0111395	0.0914794	-0.00414688	-0.0260093	-0.0332172	-0.0685101	0	-0.0122394	0.124397	0	-0.197508	0.262852	-0.251385	0.158901	0.144193	-0.602435	0.0402074	-0.0702793	0	0.278487	0.220927	0	-0.393619	0.0708667
0.0335378	2.21688	0.0124406	-0.0370153	0	0.0423815	0	0	0	0.185641	-2.08167e-16	0.00872904	-0.00474832	1.66533e-15	-0.00640754	0.00920879	-0.0579112	-0.129187	0	-0.0579627	0.000711429	-0.0173621	1.04083e-16	0	-0.00296273	-0.0734222	-0.0111395	0.0914794	-0.00414688	-0.0260093	-0.0188271	-0.0685101	0	-0.0122394	0.124397	-0.0290048	-0.197508	0.265927	-0.251385	0.158901	0.144193	-0.602435	0.0402074	-0.0702793	0	0.893007	-0.0618147	0	-0.393619	0.0708667
0.0336045	2.21688	0.0124406	-0.0370153	0	0.0423815	8.32667e-16	0	0	0.185641	2.08167e-16	0.00872904	-0.00474832	0	-0.00752383	0.00062016	-0.0579112	-0.129187	0	-0.0579627	0.000711429	-0.0123377	-0.0173879	0	-0.00296273	-0.0734222	-0.0111395	0.0914794	-0.00414688	-0.0260093	-0.0188271	-0.0685101	1.66533e-15	-0.0122394	0.124397	-0.0290048	-0.197508	0.265927	-0.256781	0.158901	0.226092	-0.750475	0.0402074	-0.0702793	0	0.893007	-0.0618147	0	-0.393619	0.187052
0.0336712	2.21688	0.0124406	-0.0370153	0	0.0423815	0	0	8.32667e-16	0.185641	0	0.00872904	-0.00474832	0	-0.00752383	0.00062016	-0.0579112	-0.129187	0	-0.0579627	0.000711429	-0.0123377	-0.028848	0	-0.00296273	-0.0734222	-0.0111395	0.0914794	-0.00414688	-0.0260093	-0.0188271	-0.0677495	0	-0.0156046	0.124397	-0.117615	-0.197508	0.265927	-0.256781	0.158901	0.0868481	-0.750475	0.00612437	-0.192193	0	0.893007	-0.139243	0	-0.393619	0.21011
0.0337378	3.07623	0.00723364	-0.0370153	-1.66533e-15	0.0423815	0	-4.16334e-16	8.32667e-16	0.185641	-0.0083312	0.00872904	-0.00474832	0	-0.00752383	0.00062016	-0.0579112	-0.129187	0	-0.0579627	0.000711429	-0.0123377	-0.028848	0	-0.00296273	-0.0734222	-0.0111395	0.0914794	-0.00414688	-0.0260093	-0.0188271	-0.0677495	0	-0.0156046	0.124397	-0.117615	-0.197508	0.265927	-0.256781	0.158901	0.0868481	-0.750475	0.00612437	-0.192193	4.16334e-16	1.34053	-0.139243	0	-0.254375	0.21011
0.0338045	3.21547	0.00723364	-0.0370153	0	0.0423815	-0.00121458	0	0	0.185641	-0.0083312	0.00872904	-0.00474832	0	-0.00752383	0.00062016	-0.0579112	-0.129187	0	-0.0579627	0.000711429	0	-0.028848	0	-0.00296273	-0.0734222	-0.0111395	0.0914794	-0.00414688	-0.0260093	-0.0218179	-0.0677495	0	-0.0156046	0.124397	-0.117615	-0.0607476	0.265927	-0.256781	0.139243	0.226092	-0.750475	0.00612437	-0.213386	0	1.34053	-0.139243	0	-0.26862	0.21011
0.0338712	3.13728	0.00723364	-0.0370153	0	0.0423815	-0.00121458	0	0	0.0540803	-0.0083312	0.00872904	-0.00474832	0	-0.00752383	0.00062016	-0.0579112	-0.129187	0	-0.0579627	0.000711429	-0.000746532	-0.0416092	0	-0.00296273	-0.0734222	-0.0111395	0.0914794	-0.0728887	-0.0260093	-0.0218179	-0.0677495	0	-0.0156046	0.124397	-0.117615	-0.0607476	0.278487	-0.256781	-1.33227e-14	0.226092	-0.873978	-0.0877631	-0.074143	0	1.34053	-0.156627	0	-0.26862	0.21011
0.0339379	3.13728	0.00723364	-0.0370153	1.66533e-15	0.0423815	-0.00121458	4.16334e-16	-8.32667e-16	0.0540803	-0.0083312	0.00872904	-0.00474832	0	-0.00752383	0.00062016	-0.0525942	-0.129187	0	-0.00795443	0.000711429	-0.000746532	-0.0416092	0	-0.00296273	-0.0734222	-0.0111395	0.0914794	-0.0728887	-0.0260093	-0.0218179	-0.0677495	0	-0.0156046	0.124397	-0.131902	-0.0607476	0.278487	-0.256781	-2.66454e-14	0.0868481	-0.873978	-0.0877631	-0.074143	0.0759661	1.34053	-0.278487	0	-0.26862	0.21011
0.0340045	3.15071	0.00723364	-0.0370153	0	0.0423815	-0.00121458	0	-8.32667e-16	0.0540803	-0.0083312	0	-0.00474832	0	-0.00752383	0.00062016	-0.0525942	-0.129187	0	-0.00795443	0	-0.000746532	-0.0416092	0	-0.00296273	-0.0734222	-0.0111395	0.0914794	-0.0728887	-0.0260093	-0.0218179	-0.0677495	0	-0.0156046	0.124397	-0.131902	0.0358406	0.278487	-0.256781	-0.0600268	0.0868481	-0.947613	-0.0877631	-0.074143	0.0759661	1.34053	-0.278487	0	-0.26862	0.21011
0.0340712	3.15071	0.00723364	-0.0387214	-1.66533e-15	0.0423815	-0.00121458	-4.16334e-16	1.66533e-15	0.0540803	-0.0083312	8.32667e-16	-0.00474832	0	-0.00752383	0.00062016	-0.0525942	-0.129187	0	-0.00795443	0	-0.000746532	-0.0416092	0	-0.00296273	-0.0734222	-0.0111395	0.0914794	-0.0728887	-0.0256255	-0.0289697	-0.0084763	0	-0.0229085	0.115261	-0.131902	0.0358406	0.278487	-0.256781	-0.0600268	0.0868481	-0.947613	-0.0885518	-0.074143	0.0759661	1.34053	-0.278487	0	-0.26862	0.21011
0.0341379	3.15071	0.0110622	-0.0387214	0	0.0851655	-0.00121458	0	0	0.0463973	-0.0083312	0	-0.00474832	0	-0.00752383	0.00062016	-0.0525942	-0.129187	0	-0.00795443	0	-0.000746532	-0.0416092	0	-0.00402285	-0.0734222	-0.0111395	0.0914794	-0.0728887	-0.0256255	-0.0289697	-0.0084763	0	-0.0229085	0.115261	-0.131902	0.0358406	0.278487	-0.256781	-0.428921	0.0868481	-0.947613	-0.0885518	-0.074143	0.0759661	1.34053	-0.278487	0	-0.139243	0.259201
0.0342046	3.15071	0.0110622	0	1.66533e-15	0.0851655	-0.00121458	4.16334e-16	-8.32667e-16	0.0463973	-0.0083312	-8.32667e-16	-0.00474832	0	-0.00752383	0.00062016	-0.0525942	-0.162746	0	-0.00795443	0	-0.000746532	-0.0416092	0	-0.00106012	-0.0734222	-0.0111395	0.0914794	-0.0728887	-0.0256255	-0.0289697	-0.0084763	0	-0.0229085	0.115261	-0.131902	0.0358406	0.278487	-0.256781	-0.514595	0.0868481	-0.947613	-0.0885518	-0.074143	0.0759661	1.34053	-0.278487	0	-0.139243	0.119958
0.0342712	3.01147	0.0110622	0	0	0.0851655	-0.00121458	0	-8.32667e-16	0.0647798	-0.0083312	0	-0.00474832	0	-0.00572887	0.00062016	-0.0525942	-0.162746	0	-0.00795443	0	-0.000746532	-0.0646113	0	-0.00106012	-0.0734222	-0.0111395	0.0914794	-0.0728887	0.000383797	-0.0289697	-0.0084763	0	-0.0229085	0.115261	-0.131902	0.0358406	0.278487	-0.256781	-0.514595	0.0868481	-0.859207	-0.0885518	-0.074143	0.0759661	1.47977	-0.278487	0	-0.139243	0.119958
0.0343379	2.59374	0.0110622	0	0	0.0851655	-0.00121458	0	0.000133393	0.0647798	-0.0083312	0	-0.00474832	0	-0.00572887	0.00062016	-0.0525942	-0.162746	0	0	0	-0.000746532	-0.0646113	0	-0.00106012	-0.0734222	-0.0111395	0.0914794	-0.0750183	0.000383797	-0.0289697	-0.0084763	-1.66533e-15	0	0.115261	-0.131902	0.0358406	0.278487	-0.256781	-0.653838	0.0868481	-0.637892	-0.0885518	-0.160437	0.0759661	1.34053	-0.278487	0	-0.139243	0.21011
0.0344046	2.59374	0.00382861	0	0	0.0851655	-0.00121458	0	0.000133393	0.0647798	-0.0083312	-8.32667e-16	-0.00474832	-1.66533e-15	-0.00572887	0.00062016	-0.0525942	-0.152812	0	1.66533e-15	0	-0.000746532	-0.0646113	0	-0.00106012	-0.0734222	-0.0111395	0.0914794	-0.0750183	0.0095528	-0.0286631	-0.0084763	0	0	0.115261	-0.131902	0.0383235	0.278487	-0.256781	-0.653838	-0.0523953	-0.637892	-0.0885518	-0.160437	0.0759661	1.47977	-0.278487	0	-0.139243	0.0765184
0.0344713	2.45449	0.00382861	0	0	0.0851655	-0.00121458	0	0.000133393	0.0647798	-0.0083312	0	-0.00474832	0	-0.00572887	0.00062016	-0.0525942	-0.158904	0	0	0	-0.000746532	-0.0646113	0	-0.00328568	-0.0734222	-0.0111395	0.0914794	-0.0750183	0.0095528	-0.0286631	-0.0084763	0	0	0.115261	-0.131902	0.0383235	0.278487	-0.256781	-0.653838	-0.0523953	-0.696217	-0.0885518	-0.160437	0.0759661	1.58548	-0.278487	0	-0.161022	0.0765184
0.0345379	2.45449	0.00382861	0	1.66533e-15	0.0851655	-0.00121458	8.32667e-16	0.000133393	0.0647798	-0.0083312	0	-0.00474832	0	-0.00572887	0.00062016	-0.0525942	-0.121926	0	0	3.33067e-15	-0.000746532	-0.0646113	0	-0.00328568	-0.0734222	-0.0150406	0.0914794	-0.0750183	0.0095528	-0.0286631	-0.0084763	0	-8.32667e-16	0.115261	-0.131902	0.0383235	0.278487	-0.256781	-0.793081	-0.0523953	-0.691698	-0.0885518	-0.160437	0.0759661	1.58548	-0.278487	0	-0.161022	0.0599917
0.0346046	2.45449	0.00382861	0	0	0.0851655	-0.00121458	0	-0.0216307	0.0647798	-0.0083312	0	0	0	-0.0105825	0.00062016	-0.0525942	-0.121926	0	1.66533e-15	0	-0.000746532	-0.0646113	0	0.00296273	-0.0500925	-0.0150406	0.0914794	-0.0750183	0.0095528	-0.0185205	-0.0084763	0	0	0.115261	-0.131902	0.0740213	0.278487	-0.139243	-0.793081	-0.117877	-0.494129	-0.0885518	-0.160437	0.0759661	1.58548	-0.278487	0	-0.300265	0.0599917
0.0346713	2.31525	0.00382861	0	0	0.0851655	0.00356182	0	-0.0216307	0.185641	-0.0083312	0	0	0	-0.0105825	0.00062016	-0.0525942	-0.121926	0	-1.66533e-15	0	-0.000746532	-0.0646113	-8.32667e-16	0.00296273	-0.0500925	-0.0222228	0.0914794	-0.0750183	0.0095528	-0.0185205	-0.0084763	0	0	0.115261	-0.131902	0.0755916	0.278487	-0.139243	-0.797671	-0.117877	-0.494129	-0.0885518	-0.160437	0.0759661	1.58548	-0.278487	0	-0.300265	0.0599917
0.034738	2.31525	0.00382861	0	0	0.0851655	0.00356182	4.16334e-16	-0.0216307	0.185641	-0.0083312	-8.32667e-16	0	0	-0.0105825	0	-0.0525942	-0.121926	0	0	-0.0107042	-0.000746532	-0.0646113	0	0.00296273	-0.0500925	-0.0222228	0.0850227	-0.0750183	0.0095528	-0.0185205	-0.0084763	0	0	0.115261	-0.131902	0.0755916	0.278487	-0.139243	-0.805309	-0.117877	-0.494129	-0.0885518	-0.277312	0.0759661	1.72473	-0.278487	0	-0.300265	0.199235
0.0348046	2.71955	0.00382861	0	1.66533e-15	0.0851655	0.00356182	0	-0.0216307	0.185641	-0.0083312	0	0	0	-0.0105825	0	-0.0318879	-0.0729612	0	0	-0.0149119	-0.000746532	-0.0646113	0	0.00296273	-0.0500925	-0.0222228	0.0850227	-0.0773468	0.0095528	-0.0185205	0.0091807	0	0	0.115261	-0.131902	0.0981584	0.154825	-0.139243	-0.932325	-0.117877	-0.552143	-0.0660763	-0.277312	0.0759661	1.72473	-0.278487	0	-0.369054	0.199235
[truncated: 14,476 more rows]
[truncated: 5 more columns]

[truncated: 7 more sheets: Figure 8 c, Figure 9 b, Figure 9 c, Figure 9 d, Figure 10 b, Figure 10 c, Figure 10 d]
